# Supplementary material for: KMT5A-mediated methylation of IRF3 promotes tumor progression through immune suppression
Source: iScience. 2026 Jul 21;29(8):116902. doi: 10.1016/j.isci.2026.116902 (PMC13392861; doi:10.1016/j.isci.2026.116902)
Supplement: Table S1. List of potential IRF3-binding proteins from mass spectrometry analysis [file mmc2.xlsx]

## Sheet: Table S1
Accession	Description	Exp. q-value: Combined	Sum PEP Score	Coverage [%]	# Peptides	# PSMs	# Unique Peptides	# AAs	MW [kDa]	calc. pI	Score Sequest HT: Sequest HT	# Peptides (by Search Engine): Sequest HT	# Razor Peptides	Abundance: F1: Sample
Q9NQR1	N-lysine methyltransferase KMT5A OS=Homo sapiens OX=9606 GN=KMT5A PE=1 SV=3	0	519.821	84	37	92	37	623	62	5.24	324.82	37	0	4.41199e+09
P39880	Homeobox protein cut-like 1 OS=Homo sapiens OX=9606 GN=CUX1 PE=1 SV=3	0	297.206	34	42	59	42	1505	164.1	5.9	143.76	42	0	4.46098e+08
P49917	DNA ligase 4 OS=Homo sapiens OX=9606 GN=LIG4 PE=1 SV=2	0	272.267	37	29	50	29	911	103.9	7.96	133.65	29	0	4.39822e+08
P27540	Aryl hydrocarbon receptor nuclear translocator OS=Homo sapiens OX=9606 GN=ARNT PE=1 SV=1	0	257.088	51	22	34	22	789	86.6	6.54	120.77	22	0	358550859
Q7L7X3	Serine/threonine-protein kinase TAO1 OS=Homo sapiens OX=9606 GN=TAOK1 PE=1 SV=1	0	247.774	34	29	46	25	1001	116	7.65	121.45	29	4	2.84129e+08
Q96RR1	Twinkle mtDNA helicase OS=Homo sapiens OX=9606 GN=TWNK PE=1 SV=1	0	213.02	44	24	37	23	684	77.1	8.98	103.45	24	0	4.67189e+08
Q9NZI7	Upstream-binding protein 1 OS=Homo sapiens OX=9606 GN=UBP1 PE=1 SV=1	0	205.513	44	19	36	17	540	60.5	6.35	92.59	19	2	4.09676e+08
P08651	Nuclear factor 1 C-type OS=Homo sapiens OX=9606 GN=NFIC PE=1 SV=2	0	201.498	39	15	37	12	508	55.6	8.38	113.62	15	3	5.66327e+08
P22670	MHC class II regulatory factor RFX1 OS=Homo sapiens OX=9606 GN=RFX1 PE=1 SV=2	0	191.084	30	20	32	17	979	104.7	6.29	88.35	20	3	3.00725e+08
P98160	Basement membrane-specific heparan sulfate proteoglycan core protein OS=Homo sapiens OX=9606 GN=HSPG2 PE=1 SV=4	0	189.031	10	29	38	29	4391	468.5	6.51	90.3	29	0	1.16696e+08
Q12948	Forkhead box protein C1 OS=Homo sapiens OX=9606 GN=FOXC1 PE=1 SV=3	0	186.862	39	10	24	10	553	56.8	8.51	97.28	10	0	1.50406e+08
Q8IXQ5	Kelch-like protein 7 OS=Homo sapiens OX=9606 GN=KLHL7 PE=1 SV=2	0	173.542	38	16	30	16	586	65.9	6.48	83.97	16	0	2.12499e+08
Q92793	CREB-binding protein OS=Homo sapiens OX=9606 GN=CREBBP PE=1 SV=3	0	169.928	13	25	34	17	2442	265.2	8.53	73.38	25	7	1.19256e+08
P07942	Laminin subunit beta-1 OS=Homo sapiens OX=9606 GN=LAMB1 PE=1 SV=2	0	161.717	12	17	24	17	1786	197.9	4.94	75.42	17	0	197654317
Q9NZC9	SWI/SNF-related matrix-associated actin-dependent regulator of chromatin subfamily A-like protein 1 OS=Homo sapiens OX=9606 GN=SMARCAL1 PE=1 SV=1	0	154.587	37	25	32	25	954	105.9	9.06	69.95	25	0	1.74969e+08
O95785	Protein Wiz OS=Homo sapiens OX=9606 GN=WIZ PE=1 SV=2	0	152.043	20	23	35	23	1651	178.6	6.86	71.56	23	0	1.95589e+08
Q8N680	Zinc finger and BTB domain-containing protein 2 OS=Homo sapiens OX=9606 GN=ZBTB2 PE=1 SV=1	0	150.109	38	11	22	11	514	57.3	6.1	68.3	11	0	1.65196e+08
Q8NC56	LEM domain-containing protein 2 OS=Homo sapiens OX=9606 GN=LEMD2 PE=1 SV=1	0	146.849	34	17	30	17	503	56.9	9	74.43	17	0	4.2204e+08
Q14938	Nuclear factor 1 X-type OS=Homo sapiens OX=9606 GN=NFIX PE=1 SV=2	0	139.43	38	12	22	10	502	55.1	8.68	57.2	12	0	1.7224e+08
P39060	Collagen alpha-1(XVIII) chain OS=Homo sapiens OX=9606 GN=COL18A1 PE=1 SV=5	0	138.847	12	12	21	12	1754	178.1	6.01	70.61	12	0	132057580
Q12857	Nuclear factor 1 A-type OS=Homo sapiens OX=9606 GN=NFIA PE=1 SV=2	0	135.947	35	11	26	7	509	55.9	8.44	79.57	11	1	1.80924e+08
O95714	E3 ubiquitin-protein ligase HERC2 OS=Homo sapiens OX=9606 GN=HERC2 PE=1 SV=2	0	135.626	6	20	23	20	4834	526.9	6.28	58.91	20	0	3.9607e+07
Q6SPF0	Sterile alpha motif domain-containing protein 1 OS=Homo sapiens OX=9606 GN=SAMD1 PE=1 SV=1	0	131.268	33	10	16	10	538	56	7.58	60.51	10	0	2.46971e+08
Q9H2K8	Serine/threonine-protein kinase TAO3 OS=Homo sapiens OX=9606 GN=TAOK3 PE=1 SV=2	0	124.555	24	17	23	14	898	105.3	7.3	50.35	17	0	47864462
Q53ET0	CREB-regulated transcription coactivator 2 OS=Homo sapiens OX=9606 GN=CRTC2 PE=1 SV=2	0	122.159	33	10	17	10	693	73.3	7.11	59.57	10	0	6.60743e+07
Q16665	Hypoxia-inducible factor 1-alpha OS=Homo sapiens OX=9606 GN=HIF1A PE=1 SV=1	0	120.307	23	13	21	13	826	92.6	5.33	56.45	13	0	194907817
Q12772	Sterol regulatory element-binding protein 2 OS=Homo sapiens OX=9606 GN=SREBF2 PE=1 SV=2	0	118.448	16	16	27	16	1141	123.6	8.4	74.35	16	0	1.5147e+08
P06746	DNA polymerase beta OS=Homo sapiens OX=9606 GN=POLB PE=1 SV=3	0	116.216	47	12	21	12	335	38.2	8.95	54.94	12	0	1.28452e+08
Q96JM7	Lethal(3)malignant brain tumor-like protein 3 OS=Homo sapiens OX=9606 GN=L3MBTL3 PE=1 SV=2	0	106.915	20	13	20	13	780	88.3	6.46	47.76	13	0	120638698
Q5T5X7	BEN domain-containing protein 3 OS=Homo sapiens OX=9606 GN=BEND3 PE=1 SV=1	0	106.359	27	18	24	18	828	94.4	5.43	53.47	18	0	1.02535e+08
P14543	Nidogen-1 OS=Homo sapiens OX=9606 GN=NID1 PE=1 SV=3	0	105.35	18	15	19	14	1247	136.3	5.29	54.92	15	1	8.89941e+07
Q01196	Runt-related transcription factor 1 OS=Homo sapiens OX=9606 GN=RUNX1 PE=1 SV=3	0	104.96	26	9	15	9	453	48.7	9.35	50.86	9	0	6.79591e+08
P40425	Pre-B-cell leukemia transcription factor 2 OS=Homo sapiens OX=9606 GN=PBX2 PE=1 SV=2	0	97.768	40	10	15	9	430	45.9	7.56	43.98	10	2	1.49964e+08
Q9BZF3	Oxysterol-binding protein-related protein 6 OS=Homo sapiens OX=9606 GN=OSBPL6 PE=1 SV=1	0	97.678	20	14	19	14	934	106.2	6.93	51.12	14	0	84692145
O94916	Nuclear factor of activated T-cells 5 OS=Homo sapiens OX=9606 GN=NFAT5 PE=1 SV=1	0	96.01	14	11	14	11	1531	165.7	5.24	39.24	11	0	7.43522e+07
O75531	Barrier-to-autointegration factor OS=Homo sapiens OX=9606 GN=BANF1 PE=1 SV=1	0	85.863	61	8	17	8	89	10.1	6.09	42.12	8	0	5.16982e+08
Q7Z5Y7	BTB/POZ domain-containing protein KCTD20 OS=Homo sapiens OX=9606 GN=KCTD20 PE=1 SV=1	0	83.575	27	6	10	6	419	47.5	5.33	32.61	6	0	2.85977e+07
O75132	Zinc finger BED domain-containing protein 4 OS=Homo sapiens OX=9606 GN=ZBED4 PE=1 SV=2	0	79.802	13	11	14	11	1171	130.2	6.83	40.98	11	0	6.5945e+07
O75487	Glypican-4 OS=Homo sapiens OX=9606 GN=GPC4 PE=1 SV=4	0	79.512	19	10	17	9	556	62.4	6.68	42.9	10	2	1.03793e+08
Q14191	Bifunctional 3'-5' exonuclease/ATP-dependent helicase WRN OS=Homo sapiens OX=9606 GN=WRN PE=1 SV=2	0	78.855	11	14	16	14	1432	162.4	6.34	31.45	14	0	5.17814e+07
P17066	Heat shock 70 kDa protein 6 OS=Homo sapiens OX=9606 GN=HSPA6 PE=1 SV=2	0	78.071	25	13	26	2	643	71	6.14	54.81	13	0	320263
P05412	Transcription factor Jun OS=Homo sapiens OX=9606 GN=JUN PE=1 SV=2	0	75.876	37	6	11	6	331	35.7	8.76	31.03	6	0	126849936
Q70SY1	Cyclic AMP-responsive element-binding protein 3-like protein 2 OS=Homo sapiens OX=9606 GN=CREB3L2 PE=1 SV=3	0	74.692	26	9	13	9	520	57.4	5.43	28.42	9	0	60102196
P28347	Transcriptional enhancer factor TEF-1 OS=Homo sapiens OX=9606 GN=TEAD1 PE=1 SV=2	0	72.467	17	7	13	3	426	47.9	8.15	33.47	7	4	2.43389e+08
Q9NXK8	F-box/LRR-repeat protein 12 OS=Homo sapiens OX=9606 GN=FBXL12 PE=1 SV=1	0	71.242	27	6	11	6	326	37	8.79	31.1	6	0	4.47294e+07
Q01664	Transcription factor AP-4 OS=Homo sapiens OX=9606 GN=TFAP4 PE=1 SV=2	0	71.187	44	11	15	11	338	38.7	5.87	33.59	11	0	1.52897e+08
Q15853	Upstream stimulatory factor 2 OS=Homo sapiens OX=9606 GN=USF2 PE=1 SV=1	0	70.647	12	4	11	3	346	36.9	5.1	33.31	4	1	6.13288e+07
Q9UKI8	Serine/threonine-protein kinase tousled-like 1 OS=Homo sapiens OX=9606 GN=TLK1 PE=1 SV=2	0	70.54	13	8	12	4	766	86.6	8.72	29.66	8	0	7.40951e+06
P19532	Transcription factor E3 OS=Homo sapiens OX=9606 GN=TFE3 PE=1 SV=4	0	68.647	17	7	10	5	575	61.5	5.58	30.76	7	2	103718037
P05549	Transcription factor AP-2-alpha OS=Homo sapiens OX=9606 GN=TFAP2A PE=1 SV=1	0	68.207	24	9	14	6	437	48	8.02	38.71	9	3	2.75262e+08
Q92766	Ras-responsive element-binding protein 1 OS=Homo sapiens OX=9606 GN=RREB1 PE=1 SV=3	0	68.011	9	11	17	11	1687	181.3	6.98	34.23	11	0	3.91186e+07
P23511	Nuclear transcription factor Y subunit alpha OS=Homo sapiens OX=9606 GN=NFYA PE=1 SV=2	0	67.985	12	2	12	2	347	36.9	8.94	40.58	2	0	8.12321e+07
P36956	Sterol regulatory element-binding protein 1 OS=Homo sapiens OX=9606 GN=SREBF1 PE=1 SV=2	0	67.807	13	8	10	8	1147	121.6	8.13	29.07	8	0	2.15838e+07
Q8IV63	Inactive serine/threonine-protein kinase VRK3 OS=Homo sapiens OX=9606 GN=VRK3 PE=1 SV=2	0	65.752	18	6	12	6	474	52.8	9.04	30.49	6	0	1.06824e+08
Q9Y625	Glypican-6 OS=Homo sapiens OX=9606 GN=GPC6 PE=1 SV=1	0	65.233	26	10	13	9	555	62.7	5.41	33.47	10	0	3.46163e+07
P35869	Aryl hydrocarbon receptor OS=Homo sapiens OX=9606 GN=AHR PE=1 SV=2	0	65.104	16	9	12	9	848	96.1	6.38	25.37	9	0	3.23324e+07
Q7Z406	Myosin-14 OS=Homo sapiens OX=9606 GN=MYH14 PE=1 SV=2	0	64.86	11	16	17	11	1995	227.7	5.6	34.25	16	0	1.15413e+07
P01889	HLA class I histocompatibility antigen, B alpha chain OS=Homo sapiens OX=9606 GN=HLA-B PE=1 SV=3	0	64.734	25	6	13	4	362	40.4	5.85	29.17	6	0	6.88652e+06
Q9UBP0	Spastin OS=Homo sapiens OX=9606 GN=SPAST PE=1 SV=1	0	64.683	22	8	9	8	616	67.2	9.64	27.32	8	0	2.86669e+07
Q9Y5J3	Hairy/enhancer-of-split related with YRPW motif protein 1 OS=Homo sapiens OX=9606 GN=HEY1 PE=1 SV=1	0	63.136	31	10	22	10	304	32.6	8.95	32.3	10	0	352603452
P53990	IST1 homolog OS=Homo sapiens OX=9606 GN=IST1 PE=1 SV=1	0	62.708	34	8	10	8	364	39.7	5.35	30.22	8	0	7.93216e+07
Q09472	Histone acetyltransferase p300 OS=Homo sapiens OX=9606 GN=EP300 PE=1 SV=2	0	61.343	6	12	14	4	2414	264	8.5	27.16	12	0	1.22928e+07
O00560	Syntenin-1 OS=Homo sapiens OX=9606 GN=SDCBP PE=1 SV=1	0	60.683	33	5	9	5	298	32.4	7.53	22.44	5	0	93992604
P18850	Cyclic AMP-dependent transcription factor ATF-6 alpha OS=Homo sapiens OX=9606 GN=ATF6 PE=1 SV=3	0	60.195	22	11	14	11	670	74.5	8.22	30.1	11	0	39011905
Q5JPI3	Uncharacterized protein C3orf38 OS=Homo sapiens OX=9606 GN=C3orf38 PE=1 SV=1	0	59.754	33	7	9	7	329	37.5	6.47	31.72	7	0	4.10958e+07
Q14254	Flotillin-2 OS=Homo sapiens OX=9606 GN=FLOT2 PE=1 SV=2	0	59.02	26	8	9	8	428	47	5.25	27.8	8	0	3.05088e+07
P40424	Pre-B-cell leukemia transcription factor 1 OS=Homo sapiens OX=9606 GN=PBX1 PE=1 SV=1	0	58.178	25	7	10	2	430	46.6	7.03	26.38	7	5	6.5049e+07
P16220	Cyclic AMP-responsive element-binding protein 1 OS=Homo sapiens OX=9606 GN=CREB1 PE=1 SV=3	0	58.051	16	4	7	3	327	35.1	5.27	24.16	4	1	342031531
Q96L58	Beta-1,3-galactosyltransferase 6 OS=Homo sapiens OX=9606 GN=B3GALT6 PE=1 SV=2	0	56.462	23	6	9	6	329	37.1	9.66	24.57	6	0	4.15352e+07
P17544	Cyclic AMP-dependent transcription factor ATF-7 OS=Homo sapiens OX=9606 GN=ATF7 PE=1 SV=3	0	55.326	21	6	8	5	483	51.7	8	21.11	6	1	2.91999e+07
P84085	ADP-ribosylation factor 5 OS=Homo sapiens OX=9606 GN=ARF5 PE=1 SV=2	0	53.334	39	6	10	1	180	20.5	6.79	23.94	6	0	1.159e+06
Q9UPW6	DNA-binding protein SATB2 OS=Homo sapiens OX=9606 GN=SATB2 PE=1 SV=2	0	52.581	14	6	7	5	733	82.5	6.9	22.13	6	1	1.8381e+07
Q15561	Transcriptional enhancer factor TEF-3 OS=Homo sapiens OX=9606 GN=TEAD4 PE=1 SV=3	0	50.882	13	5	8	1	434	48.3	7.33	22.97	5	0	5.27904e+06
Q96TC7	Regulator of microtubule dynamics protein 3 OS=Homo sapiens OX=9606 GN=RMDN3 PE=1 SV=2	0	50.539	18	5	6	5	470	52.1	5.1	20.93	5	0	9.7047e+06
P48380	Transcription factor RFX3 OS=Homo sapiens OX=9606 GN=RFX3 PE=1 SV=2	0	49.321	10	6	8	3	749	83.5	6	20.94	6	0	4.0224e+06
P15336	Cyclic AMP-dependent transcription factor ATF-2 OS=Homo sapiens OX=9606 GN=ATF2 PE=1 SV=4	0	48.681	27	6	7	5	505	54.5	7.88	20.52	6	0	1.33889e+07
O14734	Acyl-coenzyme A thioesterase 8 OS=Homo sapiens OX=9606 GN=ACOT8 PE=1 SV=1	0	48.615	23	6	10	6	319	35.9	7.56	17.95	6	0	81471708
Q96JB3	Hypermethylated in cancer 2 protein OS=Homo sapiens OX=9606 GN=HIC2 PE=1 SV=2	0	48.474	19	8	14	8	615	66.1	6.38	31.16	8	0	3.97794e+08
Q9NZI6	Transcription factor CP2-like protein 1 OS=Homo sapiens OX=9606 GN=TFCP2L1 PE=1 SV=1	0	48.473	9	5	8	1	479	54.6	7.01	19.5	5	0
Q6P1R3	Myb/SANT-like DNA-binding domain-containing protein 2 OS=Homo sapiens OX=9606 GN=MSANTD2 PE=1 SV=1	0	48.453	21	8	11	8	559	61.3	6.19	23.75	8	0	3.321e+07
Q96BF6	Nucleus accumbens-associated protein 2 OS=Homo sapiens OX=9606 GN=NACC2 PE=1 SV=1	0	47.678	19	7	11	7	587	62.8	5.9	27.5	7	0	2.39422e+07
P19419	ETS domain-containing protein Elk-1 OS=Homo sapiens OX=9606 GN=ELK1 PE=1 SV=2	0	47.215	28	6	8	6	428	44.9	6.89	17.08	6	0	6.17853e+07
Q14934	Nuclear factor of activated T-cells, cytoplasmic 4 OS=Homo sapiens OX=9606 GN=NFATC4 PE=1 SV=2	0	47.014	13	7	9	7	902	95.4	5.38	24.39	7	0	2.1347e+07
Q6PCD5	E3 ubiquitin-protein ligase RFWD3 OS=Homo sapiens OX=9606 GN=RFWD3 PE=1 SV=3	0	46.892	14	7	9	7	774	85	6.46	19.72	7	0	5.49497e+07
Q9P2D1	Chromodomain-helicase-DNA-binding protein 7 OS=Homo sapiens OX=9606 GN=CHD7 PE=1 SV=3	0	46.819	5	11	12	10	2997	335.7	6.34	18.97	11	1	2.13793e+07
Q8NCN2	Zinc finger and BTB domain-containing protein 34 OS=Homo sapiens OX=9606 GN=ZBTB34 PE=1 SV=4	0	46.627	19	6	7	6	500	55.5	6.44	20.23	6	0	2.41372e+07
P01106	Myc proto-oncogene protein OS=Homo sapiens OX=9606 GN=MYC PE=1 SV=1	0	46.432	12	6	10	6	439	48.8	5.49	25.82	6	0	8.14273e+07
Q8N9N5	Protein BANP OS=Homo sapiens OX=9606 GN=BANP PE=1 SV=3	0	45.288	10	4	8	4	519	56.5	5.49	19.69	4	0	2.9186e+07
P31274	Homeobox protein Hox-C9 OS=Homo sapiens OX=9606 GN=HOXC9 PE=1 SV=3	0	43.623	40	7	8	5	260	29.2	9.04	14.99	7	0	1.21041e+07
Q9ULH0	Kinase D-interacting substrate of 220 kDa OS=Homo sapiens OX=9606 GN=KIDINS220 PE=1 SV=3	0	43.489	8	11	11	11	1771	196.4	6.62	19.69	11	0	3.52395e+07
Q9UJU2	Lymphoid enhancer-binding factor 1 OS=Homo sapiens OX=9606 GN=LEF1 PE=1 SV=1	0	43.312	14	4	9	4	399	44.2	7.42	20.59	4	0	2.62631e+07
P31260	Homeobox protein Hox-A10 OS=Homo sapiens OX=9606 GN=HOXA10 PE=1 SV=3	0	42.753	28	6	7	4	410	42.4	8.34	22.76	6	1	3.41747e+07
Q96SI1	BTB/POZ domain-containing protein KCTD15 OS=Homo sapiens OX=9606 GN=KCTD15 PE=1 SV=1	0	42.716	22	5	8	5	283	31.9	7.44	16.94	5	0	3.28739e+07
Q15542	Transcription initiation factor TFIID subunit 5 OS=Homo sapiens OX=9606 GN=TAF5 PE=1 SV=3	0	42.369	22	11	12	11	800	86.8	5.64	23.97	11	0	3.14686e+07
Q12770	Sterol regulatory element-binding protein cleavage-activating protein OS=Homo sapiens OX=9606 GN=SCAP PE=1 SV=4	0	42.101	8	9	10	9	1279	139.6	6.86	31.25	9	0	40851432
Q86YS7	C2 domain-containing protein 5 OS=Homo sapiens OX=9606 GN=C2CD5 PE=1 SV=1	0	41.968	12	8	9	8	1000	110.4	5.69	17.33	8	0	2.06274e+07
Q01201	Transcription factor RelB OS=Homo sapiens OX=9606 GN=RELB PE=1 SV=2	0	41.798	16	5	6	5	579	62.1	6.24	18.22	5	0	32700304
Q8WV41	Sorting nexin-33 OS=Homo sapiens OX=9606 GN=SNX33 PE=1 SV=1	0	41.763	15	7	9	7	574	65.2	6.79	25.87	7	0	52184015
Q14573	Inositol 1,4,5-trisphosphate receptor type 3 OS=Homo sapiens OX=9606 GN=ITPR3 PE=1 SV=2	0	41.653	6	15	18	14	2671	303.9	6.48	12.99	15	1	3.73277e+07
P12755	Ski oncogene OS=Homo sapiens OX=9606 GN=SKI PE=1 SV=1	0	41.162	16	6	7	6	728	80	7.62	24.61	6	0	2.61264e+07
Q15475	Homeobox protein SIX1 OS=Homo sapiens OX=9606 GN=SIX1 PE=1 SV=1	0	40.949	18	4	7	4	284	32.2	9.14	17.4	4	0	4.86624e+07
P18846	Cyclic AMP-dependent transcription factor ATF-1 OS=Homo sapiens OX=9606 GN=ATF1 PE=1 SV=2	0	40.812	34	4	7	3	271	29.2	8.37	21.83	4	0	76366258
Q13268	Dehydrogenase/reductase SDR family member 2, mitochondrial OS=Homo sapiens OX=9606 GN=DHRS2 PE=1 SV=4	0	40.612	30	6	7	6	280	29.9	9.01	15.22	6	0	23857052
Q9H816	5' exonuclease Apollo OS=Homo sapiens OX=9606 GN=DCLRE1B PE=1 SV=1	0	40.353	13	6	10	6	532	60	8.41	15.35	6	0	2.11324e+07
O14686	Histone-lysine N-methyltransferase 2D OS=Homo sapiens OX=9606 GN=KMT2D PE=1 SV=2	0	40.244	3	9	9	9	5537	593	5.58	21.75	9	0	2.25797e+07
A0A1W2PQ72	Myb_DNA-bind_4 domain-containing protein OS=Homo sapiens OX=9606 GN=LOC100421372 PE=1 SV=1	0	40.151	18	4	5	4	361	39.7	8.37	16.95	4	0	12398708
Q5SQN1	Synaptosomal-associated protein 47 OS=Homo sapiens OX=9606 GN=SNAP47 PE=1 SV=3	0	39.724	18	5	7	5	464	52.5	8.69	21.76	5	0	7.69302e+06
Q05193	Dynamin-1 OS=Homo sapiens OX=9606 GN=DNM1 PE=1 SV=2	0	38.814	11	9	10	2	864	97.3	7.17	20.37	9	0	2.34724e+06
Q14469	Transcription factor HES-1 OS=Homo sapiens OX=9606 GN=HES1 PE=1 SV=1	0	38.694	20	4	7	4	280	29.5	9.61	18.14	4	0	3.00658e+07
P19484	Transcription factor EB OS=Homo sapiens OX=9606 GN=TFEB PE=1 SV=3	0	38.601	19	5	6	5	476	52.8	6.29	12.15	5	0	1.97942e+07
P17275	Transcription factor JunB OS=Homo sapiens OX=9606 GN=JUNB PE=1 SV=1	0	38.25	26	5	7	5	347	35.9	9.22	18.22	5	0	18495246
O95249	Golgi SNAP receptor complex member 1 OS=Homo sapiens OX=9606 GN=GOSR1 PE=1 SV=1	0	37.555	32	6	8	6	250	28.6	9.42	12.34	6	0	2.20681e+07
Q01167	Forkhead box protein K2 OS=Homo sapiens OX=9606 GN=FOXK2 PE=1 SV=3	0	37.252	18	7	7	7	660	69	9.54	18.54	7	0	6.09459e+07
P49848	Transcription initiation factor TFIID subunit 6 OS=Homo sapiens OX=9606 GN=TAF6 PE=1 SV=1	0	36.798	12	5	6	5	677	72.6	8.6	15.62	5	0	1.14873e+07
Q92743	Serine protease HTRA1 OS=Homo sapiens OX=9606 GN=HTRA1 PE=1 SV=1	0	35.54	19	5	5	5	480	51.3	7.83	15.4	5	0	1.13134e+07
O15550	Lysine-specific demethylase 6A OS=Homo sapiens OX=9606 GN=KDM6A PE=1 SV=2	0	35.414	10	10	10	10	1401	154.1	7.44	18.85	10	0	2.63082e+07
P62987	Ubiquitin-60S ribosomal protein L40 OS=Homo sapiens OX=9606 GN=UBA52 PE=1 SV=2	0	35.254	43	6	13	6	128	14.7	9.83	28.5	6	0	2.93272e+08
P61244	Protein max OS=Homo sapiens OX=9606 GN=MAX PE=1 SV=1	0	35.088	44	7	7	7	160	18.3	6.3	15.56	7	0	6.58198e+07
P10244	Myb-related protein B OS=Homo sapiens OX=9606 GN=MYBL2 PE=1 SV=1	0	34.813	14	7	9	7	700	78.7	6.87	11.34	7	0	1.66363e+07
P40426	Pre-B-cell leukemia transcription factor 3 OS=Homo sapiens OX=9606 GN=PBX3 PE=1 SV=1	0	34.641	18	5	6	1	434	47.2	7.06	12.2	5	0	5.65576e+06
Q9ULM3	YEATS domain-containing protein 2 OS=Homo sapiens OX=9606 GN=YEATS2 PE=1 SV=2	0	34.406	9	9	9	9	1422	150.7	8.98	15.96	9	0	2.04379e+07
O15067	Phosphoribosylformylglycinamidine synthase OS=Homo sapiens OX=9606 GN=PFAS PE=1 SV=4	0	34.208	8	7	8	7	1338	144.6	5.76	16.19	7	0	7195541
Q96JN8	Neuralized-like protein 4 OS=Homo sapiens OX=9606 GN=NEURL4 PE=1 SV=2	0	34.092	3	3	4	3	1562	166.8	5.86	13.2	3	0	7.46714e+06
P52952	Homeobox protein Nkx-2.5 OS=Homo sapiens OX=9606 GN=NKX2-5 PE=1 SV=1	0	33.617	17	5	7	4	324	34.9	9.38	15.68	5	0	1.78037e+07
Q92754	Transcription factor AP-2 gamma OS=Homo sapiens OX=9606 GN=TFAP2C PE=1 SV=1	0	32.999	11	5	6	2	450	49.1	7.83	13.26	5	0	5.65755e+06
Q03060	cAMP-responsive element modulator OS=Homo sapiens OX=9606 GN=CREM PE=1 SV=6	0	32.809	13	2	4	2	345	37	5.54	11.93	2	0	23077023
P78337	Pituitary homeobox 1 OS=Homo sapiens OX=9606 GN=PITX1 PE=1 SV=2	0	32.776	13	3	5	3	314	34.1	8.98	14.07	3	0	3.061e+07
P18847	Cyclic AMP-dependent transcription factor ATF-3 OS=Homo sapiens OX=9606 GN=ATF3 PE=1 SV=2	0	32.489	23	3	5	3	181	20.6	8.54	16.28	3	0	3.60681e+07
Q6ZU65	Ubinuclein-2 OS=Homo sapiens OX=9606 GN=UBN2 PE=1 SV=2	0	32.201	6	4	6	4	1347	146	9.19	19.69	4	0	1.78342e+07
P22415	Upstream stimulatory factor 1 OS=Homo sapiens OX=9606 GN=USF1 PE=1 SV=1	0	31.133	13	3	5	2	310	33.5	5.54	15.02	3	0	31247673
P26572	Alpha-1,3-mannosyl-glycoprotein 2-beta-N-acetylglucosaminyltransferase OS=Homo sapiens OX=9606 GN=MGAT1 PE=1 SV=2	0	30.932	21	8	8	8	445	50.8	9.16	17.2	8	0	29324737
P55771	Paired box protein Pax-9 OS=Homo sapiens OX=9606 GN=PAX9 PE=1 SV=3	0	30.69	13	3	6	3	341	36.3	9.32	17.28	3	0	1.64839e+07
Q96QV6	Histone H2A type 1-A OS=Homo sapiens OX=9606 GN=H2AC1 PE=1 SV=3	0	30.319	35	4	6	1	131	14.2	10.86	12.17	4	0	3.88626e+06
O00268	Transcription initiation factor TFIID subunit 4 OS=Homo sapiens OX=9606 GN=TAF4 PE=1 SV=2	0	30.231	8	4	5	4	1085	110	9.94	4.33	4	0	3.24741e+06
O14503	Class E basic helix-loop-helix protein 40 OS=Homo sapiens OX=9606 GN=BHLHE40 PE=1 SV=1	0	30.211	29	6	6	5	412	45.5	8.1	16.17	6	1	2.95958e+07
Q6NT76	Homeobox-containing protein 1 OS=Homo sapiens OX=9606 GN=HMBOX1 PE=1 SV=1	0	29.853	15	4	5	4	420	47.2	6.06	14.7	4	0	1.46674e+07
Q13111	Chromatin assembly factor 1 subunit A OS=Homo sapiens OX=9606 GN=CHAF1A PE=1 SV=3	0	29.64	7	5	7	5	956	106.8	5.94	16.68	5	0	6.30663e+06
Q06546	GA-binding protein alpha chain OS=Homo sapiens OX=9606 GN=GABPA PE=1 SV=1	0	29.31	8	2	3	2	454	51.3	4.97	14.17	2	0	15177931
Q86UP3	Zinc finger homeobox protein 4 OS=Homo sapiens OX=9606 GN=ZFHX4 PE=1 SV=1	0	29.195	2	6	7	6	3567	393.5	6.37	9.4	6	0	11816552
O00468	Agrin OS=Homo sapiens OX=9606 GN=AGRN PE=1 SV=6	0	29.068	5	7	7	7	2068	217.2	6.39	13.39	7	0	1.42307e+07
P11831	Serum response factor OS=Homo sapiens OX=9606 GN=SRF PE=1 SV=1	0	28.536	10	4	6	4	508	51.6	8.1	15.53	4	0	4.8314e+07
P35453	Homeobox protein Hox-D13 OS=Homo sapiens OX=9606 GN=HOXD13 PE=1 SV=3	0	28.51	19	3	3	3	343	36.1	9.45	11.35	3	0	2.97023e+07
P17096	High mobility group protein HMG-I/HMG-Y OS=Homo sapiens OX=9606 GN=HMGA1 PE=1 SV=3	0	28.397	41	3	5	3	107	11.7	10.32	15.56	3	0	25503031
Q9HAP2	MLX-interacting protein OS=Homo sapiens OX=9606 GN=MLXIP PE=1 SV=2	0	28.145	11	6	6	6	919	101.1	8.35	11.07	6	0	1.11497e+07
Q562R1	Beta-actin-like protein 2 OS=Homo sapiens OX=9606 GN=ACTBL2 PE=1 SV=2	0	27.902	18	6	9	1	376	42	5.59	20.16	6	0
Q9BZK3	Putative nascent polypeptide-associated complex subunit alpha-like protein OS=Homo sapiens OX=9606 GN=NACA4P PE=5 SV=1	0	27.579	14	3	5	1	213	23.3	4.59	11.85	3	0
P31431	Syndecan-4 OS=Homo sapiens OX=9606 GN=SDC4 PE=1 SV=2	0	27.481	19	4	7	4	198	21.6	4.5	19.16	4	0	4.56258e+07
P52739	Zinc finger protein 131 OS=Homo sapiens OX=9606 GN=ZNF131 PE=1 SV=2	0	27.474	14	5	6	5	623	71.4	5.19	12.16	5	0	3.08157e+07
P10589	COUP transcription factor 1 OS=Homo sapiens OX=9606 GN=NR2F1 PE=1 SV=1	0	27.333	14	5	6	2	423	46.1	8.25	11.15	5	3	53942102
Q8NG08	DNA helicase B OS=Homo sapiens OX=9606 GN=HELB PE=1 SV=2	0	27.291	5	6	7	6	1087	123.2	5.87	9.51	6	0	16252996
P55347	Homeobox protein PKNOX1 OS=Homo sapiens OX=9606 GN=PKNOX1 PE=1 SV=3	0	26.97	15	3	4	3	436	47.6	4.91	12.72	3	0	11121949
Q9NRC1	Suppressor of tumorigenicity 7 protein OS=Homo sapiens OX=9606 GN=ST7 PE=1 SV=1	0	26.908	16	5	6	5	585	67.1	7.24	13.58	5	0	1.35188e+07
Q96AE7	Tetratricopeptide repeat protein 17 OS=Homo sapiens OX=9606 GN=TTC17 PE=1 SV=1	0	26.852	5	5	7	5	1141	129.5	6.58	6.26	5	0	7.33785e+06
O00506	Serine/threonine-protein kinase 25 OS=Homo sapiens OX=9606 GN=STK25 PE=1 SV=1	0	26.591	12	5	6	5	426	48.1	6.74	10.72	5	0	13952805
Q15797	Mothers against decapentaplegic homolog 1 OS=Homo sapiens OX=9606 GN=SMAD1 PE=1 SV=1	0	26.525	11	4	5	1	465	52.2	7.31	14.86	4	0	2.1085e+06
O75367	Core histone macro-H2A.1 OS=Homo sapiens OX=9606 GN=MACROH2A1 PE=1 SV=4	0	26.437	18	4	5	4	372	39.6	9.79	11.2	4	0	4619815
O43524	Forkhead box protein O3 OS=Homo sapiens OX=9606 GN=FOXO3 PE=1 SV=1	0	25.681	10	4	4	4	673	71.2	5.16	10.37	4	0	1.31675e+07
P11182	Lipoamide acyltransferase component of branched-chain alpha-keto acid dehydrogenase complex, mitochondrial OS=Homo sapiens OX=9606 GN=DBT PE=1 SV=3	0	25.646	16	5	9	5	482	53.5	8.51	8.78	5	0	3.09459e+07
P31629	Transcription factor HIVEP2 OS=Homo sapiens OX=9606 GN=HIVEP2 PE=1 SV=2	0	25.516	3	5	6	5	2446	268.9	6.96	12.73	5	0	3.30684e+06
P51148	Ras-related protein Rab-5C OS=Homo sapiens OX=9606 GN=RAB5C PE=1 SV=2	0	25.233	30	5	6	5	216	23.5	8.41	13.16	5	0	8.64561e+06
Q16254	Transcription factor E2F4 OS=Homo sapiens OX=9606 GN=E2F4 PE=1 SV=2	0	25.14	15	7	8	5	413	43.9	4.75	12.95	7	2	42851841
Q9BSF8	BTB/POZ domain-containing protein 10 OS=Homo sapiens OX=9606 GN=BTBD10 PE=1 SV=2	0	25.104	11	3	4	3	475	53.7	7.77	12.42	3	0	1.40241e+07
Q8NB46	Serine/threonine-protein phosphatase 6 regulatory ankyrin repeat subunit C OS=Homo sapiens OX=9606 GN=ANKRD52 PE=1 SV=3	0	25.005	5	3	4	3	1076	115	6.48	10.42	3	0	5.23425e+06
Q9NZ71	Regulator of telomere elongation helicase 1 OS=Homo sapiens OX=9606 GN=RTEL1 PE=1 SV=2	0	24.929	6	5	6	5	1219	133.6	8.29	12.19	5	0	5.95556e+06
Q9C0D3	Protein zyg-11 homolog B OS=Homo sapiens OX=9606 GN=ZYG11B PE=1 SV=2	0	24.823	8	5	6	5	744	83.9	6.86	13.42	5	0	9.26365e+06
Q13951	Core-binding factor subunit beta OS=Homo sapiens OX=9606 GN=CBFB PE=1 SV=2	0	24.664	24	4	5	4	182	21.5	6.6	11.45	4	0	4.90829e+07
Q00613	Heat shock factor protein 1 OS=Homo sapiens OX=9606 GN=HSF1 PE=1 SV=1	0	24.597	9	5	7	4	529	57.2	5.19	10.56	5	1	2.01058e+07
Q13952	Nuclear transcription factor Y subunit gamma OS=Homo sapiens OX=9606 GN=NFYC PE=1 SV=3	0	24.413	12	5	5	5	458	50.3	6.1	14.54	5	0	72481013
Q12907	Vesicular integral-membrane protein VIP36 OS=Homo sapiens OX=9606 GN=LMAN2 PE=1 SV=1	0	24.403	20	4	5	4	356	40.2	6.95	9.2	4	0	1.73094e+07
P04150	Glucocorticoid receptor OS=Homo sapiens OX=9606 GN=NR3C1 PE=1 SV=1	0	24.318	7	4	4	4	777	85.6	6.38	10.81	4	0	9124601
O00470	Homeobox protein Meis1 OS=Homo sapiens OX=9606 GN=MEIS1 PE=1 SV=1	0	24.04	17	4	4	1	390	43	6.33	11.4	4	0	1899110
P17535	Transcription factor JunD OS=Homo sapiens OX=9606 GN=JUND PE=1 SV=3	0	24.01	16	3	4	3	347	35.2	7.37	13.26	3	0	2.61821e+07
Q8N8K9	Uncharacterized protein KIAA1958 OS=Homo sapiens OX=9606 GN=KIAA1958 PE=1 SV=1	0	23.769	12	5	6	5	716	79.2	6.83	10.52	5	0	8791252
Q01804	OTU domain-containing protein 4 OS=Homo sapiens OX=9606 GN=OTUD4 PE=1 SV=4	0	23.608	3	3	4	3	1114	124	6.71	6.64	3	0	936575
P15259	Phosphoglycerate mutase 2 OS=Homo sapiens OX=9606 GN=PGAM2 PE=1 SV=3	0	23.605	17	4	8	1	253	28.7	8.88	8.71	4	0	10644264
P63000	Ras-related C3 botulinum toxin substrate 1 OS=Homo sapiens OX=9606 GN=RAC1 PE=1 SV=1	0	23.562	18	4	6	3	192	21.4	8.5	11.66	4	1	2.91072e+07
Q6VN20	Ran-binding protein 10 OS=Homo sapiens OX=9606 GN=RANBP10 PE=1 SV=1	0	23.503	10	5	6	5	620	67.2	6.77	6.27	5	0	1.46174e+07
O14770	Homeobox protein Meis2 OS=Homo sapiens OX=9606 GN=MEIS2 PE=1 SV=2	0	23.433	13	4	4	1	477	51.8	6.4	11.77	4	2	1.01071e+07
Q9NP71	Carbohydrate-responsive element-binding protein OS=Homo sapiens OX=9606 GN=MLXIPL PE=1 SV=1	0	23.176	4	2	3	2	852	93	8.41	9.65	2	0	8396457
P98177	Forkhead box protein O4 OS=Homo sapiens OX=9606 GN=FOXO4 PE=1 SV=5	0	22.831	14	4	4	4	505	53.7	5.25	10.51	4	0	7.54199e+06
P50548	ETS domain-containing transcription factor ERF OS=Homo sapiens OX=9606 GN=ERF PE=1 SV=2	0	22.69	17	5	5	5	548	58.7	7.3	13.84	5	0	8.17257e+06
P49116	Nuclear receptor subfamily 2 group C member 2 OS=Homo sapiens OX=9606 GN=NR2C2 PE=1 SV=1	0	22.497	12	5	5	5	596	65.4	6.28	8.96	5	0	1.44062e+07
Q9BY49	Peroxisomal trans-2-enoyl-CoA reductase OS=Homo sapiens OX=9606 GN=PECR PE=1 SV=2	0	22.322	18	3	4	3	303	32.5	8.81	11.37	3	0	5.93867e+06
P46934	E3 ubiquitin-protein ligase NEDD4 OS=Homo sapiens OX=9606 GN=NEDD4 PE=1 SV=4	0	22.302	4	5	5	5	1319	149	6.58	9.31	5	0	13325584
Q01826	DNA-binding protein SATB1 OS=Homo sapiens OX=9606 GN=SATB1 PE=1 SV=1	0	22.277	12	5	6	4	763	85.9	6.54	11.47	5	0	2.13335e+08
Q92585	Mastermind-like protein 1 OS=Homo sapiens OX=9606 GN=MAML1 PE=1 SV=3	0	22.151	4	2	5	2	1016	108	8.28	10.13	2	0	4.45947e+06
O00327	Aryl hydrocarbon receptor nuclear translocator-like protein 1 OS=Homo sapiens OX=9606 GN=ARNTL PE=1 SV=2	0	22.028	10	5	6	5	626	68.7	6.86	7.66	5	0	2.00839e+07
Q99816	Tumor susceptibility gene 101 protein OS=Homo sapiens OX=9606 GN=TSG101 PE=1 SV=2	0	21.869	13	4	5	4	390	43.9	6.46	10.85	4	0	1.02001e+07
Q8TAD4	Zinc transporter 5 OS=Homo sapiens OX=9606 GN=SLC30A5 PE=1 SV=1	0	21.799	8	3	3	3	765	84	7.31	3.98	3	0	4.33809e+06
O15350	Tumor protein p73 OS=Homo sapiens OX=9606 GN=TP73 PE=1 SV=1	0	21.779	8	3	4	3	636	69.6	6.95	11.4	3	0	12132200
Q5SNT2	Transmembrane protein 201 OS=Homo sapiens OX=9606 GN=TMEM201 PE=1 SV=1	0	21.679	9	5	7	5	666	72.2	9.22	12.11	5	0	3.30846e+07
Q92771	Putative ATP-dependent RNA helicase DDX12 OS=Homo sapiens OX=9606 GN=DDX12P PE=5 SV=3	0	21.656	8	5	5	1	950	105.9	8.24	7.73	5	2	1.14336e+07
Q9UH92	Max-like protein X OS=Homo sapiens OX=9606 GN=MLX PE=1 SV=2	0	21.548	22	4	4	4	298	33.3	8.06	9.26	4	0	16350850
Q4W5G0	Tigger transposable element-derived protein 2 OS=Homo sapiens OX=9606 GN=TIGD2 PE=3 SV=1	0	21.491	12	5	5	5	525	59.6	9	9.76	5	0	1.30682e+07
Q99551	Transcription termination factor 1, mitochondrial OS=Homo sapiens OX=9606 GN=MTERF1 PE=1 SV=1	0	21.47	10	5	6	5	399	45.7	9.42	10.32	5	0	1.43193e+07
Q8N2W9	E3 SUMO-protein ligase PIAS4 OS=Homo sapiens OX=9606 GN=PIAS4 PE=1 SV=1	0	21.036	15	5	5	5	510	56.5	6.14	11.2	5	0	4.60425e+06
Q96AV8	Transcription factor E2F7 OS=Homo sapiens OX=9606 GN=E2F7 PE=1 SV=3	0	20.923	7	5	6	5	911	99.8	8.16	10.4	5	0	1.6235e+07
Q9H165	B-cell lymphoma/leukemia 11A OS=Homo sapiens OX=9606 GN=BCL11A PE=1 SV=2	0	20.863	8	4	5	4	835	91.1	6.61	13.06	4	0	6.52853e+06
Q5JPE7	Nodal modulator 2 OS=Homo sapiens OX=9606 GN=NOMO2 PE=1 SV=1	0	20.759	6	5	5	5	1267	139.4	5.76	11.37	5	0	1.12659e+07
P29966	Myristoylated alanine-rich C-kinase substrate OS=Homo sapiens OX=9606 GN=MARCKS PE=1 SV=4	0	20.054	14	3	3	3	332	31.5	4.45	8.39	3	0	5.77602e+06
Q8TDN4	CDK5 and ABL1 enzyme substrate 1 OS=Homo sapiens OX=9606 GN=CABLES1 PE=1 SV=2	0	20.029	11	5	5	5	633	67.6	9.17	11.19	5	0	1.73713e+07
O75528	Transcriptional adapter 3 OS=Homo sapiens OX=9606 GN=TADA3 PE=1 SV=1	0	19.955	17	3	3	3	432	48.9	6.27	6.94	3	0	1.81365e+06
P19622	Homeobox protein engrailed-2 OS=Homo sapiens OX=9606 GN=EN2 PE=2 SV=3	0	19.779	22	4	4	4	333	34.2	9.44	7.84	4	0	9.44548e+06
Q71DI3	Histone H3.2 OS=Homo sapiens OX=9606 GN=H3C13 PE=1 SV=3	0	19.641	43	4	6	1	136	15.4	11.27	12.39	4	0	6.19174e+06
Q9UNK0	Syntaxin-8 OS=Homo sapiens OX=9606 GN=STX8 PE=1 SV=2	0	19.544	11	2	3	2	236	26.9	4.98	9.23	2	0
Q92545	Transmembrane protein 131 OS=Homo sapiens OX=9606 GN=TMEM131 PE=1 SV=3	0	19.33	3	3	4	3	1883	205	8.59	8.68	3	0	8.55876e+06
P14859	POU domain, class 2, transcription factor 1 OS=Homo sapiens OX=9606 GN=POU2F1 PE=1 SV=2	0	19.293	7	3	3	3	743	76.4	6.81	9.4	3	0	11941639
P43694	Transcription factor GATA-4 OS=Homo sapiens OX=9606 GN=GATA4 PE=1 SV=2	0	19.281	9	2	3	2	442	44.5	9.26	10.03	2	0
Q13332	Receptor-type tyrosine-protein phosphatase S OS=Homo sapiens OX=9606 GN=PTPRS PE=1 SV=3	0	19.171	4	5	5	3	1948	216.9	6.46	9.81	5	0
Q8NBZ7	UDP-glucuronic acid decarboxylase 1 OS=Homo sapiens OX=9606 GN=UXS1 PE=1 SV=1	0	18.907	21	4	4	4	420	47.5	8.94	8.52	4	0	1.46395e+07
Q9H871	E3 ubiquitin-protein transferase RMND5A OS=Homo sapiens OX=9606 GN=RMND5A PE=1 SV=1	0	18.812	13	4	5	4	391	44	6.06	9.76	4	0	8.01928e+06
Q96RN5	Mediator of RNA polymerase II transcription subunit 15 OS=Homo sapiens OX=9606 GN=MED15 PE=1 SV=2	0	18.757	2	1	2	1	788	86.7	9.42	9.27	1	0	1.84825e+06
Q9BZK7	F-box-like/WD repeat-containing protein TBL1XR1 OS=Homo sapiens OX=9606 GN=TBL1XR1 PE=1 SV=1	0	18.549	9	3	3	3	514	55.6	5.55	7.87	3	0	6.59766e+06
Q8IYH5	ZZ-type zinc finger-containing protein 3 OS=Homo sapiens OX=9606 GN=ZZZ3 PE=1 SV=1	0	18.532	5	3	4	3	903	102	5.69	11.05	3	0	1.04302e+07
Q8IWC1	MAP7 domain-containing protein 3 OS=Homo sapiens OX=9606 GN=MAP7D3 PE=1 SV=2	0	18.413	5	4	4	4	876	98.4	9.32	8.93	4	0	7.16623e+06
Q96K37	Solute carrier family 35 member E1 OS=Homo sapiens OX=9606 GN=SLC35E1 PE=1 SV=2	0	18.331	8	3	4	3	410	44.7	9.79	9.45	3	0	8.0797e+06
Q15329	Transcription factor E2F5 OS=Homo sapiens OX=9606 GN=E2F5 PE=1 SV=1	0	18.181	21	6	7	4	346	37.6	5.1	9.79	6	0	7.13516e+06
P0C7P4	Putative cytochrome b-c1 complex subunit Rieske-like protein 1 OS=Homo sapiens OX=9606 GN=UQCRFS1P1 PE=5 SV=1	0	17.912	10	2	3	2	283	30.8	8.87	7.2	2	0	5.91128e+06
Q6UUV9	CREB-regulated transcription coactivator 1 OS=Homo sapiens OX=9606 GN=CRTC1 PE=1 SV=2	0	17.84	8	2	3	2	634	67.3	6.05	6.36	2	0	10542085
O15525	Transcription factor MafG OS=Homo sapiens OX=9606 GN=MAFG PE=1 SV=1	0	17.786	25	4	5	3	162	17.8	10.04	10.55	4	1	37671513
P09017	Homeobox protein Hox-C4 OS=Homo sapiens OX=9606 GN=HOXC4 PE=1 SV=2	0	17.752	20	3	3	2	264	29.8	9.13	6.17	3	0	4.02475e+06
Q14494	Endoplasmic reticulum membrane sensor NFE2L1 OS=Homo sapiens OX=9606 GN=NFE2L1 PE=1 SV=1	0	17.705	7	4	5	4	772	84.7	4.64	5.16	4	0	5.38532e+06
Q9Y2K1	Zinc finger and BTB domain-containing protein 1 OS=Homo sapiens OX=9606 GN=ZBTB1 PE=1 SV=3	0	17.663	6	3	3	3	713	82	6.39	4.97	3	0	1.10455e+07
Q96II8	DISP complex protein LRCH3 OS=Homo sapiens OX=9606 GN=LRCH3 PE=1 SV=2	0	17.657	4	3	3	3	777	86	6.71	6.57	3	0	3384066
Q14571	Inositol 1,4,5-trisphosphate receptor type 2 OS=Homo sapiens OX=9606 GN=ITPR2 PE=1 SV=2	0	17.497	3	5	5	4	2701	307.9	6.43	3.63	5	0	2.71584e+06
Q9H582	Zinc finger protein 644 OS=Homo sapiens OX=9606 GN=ZNF644 PE=1 SV=2	0	17.415	3	3	3	3	1327	149.5	8.16	6.69	3	0	2.19304e+06
P07947	Tyrosine-protein kinase Yes OS=Homo sapiens OX=9606 GN=YES1 PE=1 SV=3	0	17.111	8	4	5	1	543	60.8	6.74	12.21	4	0
C9JLR9	Zinc finger translocation-associated protein OS=Homo sapiens OX=9606 GN=ZFTA PE=1 SV=1	0	16.955	5	3	4	3	678	73.2	6.16	10.1	3	0	7.61947e+06
Q9H269	Vacuolar protein sorting-associated protein 16 homolog OS=Homo sapiens OX=9606 GN=VPS16 PE=1 SV=2	0	16.739	7	3	3	3	839	94.6	6.77	7.76	3	0	2.22834e+06
O60683	Peroxisome biogenesis factor 10 OS=Homo sapiens OX=9606 GN=PEX10 PE=1 SV=1	0	16.623	15	3	3	3	326	37	9.99	6.34	3	0	6.36453e+06
Q92828	Coronin-2A OS=Homo sapiens OX=9606 GN=CORO2A PE=1 SV=2	0	16.545	9	4	4	4	525	59.7	8.05	7.13	4	0	3.40499e+06
Q99583	Max-binding protein MNT OS=Homo sapiens OX=9606 GN=MNT PE=1 SV=1	0	16.362	10	3	4	3	582	62.3	8.78	10.25	3	0	1.97294e+07
P10071	Transcriptional activator GLI3 OS=Homo sapiens OX=9606 GN=GLI3 PE=1 SV=6	0	16.313	5	4	4	4	1580	169.8	7.4	7.92	4	0	6836457
Q9Y4A0	Jerky protein homolog-like OS=Homo sapiens OX=9606 GN=JRKL PE=2 SV=2	0	16.312	8	3	4	3	524	59.9	8.09	10.83	3	0	6.50821e+06
P61006	Ras-related protein Rab-8A OS=Homo sapiens OX=9606 GN=RAB8A PE=1 SV=1	0	16.23	20	4	4	2	207	23.7	9.07	6.31	4	0	2.55514e+06
P35052	Glypican-1 OS=Homo sapiens OX=9606 GN=GPC1 PE=1 SV=2	0	16.086	11	4	4	4	558	61.6	7.3	3.41	4	0	1.33113e+07
P17029	Zinc finger protein with KRAB and SCAN domains 1 OS=Homo sapiens OX=9606 GN=ZKSCAN1 PE=1 SV=3	0	16.074	9	3	3	3	563	63.6	7.05	6.68	3	0	5.5993e+06
O75030	Microphthalmia-associated transcription factor OS=Homo sapiens OX=9606 GN=MITF PE=1 SV=2	0	16.018	6	3	4	1	526	58.8	6.33	5.97	3	0	4.29284e+06
Q14112	Nidogen-2 OS=Homo sapiens OX=9606 GN=NID2 PE=1 SV=3	0	15.907	5	5	5	4	1375	151.2	5.29	9.03	5	0	7.96634e+06
Q14687	Genetic suppressor element 1 OS=Homo sapiens OX=9606 GN=GSE1 PE=1 SV=3	0	15.877	1	1	2	1	1217	136.1	7.74	5.64	1	0	932146
Q9NYD6	Homeobox protein Hox-C10 OS=Homo sapiens OX=9606 GN=HOXC10 PE=1 SV=2	0	15.483	18	4	4	2	342	38	8.18	9.06	4	0	3.0448e+06
O15516	Circadian locomoter output cycles protein kaput OS=Homo sapiens OX=9606 GN=CLOCK PE=1 SV=1	0	15.452	3	2	4	2	846	95.2	7.01	8.83	2	0	9.64779e+06
Q13505	Metaxin-1 OS=Homo sapiens OX=9606 GN=MTX1 PE=1 SV=3	0	15.434	9	3	3	3	466	51.4	9.79	5.66	3	0	1256691
Q86VS8	Protein Hook homolog 3 OS=Homo sapiens OX=9606 GN=HOOK3 PE=1 SV=2	0	15.409	6	3	3	3	718	83.1	5.17	7.77	3	0	2.14198e+06
Q8IX07	Zinc finger protein ZFPM1 OS=Homo sapiens OX=9606 GN=ZFPM1 PE=1 SV=2	0	15.341	5	2	2	2	1006	104.8	7.87	6.63	2	0
P61088	Ubiquitin-conjugating enzyme E2 N OS=Homo sapiens OX=9606 GN=UBE2N PE=1 SV=1	0	15.301	20	2	3	2	152	17.1	6.57	8.66	2	0	9450201
Q12947	Forkhead box protein F2 OS=Homo sapiens OX=9606 GN=FOXF2 PE=1 SV=2	0	15.291	8	3	3	2	444	46	9	8.69	3	1	4.0905e+06
Q03167	Transforming growth factor beta receptor type 3 OS=Homo sapiens OX=9606 GN=TGFBR3 PE=1 SV=3	0	15.244	2	1	3	1	851	93.4	5.71	8	1	0	6.99814e+06
Q6UUV7	CREB-regulated transcription coactivator 3 OS=Homo sapiens OX=9606 GN=CRTC3 PE=1 SV=2	0	15.199	6	2	2	2	619	66.9	6.84	7.9	2	0	1.03543e+07
Q96RK0	Protein capicua homolog OS=Homo sapiens OX=9606 GN=CIC PE=1 SV=2	0	14.967	3	2	3	2	1608	163.7	8.56	7.66	2	0
O75907	Diacylglycerol O-acyltransferase 1 OS=Homo sapiens OX=9606 GN=DGAT1 PE=1 SV=2	0	14.842	5	2	3	2	488	55.2	9.32	5.41	2	0	5.15105e+06
Q01831	DNA repair protein complementing XP-C cells OS=Homo sapiens OX=9606 GN=XPC PE=1 SV=4	0	14.826	5	3	4	3	940	105.9	8.9	5.22	3	0
P50542	Peroxisomal targeting signal 1 receptor OS=Homo sapiens OX=9606 GN=PEX5 PE=1 SV=3	0	14.793	10	5	5	5	639	70.8	4.54	6.63	5	0	6.07986e+06
Q93063	Exostosin-2 OS=Homo sapiens OX=9606 GN=EXT2 PE=1 SV=1	0	14.749	7	3	3	3	718	82.2	6.55	7.01	3	0	16902668
Q8TD16	Protein bicaudal D homolog 2 OS=Homo sapiens OX=9606 GN=BICD2 PE=1 SV=1	0	14.647	4	3	3	3	824	93.5	5.44	5.68	3	0	4.28504e+06
Q86UW9	Probable E3 ubiquitin-protein ligase DTX2 OS=Homo sapiens OX=9606 GN=DTX2 PE=1 SV=3	0	14.587	6	3	3	3	622	67.2	8.47	6.04	3	0	4.65745e+06
P25208	Nuclear transcription factor Y subunit beta OS=Homo sapiens OX=9606 GN=NFYB PE=1 SV=2	0	14.565	20	3	3	3	207	22.8	4.59	5.25	3	0	14091093
Q13464	Rho-associated protein kinase 1 OS=Homo sapiens OX=9606 GN=ROCK1 PE=1 SV=1	0	14.551	3	4	4	1	1354	158.1	5.9	4.68	4	0	2.31953e+06
Q07687	Homeobox protein DLX-2 OS=Homo sapiens OX=9606 GN=DLX2 PE=1 SV=2	0	14.364	13	4	4	2	328	34.2	9.23	4.93	4	1	2.04516e+07
P49247	Ribose-5-phosphate isomerase OS=Homo sapiens OX=9606 GN=RPIA PE=1 SV=3	0	14.253	6	1	2	1	311	33.2	8.54	5.64	1	0	6.94725e+06
P04632	Calpain small subunit 1 OS=Homo sapiens OX=9606 GN=CAPNS1 PE=1 SV=1	0	14.239	6	1	2	1	268	28.3	5.2	3.42	1	0	1.82565e+07
O94952	F-box only protein 21 OS=Homo sapiens OX=9606 GN=FBXO21 PE=2 SV=2	0	14.236	8	3	3	3	628	72.2	6.09	5.53	3	0	4057610
P21675	Transcription initiation factor TFIID subunit 1 OS=Homo sapiens OX=9606 GN=TAF1 PE=1 SV=2	0	14.15	3	4	4	4	1872	212.5	5.07	6.31	4	0	9.83594e+06
Q9UHL9	General transcription factor II-I repeat domain-containing protein 1 OS=Homo sapiens OX=9606 GN=GTF2IRD1 PE=1 SV=1	0	13.987	6	4	4	4	959	106	6.87	9.17	4	0	3.18962e+06
Q9UBT7	Alpha-catulin OS=Homo sapiens OX=9606 GN=CTNNAL1 PE=1 SV=2	0	13.962	4	2	2	2	734	81.8	6.64	7.39	2	0	9075453
P49419	Alpha-aminoadipic semialdehyde dehydrogenase OS=Homo sapiens OX=9606 GN=ALDH7A1 PE=1 SV=5	0	13.949	13	3	3	3	539	58.5	7.99	1.86	3	0	4.60226e+06
Q9H9Q4	Non-homologous end-joining factor 1 OS=Homo sapiens OX=9606 GN=NHEJ1 PE=1 SV=1	0	13.934	14	3	3	3	299	33.3	5.97	7.14	3	0	4.51158e+06
P40337	von Hippel-Lindau disease tumor suppressor OS=Homo sapiens OX=9606 GN=VHL PE=1 SV=2	0	13.927	22	3	3	3	213	24.1	4.73	4.88	3	0	22364345
O15119	T-box transcription factor TBX3 OS=Homo sapiens OX=9606 GN=TBX3 PE=1 SV=4	0	13.865	6	4	4	4	743	79.3	8.16	8.72	4	0	1.91106e+07
Q96D71	RalBP1-associated Eps domain-containing protein 1 OS=Homo sapiens OX=9606 GN=REPS1 PE=1 SV=3	0	13.846	8	3	3	3	796	86.6	5.69	5.7	3	0	3.52484e+06
P54198	Protein HIRA OS=Homo sapiens OX=9606 GN=HIRA PE=1 SV=2	0	13.685	5	4	4	4	1017	111.8	8.07	9.8	4	0	9163370
Q13761	Runt-related transcription factor 3 OS=Homo sapiens OX=9606 GN=RUNX3 PE=1 SV=2	0	13.668	7	2	3	2	415	44.3	9.47	6.42	2	0	6.05365e+06
O95817	BAG family molecular chaperone regulator 3 OS=Homo sapiens OX=9606 GN=BAG3 PE=1 SV=3	0	13.525	6	2	4	2	575	61.6	6.95	5.59	2	0	2.17364e+06
P17482	Homeobox protein Hox-B9 OS=Homo sapiens OX=9606 GN=HOXB9 PE=1 SV=2	0	13.516	23	5	5	3	250	28	8.9	6.64	5	0	2.50696e+07
Q17RS7	Flap endonuclease GEN homolog 1 OS=Homo sapiens OX=9606 GN=GEN1 PE=1 SV=2	0	13.485	3	2	3	2	908	102.8	7.81	6.08	2	0	5.07042e+06
Q99856	AT-rich interactive domain-containing protein 3A OS=Homo sapiens OX=9606 GN=ARID3A PE=1 SV=2	0	13.452	7	3	3	3	593	62.9	4.91	8.76	3	0	2.87587e+06
Q9H161	Homeobox protein aristaless-like 4 OS=Homo sapiens OX=9606 GN=ALX4 PE=1 SV=2	0	13.405	10	3	3	2	411	44.2	8.32	6.41	3	1	13202015
Q6YHU6	Thyroid adenoma-associated protein OS=Homo sapiens OX=9606 GN=THADA PE=1 SV=1	0	13.334	3	3	3	3	1953	219.5	6.06	5.05	3	0	2.79353e+06
O00623	Peroxisome assembly protein 12 OS=Homo sapiens OX=9606 GN=PEX12 PE=1 SV=1	0	13.073	12	3	3	3	359	40.8	9.11	6.89	3	0	9.1927e+06
P17040	Zinc finger and SCAN domain-containing protein 20 OS=Homo sapiens OX=9606 GN=ZSCAN20 PE=1 SV=3	0	13.069	4	3	3	3	1043	117.5	6.43	5.73	3	0	9.40388e+06
Q99814	Endothelial PAS domain-containing protein 1 OS=Homo sapiens OX=9606 GN=EPAS1 PE=1 SV=3	0	13.035	6	3	3	3	870	96.4	6.28	4.86	3	0	18449576
Q9C0J9	Class E basic helix-loop-helix protein 41 OS=Homo sapiens OX=9606 GN=BHLHE41 PE=1 SV=1	0	12.898	12	4	4	3	482	50.5	7.36	11.34	4	0	5.48685e+06
O15270	Serine palmitoyltransferase 2 OS=Homo sapiens OX=9606 GN=SPTLC2 PE=1 SV=1	0	12.842	10	4	4	4	562	62.9	7.78	6.99	4	0	3.31922e+06
Q6QNY0	Biogenesis of lysosome-related organelles complex 1 subunit 3 OS=Homo sapiens OX=9606 GN=BLOC1S3 PE=1 SV=1	0	12.842	17	2	2	2	202	21.2	5.15	7.61	2	0	3.65753e+06
P41162	ETS translocation variant 3 OS=Homo sapiens OX=9606 GN=ETV3 PE=1 SV=2	0	12.805	9	3	3	3	512	57	8.57	5.8	3	0	5.79983e+06
P30154	Serine/threonine-protein phosphatase 2A 65 kDa regulatory subunit A beta isoform OS=Homo sapiens OX=9606 GN=PPP2R1B PE=1 SV=3	0	12.654	8	3	3	1	601	66.2	4.94	8.86	3	0
Q7Z2E3	Aprataxin OS=Homo sapiens OX=9606 GN=APTX PE=1 SV=2	0	12.634	8	3	3	3	356	40.7	9.17	4.99	3	0	1.48138e+07
Q6PJG6	BRCA1-associated ATM activator 1 OS=Homo sapiens OX=9606 GN=BRAT1 PE=1 SV=2	0	12.631	3	1	2	1	821	88.1	5.27	7.4	1	0	1.77365e+06
Q86SX3	Tubulin epsilon and delta complex protein 1 OS=Homo sapiens OX=9606 GN=TEDC1 PE=2 SV=2	0	12.608	13	4	4	4	495	54.2	8.05	4.69	4	0	1.10756e+06
P62330	ADP-ribosylation factor 6 OS=Homo sapiens OX=9606 GN=ARF6 PE=1 SV=2	0	12.557	21	2	3	2	175	20.1	8.95	2.56	2	0	906659
O15321	Transmembrane 9 superfamily member 1 OS=Homo sapiens OX=9606 GN=TM9SF1 PE=2 SV=2	0	12.489	7	3	3	3	606	68.8	7.17	4.37	3	0	1.10952e+07
P0DMU7	Cancer/testis antigen family 45 member A6 OS=Homo sapiens OX=9606 GN=CT45A6 PE=2 SV=1	0	12.468	22	3	3	3	189	21.2	9.69	4.68	3	0	1.21036e+07
P15622	Zinc finger protein 250 OS=Homo sapiens OX=9606 GN=ZNF250 PE=1 SV=3	0	12.395	2	1	2	1	560	63.4	8.28	5.03	1	0	969148
Q03933	Heat shock factor protein 2 OS=Homo sapiens OX=9606 GN=HSF2 PE=1 SV=1	0	12.393	6	3	6	2	536	60.3	4.82	9.14	3	0	1.20917e+07
Q9H0X9	Oxysterol-binding protein-related protein 5 OS=Homo sapiens OX=9606 GN=OSBPL5 PE=1 SV=1	0	12.378	6	5	5	2	879	98.6	7.47	7.52	5	0	1591650
Q99941	Cyclic AMP-dependent transcription factor ATF-6 beta OS=Homo sapiens OX=9606 GN=ATF6B PE=1 SV=2	0	12.238	11	5	6	5	703	76.7	6.27	8.55	5	0	1.64467e+07
Q13625	Apoptosis-stimulating of p53 protein 2 OS=Homo sapiens OX=9606 GN=TP53BP2 PE=1 SV=2	0	12.194	2	1	1	1	1128	125.5	6.07	3.28	1	0
Q9HAH7	Probable fibrosin-1 OS=Homo sapiens OX=9606 GN=FBRS PE=1 SV=3	0	12.173	12	3	3	3	460	48.4	9.95	7.44	3	0	1.11816e+07
Q14592	Zinc finger protein 460 OS=Homo sapiens OX=9606 GN=ZNF460 PE=1 SV=2	0	12.114	3	1	3	1	562	63.6	7.01	0	1	0	2.28987e+06
O75915	PRA1 family protein 3 OS=Homo sapiens OX=9606 GN=ARL6IP5 PE=1 SV=1	0	11.979	16	2	2	2	188	21.6	9.77	6.23	2	0	2.58379e+06
P07197	Neurofilament medium polypeptide OS=Homo sapiens OX=9606 GN=NEFM PE=1 SV=3	0	11.948	3	2	2	1	916	102.4	4.91	6.37	2	0
Q13049	E3 ubiquitin-protein ligase TRIM32 OS=Homo sapiens OX=9606 GN=TRIM32 PE=1 SV=2	0	11.896	6	3	3	3	653	71.9	6.98	6.63	3	0	7.48151e+06
P56589	Peroxisomal biogenesis factor 3 OS=Homo sapiens OX=9606 GN=PEX3 PE=1 SV=1	0	11.882	14	3	3	3	373	42.1	8.15	1.98	3	0	4863544
A1A4S6	Rho GTPase-activating protein 10 OS=Homo sapiens OX=9606 GN=ARHGAP10 PE=1 SV=1	0	11.772	2	1	2	1	786	89.3	7.18	5.4	1	0	2.27193e+06
Q96PU4	E3 ubiquitin-protein ligase UHRF2 OS=Homo sapiens OX=9606 GN=UHRF2 PE=1 SV=1	0	11.77	2	1	2	1	802	89.9	8.21	4.1	1	0	1.58934e+06
Q6ZW49	PAX-interacting protein 1 OS=Homo sapiens OX=9606 GN=PAXIP1 PE=1 SV=2	0	11.767	5	4	4	4	1069	121.3	6.7	6.61	4	0	3.99575e+06
Q9UBH6	Xenotropic and polytropic retrovirus receptor 1 OS=Homo sapiens OX=9606 GN=XPR1 PE=1 SV=1	0	11.738	8	4	4	4	696	81.5	8.44	5.21	4	0	1.90007e+06
Q9NRF9	DNA polymerase epsilon subunit 3 OS=Homo sapiens OX=9606 GN=POLE3 PE=1 SV=1	0	11.704	12	1	1	1	147	16.8	4.74	4.35	1	0
Q16881	Thioredoxin reductase 1, cytoplasmic OS=Homo sapiens OX=9606 GN=TXNRD1 PE=1 SV=3	0	11.684	7	2	2	2	649	70.9	7.39	3.56	2	0	2.8178e+06
Q9H2Z4	Homeobox protein Nkx-2.4 OS=Homo sapiens OX=9606 GN=NKX2-4 PE=1 SV=3	0	11.613	13	4	4	4	354	36.2	9.58	5.91	4	0	1.09535e+07
Q9Y6X2	E3 SUMO-protein ligase PIAS3 OS=Homo sapiens OX=9606 GN=PIAS3 PE=1 SV=2	0	11.561	6	2	2	2	628	68	7.69	4.34	2	0	1.78918e+06
Q8NCY6	Myb/SANT-like DNA-binding domain-containing protein 4 OS=Homo sapiens OX=9606 GN=MSANTD4 PE=1 SV=1	0	11.522	14	3	3	3	345	41.1	5.44	2.41	3	0	8.77448e+06
P30519	Heme oxygenase 2 OS=Homo sapiens OX=9606 GN=HMOX2 PE=1 SV=2	0	11.347	18	3	3	3	316	36	5.41	2.56	3	0	2.53226e+06
Q96A37	E3 ubiquitin-protein ligase RNF166 OS=Homo sapiens OX=9606 GN=RNF166 PE=1 SV=1	0	11.168	12	2	2	2	237	26.1	8.06	6.19	2	0	7.61275e+06
P34741	Syndecan-2 OS=Homo sapiens OX=9606 GN=SDC2 PE=1 SV=2	0	11.147	7	1	1	1	201	22.1	4.86	3.63	1	0	2.2939e+06
Q5JRA6	Transport and Golgi organization protein 1 homolog OS=Homo sapiens OX=9606 GN=MIA3 PE=1 SV=1	0	11.111	2	3	3	3	1907	213.6	4.84	3.96	3	0	4359246
Q8IUF1	COBW domain-containing protein 2 OS=Homo sapiens OX=9606 GN=CBWD2 PE=2 SV=1	0	11.105	8	2	2	2	395	44	4.89	5.13	2	0	4246450
P26367	Paired box protein Pax-6 OS=Homo sapiens OX=9606 GN=PAX6 PE=1 SV=2	0	11.087	6	2	3	2	422	46.7	9.36	10.55	2	0	18106370
Q9BUN8	Derlin-1 OS=Homo sapiens OX=9606 GN=DERL1 PE=1 SV=1	0	11.079	10	2	2	2	251	28.8	9.51	5.17	2	0	1.31238e+07
P23760	Paired box protein Pax-3 OS=Homo sapiens OX=9606 GN=PAX3 PE=1 SV=2	0	11.076	14	5	5	5	479	52.9	8.72	4.1	5	0	2.92342e+07
P56179	Homeobox protein DLX-6 OS=Homo sapiens OX=9606 GN=DLX6 PE=2 SV=2	0	11.058	15	2	2	1	175	19.7	9.95	4.41	2	0	2208438
P36871	Phosphoglucomutase-1 OS=Homo sapiens OX=9606 GN=PGM1 PE=1 SV=3	0	11.044	6	3	3	3	562	61.4	6.76	3.99	3	0	4.55498e+06
Q9BVG9	Phosphatidylserine synthase 2 OS=Homo sapiens OX=9606 GN=PTDSS2 PE=1 SV=1	0	11.012	5	1	1	1	487	56.2	6.25	2.91	1	0
P30046	D-dopachrome decarboxylase OS=Homo sapiens OX=9606 GN=DDT PE=1 SV=3	0	11.005	10	1	2	1	118	12.7	7.3	4.32	1	0	6148911
O43248	Homeobox protein Hox-C11 OS=Homo sapiens OX=9606 GN=HOXC11 PE=1 SV=1	0	11.001	13	3	3	2	304	33.7	8.54	4.07	3	0	6463055
P53567	CCAAT/enhancer-binding protein gamma OS=Homo sapiens OX=9606 GN=CEBPG PE=1 SV=1	0	10.936	21	1	1	1	150	16.4	9.77	5.77	1	0	8.33479e+06
A0PK00	Transmembrane protein 120B OS=Homo sapiens OX=9606 GN=TMEM120B PE=1 SV=1	0	10.928	9	2	3	2	339	40.2	8.9	2.33	2	0	6.29271e+06
Q9BRK5	45 kDa calcium-binding protein OS=Homo sapiens OX=9606 GN=SDF4 PE=1 SV=1	0	10.717	14	3	3	3	362	41.8	4.86	3.14	3	0	1.88796e+07
O43435	T-box transcription factor TBX1 OS=Homo sapiens OX=9606 GN=TBX1 PE=1 SV=1	0	10.506	7	2	2	2	398	43.1	8.16	4.45	2	0	2.40627e+06
P63167	Dynein light chain 1, cytoplasmic OS=Homo sapiens OX=9606 GN=DYNLL1 PE=1 SV=1	0	10.407	26	2	2	2	89	10.4	7.4	4.63	2	0	7.0596e+06
Q08426	Peroxisomal bifunctional enzyme OS=Homo sapiens OX=9606 GN=EHHADH PE=1 SV=3	0	10.368	8	4	4	4	723	79.4	9.14	7.02	4	0	7.49157e+06
Q15836	Vesicle-associated membrane protein 3 OS=Homo sapiens OX=9606 GN=VAMP3 PE=1 SV=3	0	10.25	40	3	3	3	100	11.3	8.79	4.47	3	0	6790207
O95159	Zinc finger protein-like 1 OS=Homo sapiens OX=9606 GN=ZFPL1 PE=1 SV=2	0	10.236	12	3	4	3	310	34.1	8.07	6.54	3	0	8.68954e+06
P61019	Ras-related protein Rab-2A OS=Homo sapiens OX=9606 GN=RAB2A PE=1 SV=1	0	10.159	13	2	2	2	212	23.5	6.54	4.8	2	0	6542408
O60518	Ran-binding protein 6 OS=Homo sapiens OX=9606 GN=RANBP6 PE=1 SV=2	0	10.123	4	3	4	1	1105	124.6	5.01	4.34	3	0
Q6NXT4	Zinc transporter 6 OS=Homo sapiens OX=9606 GN=SLC30A6 PE=1 SV=2	0	10.084	8	2	2	2	461	51.1	9.16	2.91	2	0	6.24868e+06
Q9ULC4	Malignant T-cell-amplified sequence 1 OS=Homo sapiens OX=9606 GN=MCTS1 PE=1 SV=1	0	10.039	20	2	2	2	181	20.5	8.82	5.05	2	0
Q5VUG0	Scm-like with four MBT domains protein 2 OS=Homo sapiens OX=9606 GN=SFMBT2 PE=1 SV=1	0	10.02	2	1	2	1	894	100.5	6.55	2.47	1	0	1.70595e+06
O75787	Renin receptor OS=Homo sapiens OX=9606 GN=ATP6AP2 PE=1 SV=2	0	9.995	6	1	1	1	350	39	6.1	4.12	1	0	6916138
Q5T440	Putative transferase CAF17, mitochondrial OS=Homo sapiens OX=9606 GN=IBA57 PE=1 SV=1	0	9.861	15	3	3	3	356	38.1	9.83	2.6	3	0	5340507
Q2TB90	Hexokinase HKDC1 OS=Homo sapiens OX=9606 GN=HKDC1 PE=1 SV=3	0	9.819	4	4	5	1	917	102.5	7.12	4.64	4	0	2.30456e+06
Q14119	Vascular endothelial zinc finger 1 OS=Homo sapiens OX=9606 GN=VEZF1 PE=1 SV=2	0	9.811	2	1	2	1	521	56.9	9.52	4.17	1	0	10443232
P12931	Proto-oncogene tyrosine-protein kinase Src OS=Homo sapiens OX=9606 GN=SRC PE=1 SV=3	0	9.688	7	3	3	1	536	59.8	7.42	5.1	3	0
Q9UHF7	Zinc finger transcription factor Trps1 OS=Homo sapiens OX=9606 GN=TRPS1 PE=1 SV=2	0	9.643	2	2	2	2	1281	141.4	7.58	4.75	2	0	3904472
Q9Y3L3	SH3 domain-binding protein 1 OS=Homo sapiens OX=9606 GN=SH3BP1 PE=1 SV=3	0	9.618	4	3	4	3	701	75.7	6.77	0	3	0	1.99157e+07
Q9UEU0	Vesicle transport through interaction with t-SNAREs homolog 1B OS=Homo sapiens OX=9606 GN=VTI1B PE=1 SV=3	0	9.48	14	2	2	2	232	26.7	9.04	4.97	2	0	7.37371e+06
Q53EQ6	Tigger transposable element-derived protein 5 OS=Homo sapiens OX=9606 GN=TIGD5 PE=1 SV=3	0	9.44	8	4	4	4	642	69.2	8.41	1.76	4	0	7850516
Q9NP66	High mobility group protein 20A OS=Homo sapiens OX=9606 GN=HMG20A PE=1 SV=1	0	9.43	8	2	2	2	347	40.1	6.49	4.99	2	0	5.07437e+06
Q13043	Serine/threonine-protein kinase 4 OS=Homo sapiens OX=9606 GN=STK4 PE=1 SV=2	0	9.364	6	2	2	2	487	55.6	5.07	5.07	2	0	3.91124e+06
Q9Y619	Mitochondrial ornithine transporter 1 OS=Homo sapiens OX=9606 GN=SLC25A15 PE=1 SV=1	0	9.34	9	2	2	2	301	32.7	9.13	6.41	2	0	5300404
Q96T17	MAP7 domain-containing protein 2 OS=Homo sapiens OX=9606 GN=MAP7D2 PE=1 SV=2	0	9.336	4	2	3	2	732	81.9	8.84	4.88	2	0	1.73073e+06
Q02078	Myocyte-specific enhancer factor 2A OS=Homo sapiens OX=9606 GN=MEF2A PE=1 SV=1	0	9.266	5	2	3	1	507	54.8	7.91	6.4	2	0
A0A1B0GVM2	TRPM8 channel-associated factor 2C (Fragment) OS=Homo sapiens OX=9606 GN=TCAF2C PE=4 SV=1	0	9.264	7	4	4	3	712	78.9	7.08	8.94	4	0	9.16363e+06
Q06945	Transcription factor SOX-4 OS=Homo sapiens OX=9606 GN=SOX4 PE=1 SV=1	0	9.216	7	1	1	1	474	47.2	7.36	6.5	1	0	8402903
Q9HBM6	Transcription initiation factor TFIID subunit 9B OS=Homo sapiens OX=9606 GN=TAF9B PE=1 SV=1	0	9.198	8	2	2	2	251	27.6	9.55	4.69	2	0	6.17458e+06
P10276	Retinoic acid receptor alpha OS=Homo sapiens OX=9606 GN=RARA PE=1 SV=2	0	9.152	6	2	2	2	462	50.7	7.9	2.8	2	0	285689
Q8WW12	PEST proteolytic signal-containing nuclear protein OS=Homo sapiens OX=9606 GN=PCNP PE=1 SV=2	0	9.131	8	1	1	1	178	18.9	7.49	3.56	1	0	1.8451e+06
Q96PC5	Melanoma inhibitory activity protein 2 OS=Homo sapiens OX=9606 GN=MIA2 PE=1 SV=4	0	9.115	2	2	3	2	1412	159.7	4.69	5.75	2	0	2.77231e+06
P33240	Cleavage stimulation factor subunit 2 OS=Homo sapiens OX=9606 GN=CSTF2 PE=1 SV=1	0	9.049	12	4	4	4	577	60.9	6.83	4.47	4	0	2.34172e+07
Q9BTX1	Nucleoporin NDC1 OS=Homo sapiens OX=9606 GN=NDC1 PE=1 SV=2	0	9.02	3	1	1	1	674	76.3	9.09	3.16	1	0
Q643R3	Lysophospholipid acyltransferase LPCAT4 OS=Homo sapiens OX=9606 GN=LPCAT4 PE=1 SV=1	0	8.972	6	2	2	2	524	57.2	8.97	4.94	2	0	2.06349e+06
Q53HC9	EARP and GARP complex-interacting protein 1 OS=Homo sapiens OX=9606 GN=EIPR1 PE=1 SV=2	0	8.959	8	2	2	2	387	43.6	5.06	5.64	2	0	3.17738e+06
P42785	Lysosomal Pro-X carboxypeptidase OS=Homo sapiens OX=9606 GN=PRCP PE=1 SV=1	0	8.916	4	1	1	1	496	55.8	7.21	2.55	1	0	1.18071e+06
Q96MM7	Heparan-sulfate 6-O-sulfotransferase 2 OS=Homo sapiens OX=9606 GN=HS6ST2 PE=1 SV=2	0	8.913	7	4	4	4	605	69.1	9.73	5.47	4	0	6.96959e+06
Q9Y333	U6 snRNA-associated Sm-like protein LSm2 OS=Homo sapiens OX=9606 GN=LSM2 PE=1 SV=1	0	8.824	20	1	1	1	95	10.8	6.52	2.92	1	0
Q9BRP1	Programmed cell death protein 2-like OS=Homo sapiens OX=9606 GN=PDCD2L PE=1 SV=1	0	8.814	5	1	2	1	358	39.4	4.86	1.81	1	0	3.96056e+06
Q9NRY4	Rho GTPase-activating protein 35 OS=Homo sapiens OX=9606 GN=ARHGAP35 PE=1 SV=3	0	8.811	2	2	2	2	1499	170.4	6.64	2.49	2	0	2.61679e+06
Q14814	Myocyte-specific enhancer factor 2D OS=Homo sapiens OX=9606 GN=MEF2D PE=1 SV=1	0	8.745	4	2	3	1	521	55.9	7.88	6.14	2	1	6.74787e+06
Q9H0E2	Toll-interacting protein OS=Homo sapiens OX=9606 GN=TOLLIP PE=1 SV=1	0	8.672	10	2	2	2	274	30.3	5.97	4.81	2	0	2.04068e+06
Q9P0T7	Proton-transporting V-type ATPase complex assembly regulator TMEM9 OS=Homo sapiens OX=9606 GN=TMEM9 PE=1 SV=1	0	8.648	10	1	1	1	183	20.6	6.65	2.27	1	0
Q6P1M9	Armadillo repeat-containing X-linked protein 5 OS=Homo sapiens OX=9606 GN=ARMCX5 PE=1 SV=1	0	8.632	3	1	2	1	558	62.3	8.73	2.75	1	0	3.02745e+06
Q9BYV9	Transcription regulator protein BACH2 OS=Homo sapiens OX=9606 GN=BACH2 PE=1 SV=1	0	8.575	3	2	2	2	841	92.5	5.1	3.7	2	0	2.6634e+06
Q99081	Transcription factor 12 OS=Homo sapiens OX=9606 GN=TCF12 PE=1 SV=1	0	8.517	4	2	2	2	682	72.9	7.02	4.63	2	0	3642321
Q12955	Ankyrin-3 OS=Homo sapiens OX=9606 GN=ANK3 PE=1 SV=3	0	8.513	1	2	2	1	4377	480.1	6.49	5.85	2	0
P78417	Glutathione S-transferase omega-1 OS=Homo sapiens OX=9606 GN=GSTO1 PE=1 SV=2	0	8.474	7	2	2	2	241	27.5	6.6	2.78	2	0	4.16475e+06
Q9Y222	Cyclin-D-binding Myb-like transcription factor 1 OS=Homo sapiens OX=9606 GN=DMTF1 PE=1 SV=1	0	8.452	6	2	3	2	760	84.4	4.61	2.61	2	0
O95396	Adenylyltransferase and sulfurtransferase MOCS3 OS=Homo sapiens OX=9606 GN=MOCS3 PE=1 SV=1	0	8.415	4	1	3	1	460	49.6	6.21	5.48	1	0
Q96AP4	Zinc finger-containing ubiquitin peptidase 1 OS=Homo sapiens OX=9606 GN=ZUP1 PE=1 SV=1	0	8.367	5	2	2	2	578	65.9	6.49	4.61	2	0	2461627
P61421	V-type proton ATPase subunit d 1 OS=Homo sapiens OX=9606 GN=ATP6V0D1 PE=1 SV=1	0	8.364	9	3	3	3	351	40.3	5	4.14	3	0	12077355
P43353	Aldehyde dehydrogenase family 3 member B1 OS=Homo sapiens OX=9606 GN=ALDH3B1 PE=1 SV=1	0	8.321	4	2	2	1	468	51.8	7.62	2.61	2	0
P49903	Selenide, water dikinase 1 OS=Homo sapiens OX=9606 GN=SEPHS1 PE=1 SV=2	0	8.32	12	2	2	2	392	42.9	5.97	3.45	2	0	1.51082e+06
Q9Y6W3	Calpain-7 OS=Homo sapiens OX=9606 GN=CAPN7 PE=1 SV=1	0	8.307	2	1	4	1	813	92.6	7.65	4.08	1	0	4143399
Q15041	ADP-ribosylation factor-like protein 6-interacting protein 1 OS=Homo sapiens OX=9606 GN=ARL6IP1 PE=1 SV=2	0	8.22	19	2	2	2	203	23.3	9.32	2.64	2	0	2.84848e+06
Q9NV96	Cell cycle control protein 50A OS=Homo sapiens OX=9606 GN=TMEM30A PE=1 SV=1	0	8.131	6	2	2	2	361	40.7	8.59	5.51	2	0	4.27305e+06
Q14156	Protein EFR3 homolog A OS=Homo sapiens OX=9606 GN=EFR3A PE=1 SV=2	0	8.13	2	1	1	1	821	92.9	6.7	3.73	1	0	607638
Q9UJ41	Rab5 GDP/GTP exchange factor OS=Homo sapiens OX=9606 GN=RABGEF1 PE=1 SV=3	0	8.108	5	1	1	1	491	56.9	7.02	3.96	1	0
P10398	Serine/threonine-protein kinase A-Raf OS=Homo sapiens OX=9606 GN=ARAF PE=1 SV=2	0	8.108	4	2	3	1	606	67.5	9.01	2.35	2	0	3.32163e+06
Q2PZI1	Probable C-mannosyltransferase DPY19L1 OS=Homo sapiens OX=9606 GN=DPY19L1 PE=2 SV=1	0	8.103	4	2	2	2	675	77.3	8.95	6.4	2	0	4.23376e+06
O95619	YEATS domain-containing protein 4 OS=Homo sapiens OX=9606 GN=YEATS4 PE=1 SV=1	0	8.089	15	2	2	2	227	26.5	8.41	2.46	2	0	3.41662e+06
Q13506	NGFI-A-binding protein 1 OS=Homo sapiens OX=9606 GN=NAB1 PE=1 SV=2	0	8.076	5	2	2	2	487	54.4	6.7	4.37	2	0	3.80097e+06
O95822	Malonyl-CoA decarboxylase, mitochondrial OS=Homo sapiens OX=9606 GN=MLYCD PE=1 SV=3	0	8.06	9	3	4	3	493	55	8.95	4.71	3	0	1.81203e+07
Q9UPW0	Forkhead box protein J3 OS=Homo sapiens OX=9606 GN=FOXJ3 PE=1 SV=2	0	8.054	2	1	1	1	622	68.9	7.09	3.57	1	0	4411680
P52926	High mobility group protein HMGI-C OS=Homo sapiens OX=9606 GN=HMGA2 PE=1 SV=1	0	7.987	20	1	2	1	109	11.8	10.62	4.52	1	0	750407
Q96JC1	Vam6/Vps39-like protein OS=Homo sapiens OX=9606 GN=VPS39 PE=1 SV=2	0	7.978	3	2	2	2	886	101.7	6.99	1.71	2	0
Q9P0V9	Septin-10 OS=Homo sapiens OX=9606 GN=SEPTIN10 PE=1 SV=2	0	7.97	4	2	3	2	454	52.6	6.8	4.51	2	0	1.03691e+07
Q96RQ3	Methylcrotonoyl-CoA carboxylase subunit alpha, mitochondrial OS=Homo sapiens OX=9606 GN=MCCC1 PE=1 SV=3	0	7.93	2	1	1	1	725	80.4	7.78	4.76	1	0	2.17165e+06
Q96ES6	Major facilitator superfamily domain-containing protein 3 OS=Homo sapiens OX=9606 GN=MFSD3 PE=1 SV=1	0	7.918	6	2	2	2	412	42.7	9.17	3.43	2	0	1.73535e+06
P61106	Ras-related protein Rab-14 OS=Homo sapiens OX=9606 GN=RAB14 PE=1 SV=4	0	7.888	18	3	3	2	215	23.9	6.21	4.89	3	0
P49639	Homeobox protein Hox-A1 OS=Homo sapiens OX=9606 GN=HOXA1 PE=1 SV=2	0	7.886	6	2	2	1	335	36.6	8.05	3.19	2	0	46297400
O43683	Mitotic checkpoint serine/threonine-protein kinase BUB1 OS=Homo sapiens OX=9606 GN=BUB1 PE=1 SV=1	0	7.855	4	2	2	2	1085	122.3	6.47	2.48	2	0
O14773	Tripeptidyl-peptidase 1 OS=Homo sapiens OX=9606 GN=TPP1 PE=1 SV=2	0	7.836	7	2	2	2	563	61.2	6.48	2.79	2	0	1.92985e+07
O95677	Eyes absent homolog 4 OS=Homo sapiens OX=9606 GN=EYA4 PE=1 SV=2	0	7.758	5	2	2	2	639	69.5	5.2	4.16	2	0	4.06506e+06
Q9ULX9	Transcription factor MafF OS=Homo sapiens OX=9606 GN=MAFF PE=1 SV=2	0	7.738	16	2	2	1	164	17.7	9.8	5.22	2	0	1.37776e+06
P34949	Mannose-6-phosphate isomerase OS=Homo sapiens OX=9606 GN=MPI PE=1 SV=2	0	7.727	6	1	1	1	423	46.6	5.95	3.01	1	0
P47929	Galectin-7 OS=Homo sapiens OX=9606 GN=LGALS7B PE=1 SV=2	0	7.71	9	1	1	1	136	15.1	7.62	3.87	1	0	2241075
O43896	Kinesin-like protein KIF1C OS=Homo sapiens OX=9606 GN=KIF1C PE=1 SV=3	0	7.666	2	2	2	1	1103	122.9	6.9	2.08	2	0	1.29978e+06
Q9C035	Tripartite motif-containing protein 5 OS=Homo sapiens OX=9606 GN=TRIM5 PE=1 SV=1	0	7.66	8	3	3	3	493	56.3	6.05	2.47	3	0	6.45528e+06
Q96HV5	Transmembrane protein 41A OS=Homo sapiens OX=9606 GN=TMEM41A PE=1 SV=1	0	7.646	6	1	2	1	264	29.6	9.03	0	1	0	623856
Q9NP61	ADP-ribosylation factor GTPase-activating protein 3 OS=Homo sapiens OX=9606 GN=ARFGAP3 PE=1 SV=1	0	7.645	3	1	1	1	516	56.9	7.36	2.47	1	0
Q9HC21	Mitochondrial thiamine pyrophosphate carrier OS=Homo sapiens OX=9606 GN=SLC25A19 PE=1 SV=1	0	7.613	6	2	2	2	320	35.5	9.55	2.22	2	0	3.17906e+07
P46531	Neurogenic locus notch homolog protein 1 OS=Homo sapiens OX=9606 GN=NOTCH1 PE=1 SV=4	0	7.599	1	1	1	1	2555	272.3	5.12	2.68	1	0	1.98099e+06
Q96EB1	Elongator complex protein 4 OS=Homo sapiens OX=9606 GN=ELP4 PE=1 SV=2	0	7.583	9	3	3	3	424	46.6	8.51	0	3	0
P54578	Ubiquitin carboxyl-terminal hydrolase 14 OS=Homo sapiens OX=9606 GN=USP14 PE=1 SV=3	0	7.572	5	2	2	2	494	56	5.3	4.2	2	0	4.84575e+06
P16949	Stathmin OS=Homo sapiens OX=9606 GN=STMN1 PE=1 SV=3	0	7.564	15	2	2	2	149	17.3	5.97	3.67	2	0	6.98068e+06
Q13887	Krueppel-like factor 5 OS=Homo sapiens OX=9606 GN=KLF5 PE=1 SV=2	0	7.454	6	1	2	1	457	50.8	8.6	3.22	1	0	658194
Q99435	Protein kinase C-binding protein NELL2 OS=Homo sapiens OX=9606 GN=NELL2 PE=1 SV=1	0	7.418	4	2	3	2	816	91.3	5.73	7.24	2	0	2.57924e+06
P49715	CCAAT/enhancer-binding protein alpha OS=Homo sapiens OX=9606 GN=CEBPA PE=1 SV=3	0	7.406	3	1	2	1	358	37.5	7.68	4.24	1	0	5973421
Q86YT6	E3 ubiquitin-protein ligase MIB1 OS=Homo sapiens OX=9606 GN=MIB1 PE=1 SV=1	0	7.384	2	1	1	1	1006	110.1	6.92	4.22	1	0	2617665
Q96B36	Proline-rich AKT1 substrate 1 OS=Homo sapiens OX=9606 GN=AKT1S1 PE=1 SV=1	0	7.353	11	2	2	2	256	27.4	4.75	4.06	2	0	1.59235e+06
O75964	ATP synthase subunit g, mitochondrial OS=Homo sapiens OX=9606 GN=ATP5MG PE=1 SV=3	0	7.336	15	1	1	1	103	11.4	9.64	2.55	1	0	2.27891e+06
Q00534	Cyclin-dependent kinase 6 OS=Homo sapiens OX=9606 GN=CDK6 PE=1 SV=1	0	7.306	7	2	3	1	326	36.9	6.46	6.03	2	0
Q96K19	E3 ubiquitin-protein ligase RNF170 OS=Homo sapiens OX=9606 GN=RNF170 PE=1 SV=2	0	7.293	6	1	1	1	258	29.8	5.58	2.78	1	0	1.13678e+06
Q8NFC6	Biorientation of chromosomes in cell division protein 1-like 1 OS=Homo sapiens OX=9606 GN=BOD1L1 PE=1 SV=2	0	7.277	2	3	3	3	3051	330.3	5.08	0	3	0	2.00669e+06
P50539	Max-interacting protein 1 OS=Homo sapiens OX=9606 GN=MXI1 PE=1 SV=2	0	7.247	9	2	2	2	228	26	7.06	4.39	2	0
P32242	Homeobox protein OTX1 OS=Homo sapiens OX=9606 GN=OTX1 PE=1 SV=1	0	7.245	5	2	2	2	354	37.3	9.33	2.94	2	0	8.51176e+06
Q8NCW5	NAD(P)H-hydrate epimerase OS=Homo sapiens OX=9606 GN=NAXE PE=1 SV=2	0	7.242	6	1	1	1	288	31.7	7.66	2.8	1	0	2378319
O95749	Geranylgeranyl pyrophosphate synthase OS=Homo sapiens OX=9606 GN=GGPS1 PE=1 SV=1	0	7.224	7	2	2	2	300	34.8	6.14	2.37	2	0	7306116
Q96AK3	DNA dC->dU-editing enzyme APOBEC-3D OS=Homo sapiens OX=9606 GN=APOBEC3D PE=1 SV=1	0	7.201	10	3	3	2	386	46.6	8.4	4.98	3	1	5.62069e+06
Q9NR55	Basic leucine zipper transcriptional factor ATF-like 3 OS=Homo sapiens OX=9606 GN=BATF3 PE=1 SV=1	0	7.154	19	1	1	1	127	14.5	8.94	2.43	1	0	842657
Q8NI77	Kinesin-like protein KIF18A OS=Homo sapiens OX=9606 GN=KIF18A PE=1 SV=2	0	7.134	2	1	1	1	898	102.2	8.91	2.14	1	0	1.38763e+06
Q14766	Latent-transforming growth factor beta-binding protein 1 OS=Homo sapiens OX=9606 GN=LTBP1 PE=1 SV=4	0	7.108	1	1	1	1	1721	186.7	5.96	2.68	1	0	785693
Q96F45	Zinc finger protein 503 OS=Homo sapiens OX=9606 GN=ZNF503 PE=1 SV=1	0	7.102	8	2	2	1	646	62.5	8.7	2.53	2	0
O60921	Checkpoint protein HUS1 OS=Homo sapiens OX=9606 GN=HUS1 PE=1 SV=1	0	7.062	7	1	2	1	280	31.7	6.84	2.11	1	0
P51608	Methyl-CpG-binding protein 2 OS=Homo sapiens OX=9606 GN=MECP2 PE=1 SV=1	0	7.053	7	2	2	2	486	52.4	9.95	3.01	2	0	4.06783e+06
O00459	Phosphatidylinositol 3-kinase regulatory subunit beta OS=Homo sapiens OX=9606 GN=PIK3R2 PE=1 SV=2	0	7.04	3	1	1	1	728	81.5	6.43	2.3	1	0
Q05513	Protein kinase C zeta type OS=Homo sapiens OX=9606 GN=PRKCZ PE=1 SV=4	0	7.024	2	1	1	1	592	67.6	5.77	3.15	1	0	1.47513e+06
P28749	Retinoblastoma-like protein 1 OS=Homo sapiens OX=9606 GN=RBL1 PE=1 SV=3	0	7.024	3	2	2	2	1068	120.8	7.5	2.27	2	0	3099826
O43900	Prickle planar cell polarity protein 3 OS=Homo sapiens OX=9606 GN=PRICKLE3 PE=1 SV=2	0	6.992	3	1	1	1	615	68.6	7.88	2.86	1	0
A0AVK6	Transcription factor E2F8 OS=Homo sapiens OX=9606 GN=E2F8 PE=1 SV=1	0	6.985	2	1	1	1	867	94.1	8.98	3.3	1	0	1.76956e+06
Q15545	Transcription initiation factor TFIID subunit 7 OS=Homo sapiens OX=9606 GN=TAF7 PE=1 SV=1	0	6.976	7	2	2	2	349	40.2	5.2	2.57	2	0	5.30803e+06
Q7Z3Y8	Keratin, type I cytoskeletal 27 OS=Homo sapiens OX=9606 GN=KRT27 PE=1 SV=2	0	6.959	7	3	3	1	459	49.8	5.05	2.45	3	0
Q8IYU8	Calcium uptake protein 2, mitochondrial OS=Homo sapiens OX=9606 GN=MICU2 PE=1 SV=2	0	6.917	7	2	2	2	434	49.6	9.09	2.41	2	0	6.98362e+06
Q14019	Coactosin-like protein OS=Homo sapiens OX=9606 GN=COTL1 PE=1 SV=3	0	6.863	11	1	1	1	142	15.9	5.67	3.64	1	0
O15379	Histone deacetylase 3 OS=Homo sapiens OX=9606 GN=HDAC3 PE=1 SV=2	0	6.83	4	1	2	1	428	48.8	5.16	2.62	1	0	2.36305e+06
Q9UKY1	Zinc fingers and homeoboxes protein 1 OS=Homo sapiens OX=9606 GN=ZHX1 PE=1 SV=1	0	6.822	3	1	1	1	873	98	6.05	2.36	1	0	1.67147e+06
P02746	Complement C1q subcomponent subunit B OS=Homo sapiens OX=9606 GN=C1QB PE=1 SV=3	0	6.821	6	1	1	1	253	26.7	8.63	3.49	1	0	9267034
Q8TBC3	SH3KBP1-binding protein 1 OS=Homo sapiens OX=9606 GN=SHKBP1 PE=1 SV=2	0	6.807	6	2	2	2	707	76.3	8.28	1.72	2	0	2801213
Q9C0I1	Myotubularin-related protein 12 OS=Homo sapiens OX=9606 GN=MTMR12 PE=1 SV=2	0	6.759	2	1	2	1	747	86.1	6.62	2.02	1	0	1.75892e+06
Q9H300	Presenilins-associated rhomboid-like protein, mitochondrial OS=Homo sapiens OX=9606 GN=PARL PE=1 SV=2	0	6.661	5	1	1	1	379	42.2	9.79	2.87	1	0
Q8TB73	Protein NDNF OS=Homo sapiens OX=9606 GN=NDNF PE=1 SV=2	0	6.589	5	1	1	1	568	64.6	8.94	2.77	1	0	2.08448e+06
Q8IZJ1	Netrin receptor UNC5B OS=Homo sapiens OX=9606 GN=UNC5B PE=1 SV=2	0	6.578	2	2	2	2	945	103.6	6.02	0	2	0	1.36489e+06
P20340	Ras-related protein Rab-6A OS=Homo sapiens OX=9606 GN=RAB6A PE=1 SV=3	0	6.557	17	3	3	2	208	23.6	5.54	6.21	3	0	7.36636e+06
Q14789	Golgin subfamily B member 1 OS=Homo sapiens OX=9606 GN=GOLGB1 PE=1 SV=2	0	6.55	1	2	2	2	3259	375.8	5	0	2	0	1.17601e+06
O75164	Lysine-specific demethylase 4A OS=Homo sapiens OX=9606 GN=KDM4A PE=1 SV=2	0	6.549	3	3	3	2	1064	120.6	5.85	3.72	3	1	6.293e+06
O60503	Adenylate cyclase type 9 OS=Homo sapiens OX=9606 GN=ADCY9 PE=1 SV=4	0	6.542	1	1	1	1	1353	150.6	7.34	3.4	1	0
Q6P4R8	Nuclear factor related to kappa-B-binding protein OS=Homo sapiens OX=9606 GN=NFRKB PE=1 SV=2	0	6.52	1	1	1	1	1299	138.9	9.25	3.13	1	0	1.5983e+06
Q12982	BCL2/adenovirus E1B 19 kDa protein-interacting protein 2 OS=Homo sapiens OX=9606 GN=BNIP2 PE=1 SV=1	0	6.504	11	3	3	3	314	36	4.81	1.93	3	0	3.38546e+06
P05546	Heparin cofactor 2 OS=Homo sapiens OX=9606 GN=SERPIND1 PE=1 SV=3	0	6.476	4	1	1	1	499	57	6.9	3.97	1	0	3.89876e+06
Q8TAG9	Exocyst complex component 6 OS=Homo sapiens OX=9606 GN=EXOC6 PE=1 SV=3	0	6.448	3	2	3	2	804	93.7	6.2	0	2	0	4237119
Q13325	Interferon-induced protein with tetratricopeptide repeats 5 OS=Homo sapiens OX=9606 GN=IFIT5 PE=1 SV=1	0	6.448	2	1	1	1	482	55.8	7.4	2.79	1	0	1.47967e+06
P53539	Protein FosB OS=Homo sapiens OX=9606 GN=FOSB PE=1 SV=1	0	6.378	7	1	1	1	338	35.9	4.86	2.66	1	0	2.90664e+06
Q9Y586	Protein mab-21-like 2 OS=Homo sapiens OX=9606 GN=MAB21L2 PE=1 SV=1	0	6.361	7	2	2	2	359	40.9	8.56	6.12	2	0	7.20136e+06
Q92485	Acid sphingomyelinase-like phosphodiesterase 3b OS=Homo sapiens OX=9606 GN=SMPDL3B PE=1 SV=2	0	6.361	4	1	1	1	455	50.8	5.64	0	1	0	2.45776e+06
Q9Y5P4	Ceramide transfer protein OS=Homo sapiens OX=9606 GN=CERT1 PE=1 SV=1	0	6.339	3	1	1	1	624	70.8	5.48	2.86	1	0
Q7Z3J2	VPS35 endosomal protein-sorting factor-like OS=Homo sapiens OX=9606 GN=VPS35L PE=1 SV=2	0	6.293	2	2	2	2	963	109.5	7.21	1.72	2	0	4.83375e+06
O95394	Phosphoacetylglucosamine mutase OS=Homo sapiens OX=9606 GN=PGM3 PE=1 SV=1	0	6.287	4	2	2	2	542	59.8	6.25	4.93	2	0	3.20441e+06
Q9UJC3	Protein Hook homolog 1 OS=Homo sapiens OX=9606 GN=HOOK1 PE=1 SV=2	0	6.246	2	1	1	1	728	84.6	5.15	3.25	1	0	6.31515e+06
Q9Y217	Myotubularin-related protein 6 OS=Homo sapiens OX=9606 GN=MTMR6 PE=1 SV=3	0	6.194	3	1	1	1	621	71.9	7.66	2.57	1	0
Q8IX15	Homeobox and leucine zipper protein Homez OS=Homo sapiens OX=9606 GN=HOMEZ PE=1 SV=2	0	6.182	8	1	1	1	550	61.2	4.93	4.21	1	0
O94921	Cyclin-dependent kinase 14 OS=Homo sapiens OX=9606 GN=CDK14 PE=1 SV=3	0	6.176	3	2	3	1	469	53	8.92	5.98	2	0
Q13670	Putative postmeiotic segregation increased 2-like protein 11 OS=Homo sapiens OX=9606 GN=PMS2P11 PE=5 SV=1	0	6.156	5	1	1	1	270	28.5	6.7	0	1	0	4939729
Q86X76	Deaminated glutathione amidase OS=Homo sapiens OX=9606 GN=NIT1 PE=1 SV=2	0	6.149	5	2	2	2	327	35.9	7.74	1.73	2	0	4.92935e+06
Q8TB52	F-box only protein 30 OS=Homo sapiens OX=9606 GN=FBXO30 PE=1 SV=3	0	6.145	2	1	1	1	745	82.3	5.4	2.94	1	0	2509162
O75808	Calpain-15 OS=Homo sapiens OX=9606 GN=CAPN15 PE=1 SV=1	0	6.142	2	1	1	1	1086	117.2	6.71	2.15	1	0
Q86UZ6	Zinc finger and BTB domain-containing protein 46 OS=Homo sapiens OX=9606 GN=ZBTB46 PE=1 SV=2	0	6.112	3	1	1	1	589	64	5.87	2.34	1	0
P22607	Fibroblast growth factor receptor 3 OS=Homo sapiens OX=9606 GN=FGFR3 PE=1 SV=1	0	6.067	2	2	3	1	806	87.7	5.9	6.08	2	0
Q9BXJ4	Complement C1q tumor necrosis factor-related protein 3 OS=Homo sapiens OX=9606 GN=C1QTNF3 PE=1 SV=1	0	6.065	8	2	2	2	246	27	6.52	1.89	2	0	3.71604e+06
Q8TBK6	Zinc finger CCHC domain-containing protein 10 OS=Homo sapiens OX=9606 GN=ZCCHC10 PE=1 SV=1	0	6.016	7	1	1	1	192	21	8.53	3.44	1	0	7.21514e+06
Q15005	Signal peptidase complex subunit 2 OS=Homo sapiens OX=9606 GN=SPCS2 PE=1 SV=3	0	5.945	8	2	3	2	226	25	8.47	3.59	2	0	9.06214e+06
Q9UBC2	Epidermal growth factor receptor substrate 15-like 1 OS=Homo sapiens OX=9606 GN=EPS15L1 PE=1 SV=1	0	5.93	5	2	2	2	864	94.2	5.11	2.27	2	0	2323052
Q9P2L0	WD repeat-containing protein 35 OS=Homo sapiens OX=9606 GN=WDR35 PE=1 SV=3	0	5.914	2	2	2	1	1181	133.5	6.38	2.22	2	0
Q96NX9	Dachshund homolog 2 OS=Homo sapiens OX=9606 GN=DACH2 PE=2 SV=1	0	5.903	2	1	1	1	599	65.3	9.11	2.78	1	0	2.11855e+06
Q86V15	Zinc finger protein castor homolog 1 OS=Homo sapiens OX=9606 GN=CASZ1 PE=1 SV=4	0	5.902	1	1	1	1	1759	189.9	7.03	2.69	1	0
Q9NXE4	Sphingomyelin phosphodiesterase 4 OS=Homo sapiens OX=9606 GN=SMPD4 PE=1 SV=3	0	5.861	5	3	3	3	866	97.7	8.27	1.67	3	0
Q86UT6	NLR family member X1 OS=Homo sapiens OX=9606 GN=NLRX1 PE=1 SV=1	0	5.839	2	2	2	2	975	107.5	7.37	3.88	2	0	3.66094e+06
Q9UJF2	Ras GTPase-activating protein nGAP OS=Homo sapiens OX=9606 GN=RASAL2 PE=1 SV=2	0	5.828	2	2	2	2	1139	128.5	8.24	1.62	2	0	3.15205e+06
Q6NZI2	Caveolae-associated protein 1 OS=Homo sapiens OX=9606 GN=CAVIN1 PE=1 SV=1	0	5.812	5	1	1	1	390	43.5	5.6	2.13	1	0	2.33068e+06
Q9UDX5	Mitochondrial fission process protein 1 OS=Homo sapiens OX=9606 GN=MTFP1 PE=1 SV=1	0	5.809	20	2	2	2	166	18	9.31	2.09	2	0	2.74231e+06
O15370	Transcription factor SOX-12 OS=Homo sapiens OX=9606 GN=SOX12 PE=2 SV=2	0	5.786	3	1	2	1	315	34.1	5.16	0	1	0	2.90046e+06
Q9UBB5	Methyl-CpG-binding domain protein 2 OS=Homo sapiens OX=9606 GN=MBD2 PE=1 SV=1	0	5.784	9	1	1	1	411	43.2	10.04	2.34	1	0
Q8N7W2	BEN domain-containing protein 7 OS=Homo sapiens OX=9606 GN=BEND7 PE=1 SV=2	0	5.773	3	1	1	1	519	57.5	9.13	3.08	1	0	872045
Q9HD42	Charged multivesicular body protein 1a OS=Homo sapiens OX=9606 GN=CHMP1A PE=1 SV=1	0	5.772	9	2	2	2	196	21.7	8.06	4.62	2	0	29876974
P28324	ETS domain-containing protein Elk-4 OS=Homo sapiens OX=9606 GN=ELK4 PE=1 SV=3	0	5.736	5	1	1	1	431	46.9	7.91	0	1	0	2.58536e+06
Q15382	GTP-binding protein Rheb OS=Homo sapiens OX=9606 GN=RHEB PE=1 SV=1	0	5.726	9	1	1	1	184	20.5	5.92	2.54	1	0
Q01543	Friend leukemia integration 1 transcription factor OS=Homo sapiens OX=9606 GN=FLI1 PE=1 SV=1	0	5.708	4	1	1	1	452	51	7.06	3.44	1	0
P37287	Phosphatidylinositol N-acetylglucosaminyltransferase subunit A OS=Homo sapiens OX=9606 GN=PIGA PE=1 SV=1	0	5.697	4	1	1	1	484	54.1	8.34	2.75	1	0
Q9BZL6	Serine/threonine-protein kinase D2 OS=Homo sapiens OX=9606 GN=PRKD2 PE=1 SV=3	0	5.694	2	1	1	1	878	96.7	6.84	2.38	1	0	3770537
Q06547	GA-binding protein subunit beta-1 OS=Homo sapiens OX=9606 GN=GABPB1 PE=1 SV=2	0	5.661	5	1	1	1	395	42.5	4.86	2.67	1	0
Q9C0D9	Ethanolaminephosphotransferase 1 OS=Homo sapiens OX=9606 GN=SELENOI PE=1 SV=3	0	5.633	6	1	1	1	397	45.2	6.6	2.36	1	0	2540495
Q96EY5	Multivesicular body subunit 12A OS=Homo sapiens OX=9606 GN=MVB12A PE=1 SV=1	0	5.578	5	1	1	1	273	28.8	8.91	2.75	1	0	10495021
Q96RL7	Intermembrane lipid transfer protein VPS13A OS=Homo sapiens OX=9606 GN=VPS13A PE=1 SV=2	0	5.571	0	1	1	1	3174	360	6.33	2.92	1	0	571654
Q9H9F9	Actin-related protein 5 OS=Homo sapiens OX=9606 GN=ACTR5 PE=1 SV=2	0	5.554	7	2	2	2	607	68.3	5.27	2.19	2	0	4.07763e+06
Q86WB0	Zinc finger C3HC-type protein 1 OS=Homo sapiens OX=9606 GN=ZC3HC1 PE=1 SV=1	0	5.532	4	1	1	1	502	55.2	5.62	2.28	1	0
Q9UQR1	Zinc finger protein 148 OS=Homo sapiens OX=9606 GN=ZNF148 PE=1 SV=2	0	5.509	2	1	1	1	794	88.9	6.48	2.6	1	0	3.30432e+06
Q719H9	BTB/POZ domain-containing protein KCTD1 OS=Homo sapiens OX=9606 GN=KCTD1 PE=1 SV=1	0	5.491	8	2	3	2	257	29.4	7.08	5.4	2	0	1.80535e+07
O14737	Programmed cell death protein 5 OS=Homo sapiens OX=9606 GN=PDCD5 PE=1 SV=3	0	5.461	10	1	1	1	125	14.3	6.04	2.71	1	0	1.89939e+06
O00483	Cytochrome c oxidase subunit NDUFA4 OS=Homo sapiens OX=9606 GN=NDUFA4 PE=1 SV=1	0	5.419	12	1	1	1	81	9.4	9.38	2.41	1	0	7.68104e+06
Q9UPQ8	Dolichol kinase OS=Homo sapiens OX=9606 GN=DOLK PE=1 SV=1	0	5.412	5	1	1	1	538	59.2	8.6	2.49	1	0
P30085	UMP-CMP kinase OS=Homo sapiens OX=9606 GN=CMPK1 PE=1 SV=3	0	5.401	13	2	2	2	196	22.2	5.57	0	2	0	10614776
Q9HBH1	Peptide deformylase, mitochondrial OS=Homo sapiens OX=9606 GN=PDF PE=1 SV=1	0	5.393	14	2	2	2	243	27	9.16	4.9	2	0	4471414
O43924	Retinal rod rhodopsin-sensitive cGMP 3',5'-cyclic phosphodiesterase subunit delta OS=Homo sapiens OX=9606 GN=PDE6D PE=1 SV=1	0	5.388	13	1	1	1	150	17.4	5.67	2.65	1	0
Q7Z7C8	Transcription initiation factor TFIID subunit 8 OS=Homo sapiens OX=9606 GN=TAF8 PE=1 SV=1	0	5.384	11	2	2	2	310	34.2	6.46	4.87	2	0	7.82612e+06
Q96CP7	TLC domain-containing protein 1 OS=Homo sapiens OX=9606 GN=TLCD1 PE=1 SV=1	0	5.362	5	1	1	1	247	28.5	9.47	3.22	1	0	1.36327e+06
Q15796	Mothers against decapentaplegic homolog 2 OS=Homo sapiens OX=9606 GN=SMAD2 PE=1 SV=1	0	5.358	3	1	1	1	467	52.3	6.58	0	1	0	1.43363e+06
Q5TCZ1	SH3 and PX domain-containing protein 2A OS=Homo sapiens OX=9606 GN=SH3PXD2A PE=1 SV=1	0	5.356	2	2	2	1	1133	125.2	8.9	0	2	1	2.63426e+06
Q96DF8	Splicing factor ESS-2 homolog OS=Homo sapiens OX=9606 GN=ESS2 PE=1 SV=1	0	5.316	7	2	2	2	476	52.5	7.56	2.26	2	0
O15254	Peroxisomal acyl-coenzyme A oxidase 3 OS=Homo sapiens OX=9606 GN=ACOX3 PE=1 SV=2	0	5.283	2	1	1	1	700	77.6	7.25	2.49	1	0	900645
Q8WTW3	Conserved oligomeric Golgi complex subunit 1 OS=Homo sapiens OX=9606 GN=COG1 PE=1 SV=1	0	5.282	3	1	1	1	980	108.9	7.31	0	1	0	942878
Q70HW3	S-adenosylmethionine mitochondrial carrier protein OS=Homo sapiens OX=9606 GN=SLC25A26 PE=1 SV=2	0	5.277	5	1	1	1	274	29.3	9.35	2.78	1	0
Q9H0E3	Histone deacetylase complex subunit SAP130 OS=Homo sapiens OX=9606 GN=SAP130 PE=1 SV=1	0	5.277	1	1	1	1	1048	110.3	9.83	2.64	1	0	1.08981e+06
Q9H4P4	E3 ubiquitin-protein ligase NRDP1 OS=Homo sapiens OX=9606 GN=RNF41 PE=1 SV=2	0	5.27	10	3	3	3	317	35.9	6.14	1.65	3	0	3.11564e+06
Q9H334	Forkhead box protein P1 OS=Homo sapiens OX=9606 GN=FOXP1 PE=1 SV=1	0	5.262	3	2	2	2	677	75.3	6.67	0	2	0	7.42738e+06
Q9H3K2	Growth hormone-inducible transmembrane protein OS=Homo sapiens OX=9606 GN=GHITM PE=1 SV=2	0	5.252	6	2	2	2	345	37.2	9.94	4.1	2	0	4.57086e+06
P35548	Homeobox protein MSX-2 OS=Homo sapiens OX=9606 GN=MSX2 PE=1 SV=3	0	5.231	7	2	2	1	267	28.9	9.67	1.82	2	0
Q9UBQ6	Exostosin-like 2 OS=Homo sapiens OX=9606 GN=EXTL2 PE=1 SV=1	0	5.216	6	1	1	1	330	37.4	8.95	3.06	1	0
Q15526	Surfeit locus protein 1 OS=Homo sapiens OX=9606 GN=SURF1 PE=1 SV=1	0	5.186	3	1	1	1	300	33.3	9.6	2.13	1	0	1.54487e+06
P28360	Homeobox protein MSX-1 OS=Homo sapiens OX=9606 GN=MSX1 PE=1 SV=3	0	5.18	6	2	2	1	303	31.5	9.89	1.95	2	0	1.96635e+06
P38117	Electron transfer flavoprotein subunit beta OS=Homo sapiens OX=9606 GN=ETFB PE=1 SV=3	0	5.171	8	2	2	2	255	27.8	8.1	0	2	0	7.50441e+06
P10070	Zinc finger protein GLI2 OS=Homo sapiens OX=9606 GN=GLI2 PE=1 SV=4	0	5.161	2	1	1	1	1586	167.7	7.33	0	1	0
Q96H20	Vacuolar-sorting protein SNF8 OS=Homo sapiens OX=9606 GN=SNF8 PE=1 SV=1	0	5.158	5	1	1	1	258	28.8	6.65	2.46	1	0	3.7497e+06
Q86X29	Lipolysis-stimulated lipoprotein receptor OS=Homo sapiens OX=9606 GN=LSR PE=1 SV=4	0	5.121	5	2	2	2	649	71.4	7.97	1.86	2	0
Q9ULF5	Zinc transporter ZIP10 OS=Homo sapiens OX=9606 GN=SLC39A10 PE=1 SV=2	0	5.098	4	1	1	1	831	94.1	6.76	0	1	0
Q9Y2I1	Nischarin OS=Homo sapiens OX=9606 GN=NISCH PE=1 SV=3	0	5.088	1	1	1	1	1504	166.5	5.14	2.92	1	0	2.90517e+06
Q96C01	Protein FAM136A OS=Homo sapiens OX=9606 GN=FAM136A PE=1 SV=1	0	5.066	7	1	1	1	138	15.6	7.61	2.23	1	0	3.69071e+06
Q99569	Plakophilin-4 OS=Homo sapiens OX=9606 GN=PKP4 PE=1 SV=2	0	5.056	1	1	1	1	1192	131.8	8.94	1.66	1	0
Q9Y4E5	E3 SUMO-protein ligase ZNF451 OS=Homo sapiens OX=9606 GN=ZNF451 PE=1 SV=2	0	5.056	1	1	1	1	1061	121.4	6.77	2.6	1	0	1.17602e+06
Q8TCC3	39S ribosomal protein L30, mitochondrial OS=Homo sapiens OX=9606 GN=MRPL30 PE=1 SV=1	0	5.041	11	1	1	1	161	18.5	9.99	2.56	1	0	2.45411e+06
Q96DM3	Regulator of MON1-CCZ1 complex OS=Homo sapiens OX=9606 GN=RMC1 PE=1 SV=2	0	5.037	3	1	1	1	657	74.9	7.83	2.96	1	0	2.24247e+06
Q9H9S5	Ribitol 5-phosphate transferase FKRP OS=Homo sapiens OX=9606 GN=FKRP PE=1 SV=1	0	5.028	3	1	1	1	495	54.5	7.4	2.09	1	0	1.66059e+06
P51151	Ras-related protein Rab-9A OS=Homo sapiens OX=9606 GN=RAB9A PE=1 SV=1	0	5.027	7	1	1	1	201	22.8	5.47	3.18	1	0	3.86838e+06
Q99742	Neuronal PAS domain-containing protein 1 OS=Homo sapiens OX=9606 GN=NPAS1 PE=2 SV=2	0	5.012	3	1	1	1	590	62.7	8.41	2.04	1	0
Q86UB9	Transmembrane protein 135 OS=Homo sapiens OX=9606 GN=TMEM135 PE=2 SV=2	0	5.001	2	1	1	1	458	52.3	9.45	1.94	1	0	5037309
Q14190	Single-minded homolog 2 OS=Homo sapiens OX=9606 GN=SIM2 PE=1 SV=2	0	4.988	3	2	2	2	667	73.2	8.85	2.32	2	0	3.52539e+06
Q9H9A7	RecQ-mediated genome instability protein 1 OS=Homo sapiens OX=9606 GN=RMI1 PE=1 SV=3	0	4.971	5	3	3	3	625	70.1	4.96	2.29	3	0	6.81345e+06
Q96EV8	Dysbindin OS=Homo sapiens OX=9606 GN=DTNBP1 PE=1 SV=1	0	4.956	4	1	1	1	351	39.5	4.67	2.13	1	0
Q9UHY7	Enolase-phosphatase E1 OS=Homo sapiens OX=9606 GN=ENOPH1 PE=1 SV=1	0	4.936	8	1	1	1	261	28.9	4.78	0	1	0	1.23828e+06
Q9NUJ3	T-complex protein 11-like protein 1 OS=Homo sapiens OX=9606 GN=TCP11L1 PE=1 SV=1	0	4.899	2	1	1	1	509	57	5.59	2.43	1	0	1.72192e+06
Q92597	Protein NDRG1 OS=Homo sapiens OX=9606 GN=NDRG1 PE=1 SV=1	0	4.899	4	1	1	1	394	42.8	5.82	2.45	1	0
O14763	Tumor necrosis factor receptor superfamily member 10B OS=Homo sapiens OX=9606 GN=TNFRSF10B PE=1 SV=2	0	4.877	4	1	1	1	440	47.8	5.55	0	1	0	826298
Q10587	Thyrotroph embryonic factor OS=Homo sapiens OX=9606 GN=TEF PE=1 SV=3	0	4.874	5	1	1	1	303	33.2	6.05	2.86	1	0
A6NNL5	Uncharacterized protein C15orf61 OS=Homo sapiens OX=9606 GN=C15orf61 PE=2 SV=2	0	4.859	14	1	1	1	157	18.1	9.86	2.74	1	0
P69905	Hemoglobin subunit alpha OS=Homo sapiens OX=9606 GN=HBA2 PE=1 SV=2	0	4.826	11	1	2	1	142	15.2	8.68	2.19	1	0
Q969F2	Protein naked cuticle homolog 2 OS=Homo sapiens OX=9606 GN=NKD2 PE=1 SV=1	0	4.825	3	1	1	1	451	50	7.96	2.6	1	0	1.7926e+06
Q15025	TNFAIP3-interacting protein 1 OS=Homo sapiens OX=9606 GN=TNIP1 PE=1 SV=2	0	4.811	5	2	2	2	636	71.8	6.62	0	2	0	857726
Q15051	IQ calmodulin-binding motif-containing protein 1 OS=Homo sapiens OX=9606 GN=IQCB1 PE=1 SV=1	0	4.803	2	1	1	1	598	68.9	9.1	1.7	1	0	1.13436e+06
Q9H840	Gem-associated protein 7 OS=Homo sapiens OX=9606 GN=GEMIN7 PE=1 SV=1	0	4.802	15	1	1	1	131	14.5	7.4	2.21	1	0
Q8IYD8	Fanconi anemia group M protein OS=Homo sapiens OX=9606 GN=FANCM PE=1 SV=2	0	4.754	1	2	2	2	2048	232	6.11	1.98	2	0	2.17949e+06
Q9UQ53	Alpha-1,3-mannosyl-glycoprotein 4-beta-N-acetylglucosaminyltransferase B OS=Homo sapiens OX=9606 GN=MGAT4B PE=1 SV=1	0	4.741	5	1	1	1	548	63.2	7.87	0	1	0	1.17245e+06
Q69YL0	Protein NCBP2AS2 OS=Homo sapiens OX=9606 GN=NCBP2AS2 PE=1 SV=1	0	4.729	15	1	1	1	99	10.9	12	2.97	1	0
Q9NS69	Mitochondrial import receptor subunit TOM22 homolog OS=Homo sapiens OX=9606 GN=TOMM22 PE=1 SV=3	0	4.72	8	1	1	1	142	15.5	4.34	3	1	0	4460894
P02649	Apolipoprotein E OS=Homo sapiens OX=9606 GN=APOE PE=1 SV=1	0	4.718	4	1	1	1	317	36.1	5.73	2.09	1	0	2107354
P17036	Zinc finger protein 3 OS=Homo sapiens OX=9606 GN=ZNF3 PE=1 SV=3	0	4.71	3	1	1	1	446	50.9	7.52	0	1	0
P0CG08	Golgi pH regulator B OS=Homo sapiens OX=9606 GN=GPR89B PE=1 SV=1	0	4.688	3	1	1	1	455	52.9	9.28	2.28	1	0	1.788e+06
P20264	POU domain, class 3, transcription factor 3 OS=Homo sapiens OX=9606 GN=POU3F3 PE=1 SV=2	0	4.677	2	1	2	1	500	50.3	7.87	3.88	1	0	1.81968e+06
Q8IXH7	Negative elongation factor C/D OS=Homo sapiens OX=9606 GN=NELFCD PE=1 SV=2	0	4.664	2	1	1	1	590	66.2	5.1	1.82	1	0	1.84268e+06
O43169	Cytochrome b5 type B OS=Homo sapiens OX=9606 GN=CYB5B PE=1 SV=3	0	4.637	23	1	1	1	150	16.7	4.97	0	1	0	2.71296e+06
O00409	Forkhead box protein N3 OS=Homo sapiens OX=9606 GN=FOXN3 PE=1 SV=1	0	4.635	4	1	1	1	490	53.8	6.65	3.19	1	0	1.84283e+06
Q6PCB0	von Willebrand factor A domain-containing protein 1 OS=Homo sapiens OX=9606 GN=VWA1 PE=1 SV=1	0	4.601	8	2	2	2	445	46.8	7.68	2.15	2	0
Q9Y6J0	Calcineurin-binding protein cabin-1 OS=Homo sapiens OX=9606 GN=CABIN1 PE=1 SV=1	0	4.594	1	2	2	2	2220	246.2	6.02	1.89	2	0
Q8IY26	Polyisoprenoid diphosphate/phosphate phosphohydrolase PLPP6 OS=Homo sapiens OX=9606 GN=PLPP6 PE=1 SV=3	0	4.591	14	2	2	2	295	32.2	9.99	0	2	0	1.26425e+06
Q9Y3A3	MOB-like protein phocein OS=Homo sapiens OX=9606 GN=MOB4 PE=1 SV=1	0	4.591	4	1	1	1	225	26	5.78	2.57	1	0	2.25136e+06
Q8N6H7	ADP-ribosylation factor GTPase-activating protein 2 OS=Homo sapiens OX=9606 GN=ARFGAP2 PE=1 SV=1	0	4.591	2	1	1	1	521	56.7	7.99	2.3	1	0	4.13547e+06
P82094	TATA element modulatory factor OS=Homo sapiens OX=9606 GN=TMF1 PE=1 SV=2	0	4.588	1	1	1	1	1093	122.8	4.92	0	1	0
Q9NUP1	Biogenesis of lysosome-related organelles complex 1 subunit 4 OS=Homo sapiens OX=9606 GN=BLOC1S4 PE=1 SV=1	0	4.584	6	1	1	1	217	23.3	4.98	2.33	1	0
Q8N6G5	Chondroitin sulfate N-acetylgalactosaminyltransferase 2 OS=Homo sapiens OX=9606 GN=CSGALNACT2 PE=1 SV=1	0	4.578	2	1	1	1	542	62.5	5.73	2.31	1	0	914465
Q9NX07	tRNA selenocysteine 1-associated protein 1 OS=Homo sapiens OX=9606 GN=TRNAU1AP PE=1 SV=1	0	4.552	5	1	1	1	287	32.5	4.74	0	1	0
Q99536	Synaptic vesicle membrane protein VAT-1 homolog OS=Homo sapiens OX=9606 GN=VAT1 PE=1 SV=2	0	4.533	6	1	1	1	393	41.9	6.29	3.14	1	0	2.08567e+06
Q13485	Mothers against decapentaplegic homolog 4 OS=Homo sapiens OX=9606 GN=SMAD4 PE=1 SV=1	0	4.52	3	2	2	2	552	60.4	6.99	4.67	2	0	1.38663e+07
Q9HBF4	Zinc finger FYVE domain-containing protein 1 OS=Homo sapiens OX=9606 GN=ZFYVE1 PE=1 SV=1	0	4.498	1	1	1	1	777	87.1	7.42	2.49	1	0	5916835
A6NED2	RCC1 domain-containing protein 1 OS=Homo sapiens OX=9606 GN=RCCD1 PE=1 SV=1	0	4.496	5	1	1	1	376	40.1	5.27	0	1	0
Q9Y371	Endophilin-B1 OS=Homo sapiens OX=9606 GN=SH3GLB1 PE=1 SV=1	0	4.492	4	1	1	1	365	40.8	6.04	0	1	0
Q96F24	Nuclear receptor-binding factor 2 OS=Homo sapiens OX=9606 GN=NRBF2 PE=1 SV=1	0	4.481	10	1	1	1	287	32.4	5.87	0	1	0
Q7Z4L5	Tetratricopeptide repeat protein 21B OS=Homo sapiens OX=9606 GN=TTC21B PE=1 SV=2	0	4.47	1	1	1	1	1316	150.8	6.96	1.88	1	0
Q9UHA4	Ragulator complex protein LAMTOR3 OS=Homo sapiens OX=9606 GN=LAMTOR3 PE=1 SV=1	0	4.466	23	1	1	1	124	13.6	7.34	3.43	1	0	2.95829e+06
O15382	Branched-chain-amino-acid aminotransferase, mitochondrial OS=Homo sapiens OX=9606 GN=BCAT2 PE=1 SV=2	0	4.458	4	1	1	1	392	44.3	8.65	1.87	1	0
Q9H9P8	L-2-hydroxyglutarate dehydrogenase, mitochondrial OS=Homo sapiens OX=9606 GN=L2HGDH PE=1 SV=3	0	4.414	3	1	1	1	463	50.3	8.15	2.2	1	0
O95219	Sorting nexin-4 OS=Homo sapiens OX=9606 GN=SNX4 PE=1 SV=1	0	4.396	2	1	1	1	450	51.9	5.99	2.38	1	0	3.00312e+06
Q9H4G4	Golgi-associated plant pathogenesis-related protein 1 OS=Homo sapiens OX=9606 GN=GLIPR2 PE=1 SV=3	0	4.392	8	1	1	1	154	17.2	9.41	2.82	1	0
Q99735	Microsomal glutathione S-transferase 2 OS=Homo sapiens OX=9606 GN=MGST2 PE=1 SV=1	0	4.36	10	1	1	1	147	16.6	9.55	2.35	1	0	9147544
Q96DG6	Carboxymethylenebutenolidase homolog OS=Homo sapiens OX=9606 GN=CMBL PE=1 SV=1	0	4.341	5	1	1	1	245	28	7.18	2.38	1	0	922584
Q96EZ8	Microspherule protein 1 OS=Homo sapiens OX=9606 GN=MCRS1 PE=1 SV=1	0	4.316	4	1	1	1	462	51.8	9.38	2	1	0	1.50566e+06
Q9UPN3	Microtubule-actin cross-linking factor 1, isoforms 1/2/3/4/5 OS=Homo sapiens OX=9606 GN=MACF1 PE=1 SV=4	0	4.315	1	2	2	2	7388	837.8	5.39	3.36	2	0	1.60348e+07
Q9NQY0	Bridging integrator 3 OS=Homo sapiens OX=9606 GN=BIN3 PE=1 SV=1	0	4.284	5	1	1	1	253	29.6	7.47	1.94	1	0
Q99595	Mitochondrial import inner membrane translocase subunit Tim17-A OS=Homo sapiens OX=9606 GN=TIMM17A PE=1 SV=1	0	4.274	19	1	1	1	171	18	7.87	0	1	0
P12109	Collagen alpha-1(VI) chain OS=Homo sapiens OX=9606 GN=COL6A1 PE=1 SV=3	0	4.243	2	1	1	1	1028	108.5	5.43	1.86	1	0
Q6YP21	Kynurenine--oxoglutarate transaminase 3 OS=Homo sapiens OX=9606 GN=KYAT3 PE=1 SV=1	0	4.241	3	1	1	1	454	51.4	8.19	1.96	1	0
O14867	Transcription regulator protein BACH1 OS=Homo sapiens OX=9606 GN=BACH1 PE=1 SV=2	0	4.236	2	1	1	1	736	81.9	5.05	0	1	0
Q96KC8	DnaJ homolog subfamily C member 1 OS=Homo sapiens OX=9606 GN=DNAJC1 PE=1 SV=1	0	4.232	2	1	1	1	554	63.8	8.63	2.47	1	0
Q15208	Serine/threonine-protein kinase 38 OS=Homo sapiens OX=9606 GN=STK38 PE=1 SV=1	0	4.191	3	1	1	1	465	54.2	7.15	2.39	1	0
Q9H7U1	Serine-rich coiled-coil domain-containing protein 2 OS=Homo sapiens OX=9606 GN=CCSER2 PE=1 SV=2	0	4.189	2	1	2	1	834	93.5	6.87	0	1	0	652195
Q96M89	Coiled-coil domain-containing protein 138 OS=Homo sapiens OX=9606 GN=CCDC138 PE=1 SV=1	0	4.165	3	1	1	1	665	76.2	8.53	0	1	0
Q7Z7K6	Centromere protein V OS=Homo sapiens OX=9606 GN=CENPV PE=1 SV=1	0	4.162	5	1	1	1	275	29.9	9.73	1.91	1	0
O95630	STAM-binding protein OS=Homo sapiens OX=9606 GN=STAMBP PE=1 SV=1	0	4.149	9	2	2	2	424	48	6.29	2.19	2	0	2.74684e+07
Q96EE4	Coiled-coil domain-containing protein 126 OS=Homo sapiens OX=9606 GN=CCDC126 PE=2 SV=2	0	4.145	9	1	1	1	140	15.7	9.88	0	1	0
Q5T8D3	Acyl-CoA-binding domain-containing protein 5 OS=Homo sapiens OX=9606 GN=ACBD5 PE=1 SV=1	0	4.141	2	1	1	1	534	60.1	5.33	0	1	0
Q6UW63	Protein O-glucosyltransferase 2 OS=Homo sapiens OX=9606 GN=POGLUT2 PE=1 SV=1	0	4.132	2	1	1	1	502	58	7.71	1.67	1	0	1.10112e+06
P62699	Protein yippee-like 5 OS=Homo sapiens OX=9606 GN=YPEL5 PE=1 SV=1	0	4.128	10	1	1	1	121	13.8	7.31	2.77	1	0
Q96RT1	Erbin OS=Homo sapiens OX=9606 GN=ERBIN PE=1 SV=2	0	4.125	1	1	1	1	1412	158.2	5.5	1.8	1	0	1.63019e+06
Q86TJ2	Transcriptional adapter 2-beta OS=Homo sapiens OX=9606 GN=TADA2B PE=1 SV=2	0	4.124	3	1	1	1	420	48.4	7.83	1.92	1	0	1.37795e+06
Q9H063	Repressor of RNA polymerase III transcription MAF1 homolog OS=Homo sapiens OX=9606 GN=MAF1 PE=1 SV=2	0	4.106	10	1	1	1	256	28.8	4.55	2.43	1	0
Q9UID6	Zinc finger protein 639 OS=Homo sapiens OX=9606 GN=ZNF639 PE=1 SV=1	0	4.094	2	1	1	1	485	56	5.57	3.26	1	0	5799625
Q96E35	Zinc finger MYND domain-containing protein 19 OS=Homo sapiens OX=9606 GN=ZMYND19 PE=1 SV=1	0	4.09	5	1	1	1	227	26.4	6.86	2.75	1	0	773098
Q96IX5	ATP synthase membrane subunit K, mitochondrial OS=Homo sapiens OX=9606 GN=ATP5MK PE=1 SV=1	0	4.084	17	1	1	1	58	6.5	9.76	2.56	1	0	4774137
Q13126	S-methyl-5'-thioadenosine phosphorylase OS=Homo sapiens OX=9606 GN=MTAP PE=1 SV=2	0	4.061	8	1	1	1	283	31.2	7.18	0	1	0	1956059
O94842	TOX high mobility group box family member 4 OS=Homo sapiens OX=9606 GN=TOX4 PE=1 SV=1	0	4.06	4	2	2	2	621	66.2	5.06	2.2	2	0
O94880	PHD finger protein 14 OS=Homo sapiens OX=9606 GN=PHF14 PE=1 SV=2	0	4.052	3	2	2	2	888	100	5.33	3.77	2	0	1.47454e+06
O75795	UDP-glucuronosyltransferase 2B17 OS=Homo sapiens OX=9606 GN=UGT2B17 PE=1 SV=1	0	4.049	4	2	2	2	530	61.1	8.54	0	2	0	3924371
Q9NZ32	Actin-related protein 10 OS=Homo sapiens OX=9606 GN=ACTR10 PE=1 SV=1	0	4.037	3	1	1	1	417	46.3	7.37	2.37	1	0	1.20098e+06
P13716	Delta-aminolevulinic acid dehydratase OS=Homo sapiens OX=9606 GN=ALAD PE=1 SV=1	0	4.029	3	1	1	1	330	36.3	6.79	2.07	1	0	1.4461e+06
P28328	Peroxisome biogenesis factor 2 OS=Homo sapiens OX=9606 GN=PEX2 PE=1 SV=2	0	4.022	4	1	1	1	305	34.8	8.66	2.17	1	0
P17174	Aspartate aminotransferase, cytoplasmic OS=Homo sapiens OX=9606 GN=GOT1 PE=1 SV=3	0	4.004	5	1	1	1	413	46.2	7.01	1.7	1	0	4678671
Q53EU6	Glycerol-3-phosphate acyltransferase 3 OS=Homo sapiens OX=9606 GN=GPAT3 PE=1 SV=2	0	4.003	3	1	1	1	434	48.7	8.87	2.26	1	0	3.11398e+06
Q9Y4F3	Meiosis regulator and mRNA stability factor 1 OS=Homo sapiens OX=9606 GN=MARF1 PE=1 SV=6	0	4.003	1	1	1	1	1742	192.7	7.87	1.7	1	0	1.09375e+06
Q92993	Histone acetyltransferase KAT5 OS=Homo sapiens OX=9606 GN=KAT5 PE=1 SV=2	0	3.994	3	1	1	1	513	58.5	8.48	2.41	1	0
P10826	Retinoic acid receptor beta OS=Homo sapiens OX=9606 GN=RARB PE=1 SV=2	0	3.993	4	1	1	1	455	50.5	7.81	0	1	0	989413
Q9Y2V2	Calcium-regulated heat-stable protein 1 OS=Homo sapiens OX=9606 GN=CARHSP1 PE=1 SV=2	0	3.991	11	1	1	1	147	15.9	8.21	2.02	1	0	2.28977e+06
Q92791	Endoplasmic reticulum protein SC65 OS=Homo sapiens OX=9606 GN=P3H4 PE=1 SV=1	0	3.98	3	1	1	1	437	50.3	4.77	1.69	1	0	1.37957e+06
Q02548	Paired box protein Pax-5 OS=Homo sapiens OX=9606 GN=PAX5 PE=1 SV=1	0	3.98	5	1	1	1	391	42.1	9	0	1	0
Q00537	Cyclin-dependent kinase 17 OS=Homo sapiens OX=9606 GN=CDK17 PE=1 SV=2	0	3.972	3	2	3	1	523	59.5	9.03	4.09	2	0	1503596
P15923	Transcription factor E2-alpha OS=Homo sapiens OX=9606 GN=TCF3 PE=1 SV=1	0	3.968	2	1	1	1	654	67.6	6.47	0	1	0	2.78061e+06
Q8IW19	Aprataxin and PNK-like factor OS=Homo sapiens OX=9606 GN=APLF PE=1 SV=1	0	3.961	2	1	1	1	511	56.9	5.08	1.97	1	0	1.91544e+06
Q8WTS6	Histone-lysine N-methyltransferase SETD7 OS=Homo sapiens OX=9606 GN=SETD7 PE=1 SV=1	0	3.942	5	1	1	1	366	40.7	4.63	0	1	0	2.50829e+06
Q6BDS2	UHRF1-binding protein 1 OS=Homo sapiens OX=9606 GN=UHRF1BP1 PE=1 SV=1	0	3.931	1	1	1	1	1440	159.4	6.14	2.04	1	0	804194
Q8WUY8	Probable N-acetyltransferase 14 OS=Homo sapiens OX=9606 GN=NAT14 PE=1 SV=1	0	3.926	9	1	1	1	206	21.6	10.74	2.09	1	0
Q03164	Histone-lysine N-methyltransferase 2A OS=Homo sapiens OX=9606 GN=KMT2A PE=1 SV=5	0	3.913	0	1	1	1	3969	431.5	9.09	1.93	1	0	2.04849e+06
Q8N8R7	ARL14 effector protein OS=Homo sapiens OX=9606 GN=ARL14EP PE=1 SV=1	0.001	3.891	6	1	1	1	260	29.3	8.07	1.85	1	0
Q7Z6I8	UPF0461 protein C5orf24 OS=Homo sapiens OX=9606 GN=C5orf24 PE=1 SV=1	0.001	3.883	5	1	1	1	188	20.1	9.85	0	1	0	1.79679e+06
P63165	Small ubiquitin-related modifier 1 OS=Homo sapiens OX=9606 GN=SUMO1 PE=1 SV=1	0.001	3.876	12	1	1	1	101	11.6	5.52	2.28	1	0	5.49895e+06
Q86US8	Telomerase-binding protein EST1A OS=Homo sapiens OX=9606 GN=SMG6 PE=1 SV=2	0.001	3.861	2	2	2	2	1419	160.4	7.05	3.51	2	0	3076573
Q5H8A4	GPI ethanolamine phosphate transferase 2 OS=Homo sapiens OX=9606 GN=PIGG PE=1 SV=1	0.001	3.857	2	1	1	1	983	108.1	7.15	2.03	1	0	1.5686e+06
A0A0A0MS14	Immunoglobulin heavy variable 1-45 OS=Homo sapiens OX=9606 GN=IGHV1-45 PE=3 SV=1	0.001	3.835	9	1	1	1	117	13.5	9.1	1.92	1	0
P51654	Glypican-3 OS=Homo sapiens OX=9606 GN=GPC3 PE=1 SV=1	0.001	3.793	2	1	1	1	580	65.5	6.37	0	1	0
Q15699	ALX homeobox protein 1 OS=Homo sapiens OX=9606 GN=ALX1 PE=1 SV=2	0.001	3.79	6	2	2	1	326	36.9	8.57	2.39	2	0	1.74616e+06
P55145	Mesencephalic astrocyte-derived neurotrophic factor OS=Homo sapiens OX=9606 GN=MANF PE=1 SV=3	0.001	3.787	9	1	1	1	182	20.7	8.69	0	1	0
Q9UGP5	DNA polymerase lambda OS=Homo sapiens OX=9606 GN=POLL PE=1 SV=1	0.001	3.776	2	1	1	1	575	63.4	7.87	0	1	0
Q7L8W6	Diphthine--ammonia ligase OS=Homo sapiens OX=9606 GN=DPH6 PE=1 SV=3	0.001	3.774	9	1	1	1	267	30.3	5.4	2.52	1	0
Q9Y2J4	Angiomotin-like protein 2 OS=Homo sapiens OX=9606 GN=AMOTL2 PE=1 SV=3	0.001	3.753	4	2	2	1	779	85.7	7.3	1.85	2	0	594248
Q86YV9	BLOC-2 complex member HPS6 OS=Homo sapiens OX=9606 GN=HPS6 PE=1 SV=1	0.001	3.738	2	1	1	1	775	82.9	6.28	2.47	1	0	11377272
Q6NZ36	Fanconi anemia core complex-associated protein 20 OS=Homo sapiens OX=9606 GN=FAAP20 PE=1 SV=2	0.001	3.686	8	1	1	1	180	19.9	7.36	2.37	1	0	975683
Q14689	Disco-interacting protein 2 homolog A OS=Homo sapiens OX=9606 GN=DIP2A PE=1 SV=2	0.001	3.651	1	1	1	1	1571	170.3	8.03	1.71	1	0
Q99943	1-acyl-sn-glycerol-3-phosphate acyltransferase alpha OS=Homo sapiens OX=9606 GN=AGPAT1 PE=1 SV=2	0.001	3.647	7	1	1	1	283	31.7	9.38	0	1	0
Q6UWE0	E3 ubiquitin-protein ligase LRSAM1 OS=Homo sapiens OX=9606 GN=LRSAM1 PE=1 SV=1	0.001	3.638	4	2	3	2	723	83.5	5.94	0	2	0	3.31632e+06
Q9H7L9	Sin3 histone deacetylase corepressor complex component SDS3 OS=Homo sapiens OX=9606 GN=SUDS3 PE=1 SV=2	0.001	3.613	4	1	3	1	328	38.1	5.66	2.56	1	0	2808175
Q8TBP6	Probable mitochondrial glutathione transporter SLC25A40 OS=Homo sapiens OX=9606 GN=SLC25A40 PE=1 SV=1	0.001	3.6	4	1	1	1	338	38.1	9.35	2.91	1	0	9524081
Q9BW72	HIG1 domain family member 2A, mitochondrial OS=Homo sapiens OX=9606 GN=HIGD2A PE=1 SV=1	0.001	3.584	20	1	2	1	106	11.5	10.2	2.04	1	0	316148
P19823	Inter-alpha-trypsin inhibitor heavy chain H2 OS=Homo sapiens OX=9606 GN=ITIH2 PE=1 SV=2	0.001	3.577	2	1	1	1	946	106.4	6.86	0	1	0
Q9H8E8	Cysteine-rich protein 2-binding protein OS=Homo sapiens OX=9606 GN=KAT14 PE=1 SV=3	0.001	3.546	2	2	2	2	782	88.8	6.57	1.92	2	0	3.75898e+06
Q96P53	WD repeat and FYVE domain-containing protein 2 OS=Homo sapiens OX=9606 GN=WDFY2 PE=1 SV=2	0.001	3.524	3	1	1	1	400	45.1	6.93	2.41	1	0
Q6L9W6	Beta-1,4-N-acetylgalactosaminyltransferase 3 OS=Homo sapiens OX=9606 GN=B4GALNT3 PE=1 SV=2	0.001	3.505	1	1	1	1	998	114.9	7.49	0	1	0
Q9BZR9	E3 ubiquitin-protein ligase TRIM8 OS=Homo sapiens OX=9606 GN=TRIM8 PE=1 SV=2	0.001	3.503	2	1	1	1	551	61.4	7.43	2.91	1	0	2178093
Q96LD4	E3 ubiquitin-protein ligase TRIM47 OS=Homo sapiens OX=9606 GN=TRIM47 PE=1 SV=2	0.001	3.5	2	1	1	1	638	69.5	6.44	2.43	1	0	2.28745e+06
O43318	Mitogen-activated protein kinase kinase kinase 7 OS=Homo sapiens OX=9606 GN=MAP3K7 PE=1 SV=1	0.001	3.497	3	1	1	1	606	67.2	7.11	2.31	1	0	1179434
P00441	Superoxide dismutase [Cu-Zn] OS=Homo sapiens OX=9606 GN=SOD1 PE=1 SV=2	0.001	3.493	9	1	1	1	154	15.9	6.13	2.49	1	0	6.33786e+06
Q96BJ3	Axin interactor, dorsalization-associated protein OS=Homo sapiens OX=9606 GN=AIDA PE=1 SV=1	0.001	3.479	6	2	2	2	306	35	6.55	2	2	0	1.30678e+06
P49789	Bis(5'-adenosyl)-triphosphatase OS=Homo sapiens OX=9606 GN=FHIT PE=1 SV=3	0.001	3.471	6	1	1	1	147	16.8	7.08	2.11	1	0	218309
P57078	Receptor-interacting serine/threonine-protein kinase 4 OS=Homo sapiens OX=9606 GN=RIPK4 PE=1 SV=1	0.001	3.467	1	1	1	1	832	91.6	7.17	2.54	1	0	1.92524e+06
Q7RTS9	Dymeclin OS=Homo sapiens OX=9606 GN=DYM PE=1 SV=1	0.001	3.463	1	1	1	1	669	75.9	5.86	0	1	0	1.31779e+06
O94923	D-glucuronyl C5-epimerase OS=Homo sapiens OX=9606 GN=GLCE PE=1 SV=3	0.001	3.451	2	1	1	1	617	70.1	8.97	1.91	1	0	1.69008e+06
Q9Y5Y2	Cytosolic Fe-S cluster assembly factor NUBP2 OS=Homo sapiens OX=9606 GN=NUBP2 PE=1 SV=1	0.001	3.448	13	2	2	2	271	28.8	5.83	0	2	0	2.57288e+06
Q9UMZ2	Synergin gamma OS=Homo sapiens OX=9606 GN=SYNRG PE=1 SV=2	0.001	3.437	1	1	1	1	1314	140.6	5.03	2.13	1	0
Q9HD34	LYR motif-containing protein 4 OS=Homo sapiens OX=9606 GN=LYRM4 PE=1 SV=1	0.001	3.42	15	1	2	1	91	10.8	10.73	0	1	0
Q16363	Laminin subunit alpha-4 OS=Homo sapiens OX=9606 GN=LAMA4 PE=1 SV=4	0.001	3.411	1	1	1	1	1823	202.4	6.28	2.1	1	0	901321
Q9Y673	Dolichyl-phosphate beta-glucosyltransferase OS=Homo sapiens OX=9606 GN=ALG5 PE=1 SV=1	0.001	3.403	4	1	1	1	324	36.9	9.28	2.06	1	0
Q9NWU2	Glucose-induced degradation protein 8 homolog OS=Homo sapiens OX=9606 GN=GID8 PE=1 SV=1	0.001	3.391	7	1	1	1	228	26.7	4.97	1.97	1	0
Q8TF05	Serine/threonine-protein phosphatase 4 regulatory subunit 1 OS=Homo sapiens OX=9606 GN=PPP4R1 PE=1 SV=1	0.001	3.38	1	1	1	1	950	106.9	4.77	2.09	1	0	1.76327e+06
O43745	Calcineurin B homologous protein 2 OS=Homo sapiens OX=9606 GN=CHP2 PE=1 SV=3	0.001	3.353	9	1	1	1	196	22.4	6.32	2.13	1	0	3.17983e+06
O94864	STAGA complex 65 subunit gamma OS=Homo sapiens OX=9606 GN=SUPT7L PE=1 SV=1	0.001	3.345	3	1	1	1	414	46.2	5.12	1.67	1	0	11681783
O75448	Mediator of RNA polymerase II transcription subunit 24 OS=Homo sapiens OX=9606 GN=MED24 PE=1 SV=1	0.001	3.331	1	1	1	1	989	110.2	6.95	0	1	0
P13611	Versican core protein OS=Homo sapiens OX=9606 GN=VCAN PE=1 SV=3	0.001	3.325	0	1	1	1	3396	372.6	4.51	0	1	0	2.09909e+06
Q8NBP0	Tetratricopeptide repeat protein 13 OS=Homo sapiens OX=9606 GN=TTC13 PE=2 SV=3	0.001	3.321	2	1	1	1	860	96.8	7.01	0	1	0	2.25975e+06
Q58WW2	DDB1- and CUL4-associated factor 6 OS=Homo sapiens OX=9606 GN=DCAF6 PE=1 SV=1	0.001	3.302	2	1	1	1	860	96.2	5.27	1.92	1	0
Q9H9H4	Vacuolar protein sorting-associated protein 37B OS=Homo sapiens OX=9606 GN=VPS37B PE=1 SV=1	0.001	3.297	9	1	1	1	285	31.3	7.34	2.51	1	0
O15498	Synaptobrevin homolog YKT6 OS=Homo sapiens OX=9606 GN=YKT6 PE=1 SV=1	0.001	3.281	4	1	1	1	198	22.4	6.92	2.19	1	0	2.05231e+06
Q9HAZ2	Histone-lysine N-methyltransferase PRDM16 OS=Homo sapiens OX=9606 GN=PRDM16 PE=1 SV=3	0.001	3.278	1	1	2	1	1276	140.2	6.21	3.77	1	0
O14497	AT-rich interactive domain-containing protein 1A OS=Homo sapiens OX=9606 GN=ARID1A PE=1 SV=3	0.001	3.276	0	1	1	1	2285	241.9	6.7	2.16	1	0
Q9NSQ0	Putative ribosomal RNA-processing protein 7 homolog B OS=Homo sapiens OX=9606 GN=RRP7BP PE=5 SV=1	0.001	3.276	15	1	1	1	103	12.6	9.73	0	1	0	24400550
Q86YD1	Prostate tumor-overexpressed gene 1 protein OS=Homo sapiens OX=9606 GN=PTOV1 PE=1 SV=1	0.001	3.263	6	1	1	1	416	46.8	10.54	2.42	1	0
Q8N490	Probable hydrolase PNKD OS=Homo sapiens OX=9606 GN=PNKD PE=1 SV=2	0.001	3.258	2	1	1	1	385	42.8	9.09	1.74	1	0
Q10586	D site-binding protein OS=Homo sapiens OX=9606 GN=DBP PE=1 SV=1	0.001	3.247	7	1	1	1	325	34.3	9.29	2.61	1	0
Q9Y256	CAAX prenyl protease 2 OS=Homo sapiens OX=9606 GN=RCE1 PE=1 SV=1	0.001	3.235	4	1	1	1	329	35.8	7.97	2.24	1	0
P52948	Nuclear pore complex protein Nup98-Nup96 OS=Homo sapiens OX=9606 GN=NUP98 PE=1 SV=4	0.001	3.22	1	1	1	1	1817	197.5	6.4	0	1	0	2.29463e+06
Q15154	Pericentriolar material 1 protein OS=Homo sapiens OX=9606 GN=PCM1 PE=1 SV=5	0.001	3.219	1	1	1	1	2024	228.4	5.02	2.5	1	0	1.70688e+06
Q6P4E1	Protein GOLM2 OS=Homo sapiens OX=9606 GN=GOLM2 PE=1 SV=2	0.001	3.215	5	1	2	1	436	49.5	5.29	0	1	0	1.45815e+06
Q9NWF9	E3 ubiquitin-protein ligase RNF216 OS=Homo sapiens OX=9606 GN=RNF216 PE=1 SV=3	0.001	3.188	1	1	1	1	866	99.3	4.91	0	1	0
Q8IVF7	Formin-like protein 3 OS=Homo sapiens OX=9606 GN=FMNL3 PE=1 SV=3	0.001	3.177	1	1	1	1	1028	117.1	6.65	0	1	0	1.84234e+06
P61371	Insulin gene enhancer protein ISL-1 OS=Homo sapiens OX=9606 GN=ISL1 PE=1 SV=1	0.001	3.166	3	1	1	1	349	39	8.28	0	1	0	2.69956e+06
Q8NCH0	Carbohydrate sulfotransferase 14 OS=Homo sapiens OX=9606 GN=CHST14 PE=1 SV=2	0.001	3.162	4	1	1	1	376	43	9.48	0	1	0	1.02359e+06
Q9BZL4	Protein phosphatase 1 regulatory subunit 12C OS=Homo sapiens OX=9606 GN=PPP1R12C PE=1 SV=1	0.001	3.15	4	2	2	2	782	84.8	5.57	0	2	0	3.63594e+06
Q96F44	E3 ubiquitin-protein ligase TRIM11 OS=Homo sapiens OX=9606 GN=TRIM11 PE=1 SV=2	0.001	3.142	4	2	2	1	468	52.7	5.69	1.71	2	0	622732
Q9NPG3	Ubinuclein-1 OS=Homo sapiens OX=9606 GN=UBN1 PE=1 SV=2	0.001	3.134	2	1	1	1	1134	121.4	9.33	3.06	1	0
Q15139	Serine/threonine-protein kinase D1 OS=Homo sapiens OX=9606 GN=PRKD1 PE=1 SV=2	0.001	3.133	2	1	1	1	912	101.6	6.62	0	1	0
Q14CZ7	FAST kinase domain-containing protein 3, mitochondrial OS=Homo sapiens OX=9606 GN=FASTKD3 PE=1 SV=2	0.001	3.128	2	1	1	1	662	75.6	8.29	2.03	1	0	1.55638e+06
Q9NP08	Homeobox protein HMX1 OS=Homo sapiens OX=9606 GN=HMX1 PE=2 SV=2	0.001	3.112	5	2	2	1	348	36.1	6.65	0	2	0
Q9UPY6	Actin-binding protein WASF3 OS=Homo sapiens OX=9606 GN=WASF3 PE=1 SV=2	0.001	3.088	3	1	1	1	502	55.3	6.43	1.78	1	0
Q9H7P6	Multivesicular body subunit 12B OS=Homo sapiens OX=9606 GN=MVB12B PE=1 SV=2	0.001	3.087	7	1	1	1	319	35.6	8.15	2.03	1	0	2.07215e+06
Q9H147	Deoxynucleotidyltransferase terminal-interacting protein 1 OS=Homo sapiens OX=9606 GN=DNTTIP1 PE=1 SV=2	0.001	3.082	3	1	1	1	329	37	8.97	1.68	1	0	1.85307e+06
Q9Y448	Small kinetochore-associated protein OS=Homo sapiens OX=9606 GN=KNSTRN PE=1 SV=2	0.001	3.081	4	1	1	1	316	35.4	6.3	2.51	1	0	4.20365e+06
Q99808	Equilibrative nucleoside transporter 1 OS=Homo sapiens OX=9606 GN=SLC29A1 PE=1 SV=3	0.001	3.069	2	1	1	1	456	50.2	8.29	2.01	1	0	2.57059e+06
P35219	Carbonic anhydrase-related protein OS=Homo sapiens OX=9606 GN=CA8 PE=1 SV=3	0.001	3.061	11	2	2	2	290	33	4.86	0	2	0
Q14596	Next to BRCA1 gene 1 protein OS=Homo sapiens OX=9606 GN=NBR1 PE=1 SV=3	0.001	3.055	1	1	1	1	966	107.3	5.12	2.23	1	0
Q8TCX1	Cytoplasmic dynein 2 light intermediate chain 1 OS=Homo sapiens OX=9606 GN=DYNC2LI1 PE=1 SV=1	0.001	3.051	6	1	1	1	351	39.6	7.53	2.19	1	0	2.36318e+06
Q16539	Mitogen-activated protein kinase 14 OS=Homo sapiens OX=9606 GN=MAPK14 PE=1 SV=3	0.001	3.038	3	1	1	1	360	41.3	5.78	2.21	1	0	2.16872e+06
O76024	Wolframin OS=Homo sapiens OX=9606 GN=WFS1 PE=1 SV=2	0.001	3.037	1	1	1	1	890	100.2	8.05	1.79	1	0	2.45235e+06
Q9GZT4	Serine racemase OS=Homo sapiens OX=9606 GN=SRR PE=1 SV=1	0.001	3.033	6	1	1	1	340	36.5	6.54	0	1	0
O60315	Zinc finger E-box-binding homeobox 2 OS=Homo sapiens OX=9606 GN=ZEB2 PE=1 SV=1	0.001	3.028	2	1	1	1	1214	136.4	6.32	0	1	0
Q96JH8	Ras-associating and dilute domain-containing protein OS=Homo sapiens OX=9606 GN=RADIL PE=1 SV=5	0.001	3.013	2	1	1	1	1075	117.4	7.09	0	1	0	938107
Q5T2T1	MAGUK p55 subfamily member 7 OS=Homo sapiens OX=9606 GN=MPP7 PE=1 SV=1	0.001	3.008	3	1	1	1	576	65.5	7.14	2.54	1	0
Q96I99	Succinate--CoA ligase [GDP-forming] subunit beta, mitochondrial OS=Homo sapiens OX=9606 GN=SUCLG2 PE=1 SV=2	0.001	2.994	2	1	1	1	432	46.5	6.39	0	1	0	1518341
P35240	Merlin OS=Homo sapiens OX=9606 GN=NF2 PE=1 SV=1	0.001	2.986	2	1	1	1	595	69.6	6.47	1.66	1	0	1.55821e+06
Q9NP72	Ras-related protein Rab-18 OS=Homo sapiens OX=9606 GN=RAB18 PE=1 SV=1	0.001	2.985	5	1	1	1	206	23	5.24	2.17	1	0	2119832
O15296	Polyunsaturated fatty acid lipoxygenase ALOX15B OS=Homo sapiens OX=9606 GN=ALOX15B PE=1 SV=3	0.001	2.976	2	1	2	1	676	75.8	6.1	2.03	1	0	10087501
Q8TDH9	Biogenesis of lysosome-related organelles complex 1 subunit 5 OS=Homo sapiens OX=9606 GN=BLOC1S5 PE=1 SV=1	0.001	2.973	7	1	1	1	187	21.6	7.59	0	1	0	1.52305e+06
P25325	3-mercaptopyruvate sulfurtransferase OS=Homo sapiens OX=9606 GN=MPST PE=1 SV=3	0.001	2.973	5	1	1	1	297	33.2	6.6	1.61	1	0
Q92830	Histone acetyltransferase KAT2A OS=Homo sapiens OX=9606 GN=KAT2A PE=1 SV=3	0.001	2.957	1	1	1	1	837	93.9	9.04	2.04	1	0	2.97035e+06
O95969	Secretoglobin family 1D member 2 OS=Homo sapiens OX=9606 GN=SCGB1D2 PE=2 SV=1	0.001	2.954	10	1	1	1	90	9.9	8.25	1.84	1	0	1.25202e+06
O14653	Golgi SNAP receptor complex member 2 OS=Homo sapiens OX=9606 GN=GOSR2 PE=1 SV=2	0.001	2.945	5	1	1	1	212	24.8	8.06	0	1	0	4.01911e+06
Q9HAW4	Claspin OS=Homo sapiens OX=9606 GN=CLSPN PE=1 SV=3	0.001	2.94	1	1	1	1	1339	151	4.82	2.69	1	0
P09132	Signal recognition particle 19 kDa protein OS=Homo sapiens OX=9606 GN=SRP19 PE=1 SV=3	0.001	2.924	8	1	1	1	144	16.1	9.85	1.68	1	0	2865877
P61970	Nuclear transport factor 2 OS=Homo sapiens OX=9606 GN=NUTF2 PE=1 SV=1	0.001	2.892	6	1	1	1	127	14.5	5.38	1.86	1	0	5018630
O60493	Sorting nexin-3 OS=Homo sapiens OX=9606 GN=SNX3 PE=1 SV=3	0.001	2.892	10	2	2	2	162	18.8	8.66	1.65	2	0	4.33897e+06
O00291	Huntingtin-interacting protein 1 OS=Homo sapiens OX=9606 GN=HIP1 PE=1 SV=5	0.001	2.827	2	2	2	2	1037	116.1	5.3	2.29	2	0	20563400
Q68CQ7	Glycosyltransferase 8 domain-containing protein 1 OS=Homo sapiens OX=9606 GN=GLT8D1 PE=1 SV=2	0.001	2.816	3	1	1	1	371	41.9	9.35	0	1	0
Q15904	V-type proton ATPase subunit S1 OS=Homo sapiens OX=9606 GN=ATP6AP1 PE=1 SV=2	0.001	2.814	3	2	2	2	470	52	6.14	3.61	2	0	10783935
Q8TBA6	Golgin subfamily A member 5 OS=Homo sapiens OX=9606 GN=GOLGA5 PE=1 SV=3	0.001	2.812	2	1	1	1	731	83	5.83	0	1	0
Q96AY3	Peptidyl-prolyl cis-trans isomerase FKBP10 OS=Homo sapiens OX=9606 GN=FKBP10 PE=1 SV=1	0.001	2.802	2	1	1	1	582	64.2	5.62	2	1	0	2.95825e+06
Q96QG7	Myotubularin-related protein 9 OS=Homo sapiens OX=9606 GN=MTMR9 PE=1 SV=1	0.001	2.801	2	1	1	1	549	63.4	6.39	2.09	1	0	9160163
Q9BRR6	ADP-dependent glucokinase OS=Homo sapiens OX=9606 GN=ADPGK PE=1 SV=1	0.001	2.786	3	1	1	1	497	54.1	6.2	0	1	0
Q92576	PHD finger protein 3 OS=Homo sapiens OX=9606 GN=PHF3 PE=1 SV=3	0.002	2.753	1	1	1	1	2039	229.3	6.96	2.11	1	0
P32314	Forkhead box protein N2 OS=Homo sapiens OX=9606 GN=FOXN2 PE=1 SV=3	0.002	2.751	3	1	1	1	431	47.1	6.42	0	1	0	1.50156e+06
Q6NZ67	Mitotic-spindle organizing protein 2B OS=Homo sapiens OX=9606 GN=MZT2B PE=1 SV=1	0.002	2.751	4	1	1	1	158	16.2	10.15	1.99	1	0	2707474
O75362	Zinc finger protein 217 OS=Homo sapiens OX=9606 GN=ZNF217 PE=1 SV=1	0.002	2.746	1	1	1	1	1048	115.2	8.48	0	1	0
P02745	Complement C1q subcomponent subunit A OS=Homo sapiens OX=9606 GN=C1QA PE=1 SV=2	0.002	2.746	4	1	1	1	245	26	9.11	2.18	1	0	5872315
Q5MNZ6	WD repeat domain phosphoinositide-interacting protein 3 OS=Homo sapiens OX=9606 GN=WDR45B PE=1 SV=2	0.002	2.743	4	1	1	1	344	38.1	7.59	0	1	0	1.29658e+06
O96004	Heart- and neural crest derivatives-expressed protein 1 OS=Homo sapiens OX=9606 GN=HAND1 PE=1 SV=1	0.002	2.737	14	2	2	2	215	23.6	9.67	0	2	0
Q12980	GATOR complex protein NPRL3 OS=Homo sapiens OX=9606 GN=NPRL3 PE=1 SV=1	0.002	2.73	2	1	1	1	569	63.6	6.98	1.77	1	0
Q8WV99	AN1-type zinc finger protein 2B OS=Homo sapiens OX=9606 GN=ZFAND2B PE=1 SV=1	0.002	2.694	3	1	1	1	257	28	6.92	1.87	1	0	1.73852e+06
Q8WVS4	Cytoplasmic dynein 2 intermediate chain 1 OS=Homo sapiens OX=9606 GN=DYNC2I1 PE=1 SV=3	0.002	2.693	1	1	1	1	1066	122.5	7.31	2.02	1	0
O75386	Tubby-related protein 3 OS=Homo sapiens OX=9606 GN=TULP3 PE=1 SV=2	0.002	2.691	2	1	1	1	442	49.6	7.74	2.02	1	0	2.01526e+06
Q53R41	FAST kinase domain-containing protein 1, mitochondrial OS=Homo sapiens OX=9606 GN=FASTKD1 PE=1 SV=1	0.002	2.675	2	1	1	1	847	97.3	7.74	0	1	0
Q969R5	Lethal(3)malignant brain tumor-like protein 2 OS=Homo sapiens OX=9606 GN=L3MBTL2 PE=1 SV=1	0.002	2.67	2	1	1	1	705	79.1	6.84	0	1	0	1.4412e+06
Q9NVR2	Integrator complex subunit 10 OS=Homo sapiens OX=9606 GN=INTS10 PE=1 SV=2	0.003	2.656	1	1	1	1	710	82.2	7.44	2.16	1	0	1.46945e+06
Q92466	DNA damage-binding protein 2 OS=Homo sapiens OX=9606 GN=DDB2 PE=1 SV=1	0.003	2.645	2	1	1	1	427	47.8	9.47	2.21	1	0	3.00846e+06
Q9UNA1	Rho GTPase-activating protein 26 OS=Homo sapiens OX=9606 GN=ARHGAP26 PE=1 SV=1	0.003	2.625	1	1	1	1	814	92.2	6.64	0	1	0	821025
Q5THK1	Protein PRR14L OS=Homo sapiens OX=9606 GN=PRR14L PE=1 SV=1	0.003	2.624	1	1	1	1	2151	237.2	6.33	1.77	1	0
Q8TED1	Probable glutathione peroxidase 8 OS=Homo sapiens OX=9606 GN=GPX8 PE=1 SV=2	0.003	2.594	5	1	1	1	209	23.9	9.35	0	1	0	1.73324e+06
P62308	Small nuclear ribonucleoprotein G OS=Homo sapiens OX=9606 GN=SNRPG PE=1 SV=1	0.003	2.593	17	1	1	1	76	8.5	8.88	1.67	1	0	2.78477e+06
Q9H1C4	Protein unc-93 homolog B1 OS=Homo sapiens OX=9606 GN=UNC93B1 PE=1 SV=2	0.003	2.592	2	1	1	1	597	66.6	6.96	0	1	0	1.09024e+06
P01100	Protein c-Fos OS=Homo sapiens OX=9606 GN=FOS PE=1 SV=1	0.003	2.583	6	1	1	1	380	40.7	4.87	2.44	1	0
Q9GZN2	Homeobox protein TGIF2 OS=Homo sapiens OX=9606 GN=TGIF2 PE=1 SV=1	0.003	2.582	9	1	1	1	237	25.9	7.99	2.18	1	0
P42568	Protein AF-9 OS=Homo sapiens OX=9606 GN=MLLT3 PE=1 SV=2	0.003	2.581	2	1	1	1	568	63.3	8.63	0	1	0	2.05366e+06
Q8N6L1	Keratinocyte-associated protein 2 OS=Homo sapiens OX=9606 GN=KRTCAP2 PE=1 SV=2	0.003	2.576	13	1	1	1	136	14.7	9.61	1.78	1	0	15933328
Q9H490	Phosphatidylinositol glycan anchor biosynthesis class U protein OS=Homo sapiens OX=9606 GN=PIGU PE=1 SV=3	0.003	2.57	4	1	1	1	435	50	7.72	0	1	0
Q9UIF7	Adenine DNA glycosylase OS=Homo sapiens OX=9606 GN=MUTYH PE=1 SV=1	0.003	2.567	2	1	1	1	546	60	8.69	0	1	0
Q6NUM9	All-trans-retinol 13,14-reductase OS=Homo sapiens OX=9606 GN=RETSAT PE=1 SV=2	0.003	2.547	3	1	1	1	610	66.8	8.28	0	1	0	1.05952e+06
Q2TBE0	CWF19-like protein 2 OS=Homo sapiens OX=9606 GN=CWF19L2 PE=1 SV=4	0.003	2.524	1	1	1	1	894	103.7	8.65	0	1	0	1.39647e+06
Q9BY32	Inosine triphosphate pyrophosphatase OS=Homo sapiens OX=9606 GN=ITPA PE=1 SV=2	0.003	2.521	8	1	1	1	194	21.4	5.66	0	1	0	1.49905e+06
Q6IQ49	Replication stress response regulator SDE2 OS=Homo sapiens OX=9606 GN=SDE2 PE=1 SV=1	0.003	2.511	5	1	1	1	451	49.7	6.05	2.05	1	0
Q7Z392	Trafficking protein particle complex subunit 11 OS=Homo sapiens OX=9606 GN=TRAPPC11 PE=1 SV=2	0.003	2.499	1	1	1	1	1133	128.8	7.14	0	1	0	998764
Q8IYS2	Uncharacterized protein KIAA2013 OS=Homo sapiens OX=9606 GN=KIAA2013 PE=1 SV=1	0.003	2.498	4	1	1	1	634	69.1	8.19	2.01	1	0
Q9Y3I1	F-box only protein 7 OS=Homo sapiens OX=9606 GN=FBXO7 PE=1 SV=1	0.003	2.496	3	1	1	1	522	58.5	6.55	0	1	0	4612084
Q00765	Receptor expression-enhancing protein 5 OS=Homo sapiens OX=9606 GN=REEP5 PE=1 SV=3	0.003	2.481	4	1	1	1	189	21.5	8.1	1.99	1	0	2.93357e+06
Q9Y483	Metal-response element-binding transcription factor 2 OS=Homo sapiens OX=9606 GN=MTF2 PE=1 SV=3	0.003	2.479	4	1	1	1	593	67	8.75	0	1	0
Q6ZNE9	RUN and FYVE domain-containing protein 4 OS=Homo sapiens OX=9606 GN=RUFY4 PE=1 SV=2	0.003	2.474	2	1	1	1	571	64.3	6.83	0	1	0	3.52667e+06
P09038	Fibroblast growth factor 2 OS=Homo sapiens OX=9606 GN=FGF2 PE=1 SV=3	0.003	2.464	3	1	1	1	288	30.8	11.18	1.88	1	0
Q96AA3	Protein RFT1 homolog OS=Homo sapiens OX=9606 GN=RFT1 PE=1 SV=1	0.003	2.457	1	1	1	1	541	60.3	8.85	1.66	1	0
Q70CQ2	Ubiquitin carboxyl-terminal hydrolase 34 OS=Homo sapiens OX=9606 GN=USP34 PE=1 SV=2	0.003	2.45	0	1	1	1	3546	404	5.82	0	1	0	550880
Q9UBI4	Stomatin-like protein 1 OS=Homo sapiens OX=9606 GN=STOML1 PE=1 SV=1	0.003	2.448	5	1	1	1	398	42.9	7.99	0	1	0	2.38296e+06
Q9C0A6	Histone-lysine N-methyltransferase SETD5 OS=Homo sapiens OX=9606 GN=SETD5 PE=1 SV=2	0.003	2.439	1	1	1	1	1442	157.4	8.46	0	1	0	151273
Q8IW92	Beta-galactosidase-1-like protein 2 OS=Homo sapiens OX=9606 GN=GLB1L2 PE=1 SV=1	0.003	2.427	3	1	1	1	636	72	7.62	0	1	0
Q16514	Transcription initiation factor TFIID subunit 12 OS=Homo sapiens OX=9606 GN=TAF12 PE=1 SV=1	0.004	2.418	5	1	1	1	161	17.9	7.99	1.72	1	0
Q96JB2	Conserved oligomeric Golgi complex subunit 3 OS=Homo sapiens OX=9606 GN=COG3 PE=1 SV=3	0.004	2.408	1	1	1	1	828	94	5.57	0	1	0	1.48397e+06
P24666	Low molecular weight phosphotyrosine protein phosphatase OS=Homo sapiens OX=9606 GN=ACP1 PE=1 SV=3	0.004	2.398	6	1	1	1	158	18	6.74	2.21	1	0	5.15894e+06
Q0JRZ9	F-BAR domain only protein 2 OS=Homo sapiens OX=9606 GN=FCHO2 PE=1 SV=2	0.004	2.391	2	1	1	1	810	88.9	6.86	0	1	0
A4D1P6	WD repeat-containing protein 91 OS=Homo sapiens OX=9606 GN=WDR91 PE=1 SV=2	0.004	2.388	2	1	1	1	747	83.3	6.58	0	1	0
O14772	Fucose-1-phosphate guanylyltransferase OS=Homo sapiens OX=9606 GN=FPGT PE=1 SV=3	0.004	2.378	1	1	1	1	607	68	6.87	0	1	0	996579
Q9NS91	E3 ubiquitin-protein ligase RAD18 OS=Homo sapiens OX=9606 GN=RAD18 PE=1 SV=2	0.004	2.375	1	1	1	1	495	56.2	7.58	2.34	1	0
Q9UPU9	Protein Smaug homolog 1 OS=Homo sapiens OX=9606 GN=SAMD4A PE=1 SV=3	0.004	2.368	2	1	1	1	718	79.4	8.32	0	1	0	710136
Q9H5K3	Protein O-mannose kinase OS=Homo sapiens OX=9606 GN=POMK PE=1 SV=1	0.004	2.365	5	1	1	1	350	40	6.1	0	1	0	665628
Q9P2D3	HEAT repeat-containing protein 5B OS=Homo sapiens OX=9606 GN=HEATR5B PE=1 SV=2	0.004	2.363	1	1	1	1	2071	224.2	7.17	0	1	0
P41970	ETS domain-containing protein Elk-3 OS=Homo sapiens OX=9606 GN=ELK3 PE=1 SV=2	0.004	2.355	2	1	1	1	407	44.2	8.95	0	1	0	1.91564e+06
Q8ND83	SLAIN motif-containing protein 1 OS=Homo sapiens OX=9606 GN=SLAIN1 PE=1 SV=3	0.004	2.345	2	1	1	1	568	60.6	7.64	2.36	1	0	20936306
Q15678	Tyrosine-protein phosphatase non-receptor type 14 OS=Homo sapiens OX=9606 GN=PTPN14 PE=1 SV=2	0.004	2.343	2	1	1	1	1187	135.2	8.31	2.77	1	0
Q8N8V2	Guanylate-binding protein 7 OS=Homo sapiens OX=9606 GN=GBP7 PE=1 SV=2	0.004	2.342	3	1	1	1	638	72.5	5.99	0	1	0	24525022
Q6UW68	Transmembrane protein 205 OS=Homo sapiens OX=9606 GN=TMEM205 PE=1 SV=1	0.004	2.32	9	1	1	1	189	21.2	8.62	0	1	0
Q96JF6	Zinc finger protein 594 OS=Homo sapiens OX=9606 GN=ZNF594 PE=2 SV=3	0.004	2.303	2	1	1	1	807	93.8	8.7	2.37	1	0	2.27791e+06
O96005	Putative lipid scramblase CLPTM1 OS=Homo sapiens OX=9606 GN=CLPTM1 PE=1 SV=1	0.004	2.302	1	1	1	1	669	76	6.3	1.91	1	0
Q9NZP5	Olfactory receptor 5AC2 OS=Homo sapiens OX=9606 GN=OR5AC2 PE=3 SV=2	0.004	2.296	2	1	1	1	309	35.3	8.94	1.77	1	0	2.64139e+06
Q8IWV8	E3 ubiquitin-protein ligase UBR2 OS=Homo sapiens OX=9606 GN=UBR2 PE=1 SV=1	0.004	2.27	0	1	1	1	1755	200.4	6.24	0	1	0	2.11025e+06
Q9ULH7	Myocardin-related transcription factor B OS=Homo sapiens OX=9606 GN=MRTFB PE=1 SV=3	0.004	2.255	2	1	1	1	1088	118.1	6.28	0	1	0
P60983	Glia maturation factor beta OS=Homo sapiens OX=9606 GN=GMFB PE=1 SV=2	0.004	2.244	8	1	1	1	142	16.7	5.29	0	1	0	3.59848e+06
Q9C0H5	Rho GTPase-activating protein 39 OS=Homo sapiens OX=9606 GN=ARHGAP39 PE=1 SV=2	0.004	2.236	2	2	2	2	1083	121.2	7.5	1.69	2	0
Q8TE68	Epidermal growth factor receptor kinase substrate 8-like protein 1 OS=Homo sapiens OX=9606 GN=EPS8L1 PE=1 SV=3	0.004	2.221	3	1	1	1	723	80.2	6.04	0	1	0
O15511	Actin-related protein 2/3 complex subunit 5 OS=Homo sapiens OX=9606 GN=ARPC5 PE=1 SV=3	0.004	2.205	13	1	1	1	151	16.3	5.67	0	1	0
O96008	Mitochondrial import receptor subunit TOM40 homolog OS=Homo sapiens OX=9606 GN=TOMM40 PE=1 SV=1	0.004	2.196	4	1	1	1	361	37.9	7.25	0	1	0	5082294
Q9Y6M5	Zinc transporter 1 OS=Homo sapiens OX=9606 GN=SLC30A1 PE=1 SV=3	0.004	2.188	2	1	1	1	507	55.3	6.48	1.69	1	0	1.25051e+06
P52333	Tyrosine-protein kinase JAK3 OS=Homo sapiens OX=9606 GN=JAK3 PE=1 SV=2	0.004	2.165	2	2	3	1	1124	125	7.18	0	2	0
Q6Q0C0	E3 ubiquitin-protein ligase TRAF7 OS=Homo sapiens OX=9606 GN=TRAF7 PE=1 SV=1	0.004	2.154	1	1	1	1	670	74.6	7.15	0	1	0
P19022	Cadherin-2 OS=Homo sapiens OX=9606 GN=CDH2 PE=1 SV=4	0.004	2.152	2	1	1	1	906	99.7	4.81	0	1	0
O95298	NADH dehydrogenase [ubiquinone] 1 subunit C2 OS=Homo sapiens OX=9606 GN=NDUFC2 PE=1 SV=1	0.004	2.141	7	1	1	1	119	14.2	8.98	0	1	0	1.35118e+06
Q96CV9	Optineurin OS=Homo sapiens OX=9606 GN=OPTN PE=1 SV=3	0.005	2.13	2	1	1	1	577	65.9	5.17	0	1	0
Q92508	Piezo-type mechanosensitive ion channel component 1 OS=Homo sapiens OX=9606 GN=PIEZO1 PE=1 SV=4	0.005	2.12	0	1	1	1	2521	286.6	7.47	0	1	0
P41567	Eukaryotic translation initiation factor 1 OS=Homo sapiens OX=9606 GN=EIF1 PE=1 SV=1	0.005	2.111	14	1	1	1	113	12.7	7.44	0	1	0
A0A8I5KY20	Coiled-coil domain-containing 92B OS=Homo sapiens OX=9606 GN=CCDC92B PE=1 SV=1	0.005	2.107	8	2	2	1	255	28.6	9.77	1.64	2	0	543292
P58340	Myeloid leukemia factor 1 OS=Homo sapiens OX=9606 GN=MLF1 PE=1 SV=1	0.005	2.107	3	1	1	1	268	30.6	9.45	1.69	1	0	1.45969e+06
P28290	Protein ITPRID2 OS=Homo sapiens OX=9606 GN=ITPRID2 PE=1 SV=3	0.005	2.103	1	1	1	1	1259	138.3	5.19	0	1	0
Q93100	Phosphorylase b kinase regulatory subunit beta OS=Homo sapiens OX=9606 GN=PHKB PE=1 SV=3	0.005	2.088	1	1	1	1	1093	124.8	6.95	0	1	0
P46939	Utrophin OS=Homo sapiens OX=9606 GN=UTRN PE=1 SV=2	0.005	2.078	0	1	1	1	3433	394.2	5.33	0	1	0
Q9H6Z4	Ran-binding protein 3 OS=Homo sapiens OX=9606 GN=RANBP3 PE=1 SV=1	0.005	2.056	3	1	1	1	567	60.2	4.78	0	1	0	1.98857e+06
Q6P9H4	Connector enhancer of kinase suppressor of ras 3 OS=Homo sapiens OX=9606 GN=CNKSR3 PE=1 SV=1	0.005	2.053	3	1	1	1	555	61.9	8.73	0	1	0	467745
Q5TC79	Zinc finger and BTB domain-containing protein 37 OS=Homo sapiens OX=9606 GN=ZBTB37 PE=2 SV=1	0.005	2.049	3	1	1	1	503	56	6.77	0	1	0	2.32092e+06
Q9H910	Jupiter microtubule associated homolog 2 OS=Homo sapiens OX=9606 GN=JPT2 PE=1 SV=1	0.005	2.044	7	1	1	1	190	20.1	9.26	0	1	0
Q9UKV5	E3 ubiquitin-protein ligase AMFR OS=Homo sapiens OX=9606 GN=AMFR PE=1 SV=2	0.005	2.039	1	1	1	1	643	72.9	6.39	0	1	0	1.24712e+06
P04920	Anion exchange protein 2 OS=Homo sapiens OX=9606 GN=SLC4A2 PE=1 SV=4	0.005	2.039	2	1	1	1	1241	136.9	6.29	0	1	0	401881
Q8IWY8	Zinc finger and SCAN domain-containing protein 29 OS=Homo sapiens OX=9606 GN=ZSCAN29 PE=1 SV=2	0.005	2.03	2	2	2	2	852	96.7	6.99	0	2	0	6.60732e+06
O75376	Nuclear receptor corepressor 1 OS=Homo sapiens OX=9606 GN=NCOR1 PE=1 SV=2	0.005	2.026	0	1	1	1	2440	270	7.11	1.87	1	0
Q6ZT12	E3 ubiquitin-protein ligase UBR3 OS=Homo sapiens OX=9606 GN=UBR3 PE=2 SV=2	0.005	2.008	1	2	2	1	1888	212.3	6.1	2.02	2	1	3.9676e+06
Q06033	Inter-alpha-trypsin inhibitor heavy chain H3 OS=Homo sapiens OX=9606 GN=ITIH3 PE=1 SV=2	0.005	2.005	2	1	1	1	890	99.8	5.74	0	1	0
Q96MX3	Zinc finger protein 48 OS=Homo sapiens OX=9606 GN=ZNF48 PE=1 SV=2	0.005	1.981	2	1	1	1	618	67.8	9.36	0	1	0	438378
O43609	Protein sprouty homolog 1 OS=Homo sapiens OX=9606 GN=SPRY1 PE=1 SV=2	0.005	1.979	5	1	1	1	319	35.1	8.24	0	1	0	197179
Q2M2H8	Probable maltase-glucoamylase 2 OS=Homo sapiens OX=9606 GN=MGAM2 PE=1 SV=3	0.005	1.978	1	2	2	2	2515	277.8	5.21	0	2	0	31624485
Q8N4C6	Ninein OS=Homo sapiens OX=9606 GN=NIN PE=1 SV=4	0.005	1.953	1	2	2	1	2090	243.1	5.03	0	2	0
Q92551	Inositol hexakisphosphate kinase 1 OS=Homo sapiens OX=9606 GN=IP6K1 PE=1 SV=3	0.006	1.945	2	1	1	1	441	50.2	7.24	0	1	0	844114
Q9NQC8	Intraflagellar transport protein 46 homolog OS=Homo sapiens OX=9606 GN=IFT46 PE=1 SV=1	0.006	1.94	5	1	1	1	304	34.3	4.54	0	1	0	1392179
P42126	Enoyl-CoA delta isomerase 1, mitochondrial OS=Homo sapiens OX=9606 GN=ECI1 PE=1 SV=1	0.006	1.937	4	1	1	1	302	32.8	8.54	0	1	0	3.37584e+06
Q96EP1	E3 ubiquitin-protein ligase CHFR OS=Homo sapiens OX=9606 GN=CHFR PE=1 SV=2	0.006	1.93	3	1	1	1	664	73.3	6.04	0	1	0
Q96S99	Pleckstrin homology domain-containing family F member 1 OS=Homo sapiens OX=9606 GN=PLEKHF1 PE=1 SV=3	0.006	1.926	4	1	1	1	279	31.2	8.24	1.61	1	0	3243542
Q9Y2L5	Trafficking protein particle complex subunit 8 OS=Homo sapiens OX=9606 GN=TRAPPC8 PE=1 SV=2	0.006	1.922	2	2	2	2	1435	160.9	6.87	0	2	0	1.29562e+06
Q9H211	DNA replication factor Cdt1 OS=Homo sapiens OX=9606 GN=CDT1 PE=1 SV=3	0.006	1.921	5	1	1	1	546	60.4	9.77	0	1	0	6060025
Q96L91	E1A-binding protein p400 OS=Homo sapiens OX=9606 GN=EP400 PE=1 SV=4	0.006	1.92	1	1	1	1	3159	343.3	9.19	1.93	1	0
Q9H6K5	Proline-rich protein 36 OS=Homo sapiens OX=9606 GN=PRR36 PE=1 SV=2	0.006	1.919	1	1	1	1	1346	132.7	10.48	0	1	0	889765
Q3SXM5	Inactive hydroxysteroid dehydrogenase-like protein 1 OS=Homo sapiens OX=9606 GN=HSDL1 PE=1 SV=3	0.006	1.906	4	1	1	1	330	37	8.72	0	1	0
Q8NDN9	RCC1 and BTB domain-containing protein 1 OS=Homo sapiens OX=9606 GN=RCBTB1 PE=1 SV=1	0.006	1.897	3	1	1	1	531	58.2	6.47	1.77	1	0	2212580
Q8N7S2	DnaJ homolog subfamily C member 5G OS=Homo sapiens OX=9606 GN=DNAJC5G PE=2 SV=1	0.006	1.887	10	1	1	1	189	21.4	7.74	0	1	0
Q9C0E2	Exportin-4 OS=Homo sapiens OX=9606 GN=XPO4 PE=1 SV=2	0.006	1.883	1	1	1	1	1151	130.1	5.05	0	1	0
Q5VWJ9	Sorting nexin-30 OS=Homo sapiens OX=9606 GN=SNX30 PE=1 SV=1	0.006	1.852	4	1	1	1	437	49.6	5.35	0	1	0	1.27414e+06
Q9UPX6	Major intrinsically disordered Notch2-binding receptor 1 OS=Homo sapiens OX=9606 GN=MINAR1 PE=1 SV=3	0.006	1.842	1	1	2	1	916	102.9	7.31	0	1	0
P51956	Serine/threonine-protein kinase Nek3 OS=Homo sapiens OX=9606 GN=NEK3 PE=1 SV=2	0.006	1.84	3	1	1	1	506	57.7	7.17	0	1	0	853755
O95754	Semaphorin-4F OS=Homo sapiens OX=9606 GN=SEMA4F PE=2 SV=2	0.006	1.834	2	2	2	1	770	83.5	6.95	1.8	2	0	2.81851e+06
Q17RM4	Coiled-coil domain-containing protein 142 OS=Homo sapiens OX=9606 GN=CCDC142 PE=2 SV=1	0.006	1.824	3	1	1	1	750	81.6	6.99	2.03	1	0	23206150
Q9Y2I7	1-phosphatidylinositol 3-phosphate 5-kinase OS=Homo sapiens OX=9606 GN=PIKFYVE PE=1 SV=3	0.006	1.821	1	1	1	1	2098	237	6.7	0	1	0	1.24709e+06
Q9HCI6	E3 SUMO-protein ligase KIAA1586 OS=Homo sapiens OX=9606 GN=KIAA1586 PE=1 SV=2	0.006	1.813	2	1	1	1	787	89.6	7.74	0	1	0	589149
Q96NZ1	Forkhead box protein N4 OS=Homo sapiens OX=9606 GN=FOXN4 PE=1 SV=2	0.006	1.813	3	1	1	1	517	55.2	6.42	1.87	1	0
Q6DKK2	Tetratricopeptide repeat protein 19, mitochondrial OS=Homo sapiens OX=9606 GN=TTC19 PE=1 SV=4	0.006	1.801	3	1	1	1	380	42.4	5.77	0	1	0	1.13603e+06
Q92990	Glomulin OS=Homo sapiens OX=9606 GN=GLMN PE=1 SV=2	0.006	1.781	2	1	1	1	594	68.2	5.33	0	1	0
Q96B70	Leukocyte receptor cluster member 9 OS=Homo sapiens OX=9606 GN=LENG9 PE=2 SV=2	0.006	1.774	5	1	2	1	501	53.1	7.84	0	1	0
P55268	Laminin subunit beta-2 OS=Homo sapiens OX=9606 GN=LAMB2 PE=1 SV=2	0.006	1.77	1	1	1	1	1798	195.9	6.52	0	1	0	1.79193e+06
P56385	ATP synthase subunit e, mitochondrial OS=Homo sapiens OX=9606 GN=ATP5ME PE=1 SV=2	0.007	1.763	20	1	1	1	69	7.9	9.35	0	1	0	3.2678e+06
Q7Z6J9	tRNA-splicing endonuclease subunit Sen54 OS=Homo sapiens OX=9606 GN=TSEN54 PE=1 SV=3	0.007	1.757	3	1	1	1	526	58.8	7.91	1.86	1	0	1.96048e+06
Q5JV73	FERM and PDZ domain-containing protein 3 OS=Homo sapiens OX=9606 GN=FRMPD3 PE=2 SV=2	0.007	1.756	1	1	1	1	1810	199.1	8.15	0	1	0	1.56697e+06
Q13303	Voltage-gated potassium channel subunit beta-2 OS=Homo sapiens OX=9606 GN=KCNAB2 PE=1 SV=2	0.007	1.756	5	1	1	1	367	41	9	0	1	0
P0C091	FRAS1-related extracellular matrix protein 3 OS=Homo sapiens OX=9606 GN=FREM3 PE=3 SV=2	0.007	1.756	1	1	1	1	2139	238	5.33	2.18	1	0	5.98116e+06
O75478	Transcriptional adapter 2-alpha OS=Homo sapiens OX=9606 GN=TADA2A PE=1 SV=3	0.007	1.754	2	1	1	1	443	51.5	6.89	0	1	0
Q9H6R7	WD repeat and coiled-coil-containing protein OS=Homo sapiens OX=9606 GN=WDCP PE=1 SV=1	0.007	1.726	2	1	1	1	721	79.1	6.7	0	1	0	666636
O94762	ATP-dependent DNA helicase Q5 OS=Homo sapiens OX=9606 GN=RECQL5 PE=1 SV=2	0.007	1.724	2	1	1	1	991	108.8	8.56	0	1	0	413960
Q96RU2	Ubiquitin carboxyl-terminal hydrolase 28 OS=Homo sapiens OX=9606 GN=USP28 PE=1 SV=1	0.007	1.721	1	1	1	1	1077	122.4	5.2	0	1	0	1.07146e+06
Q9H0C5	BTB/POZ domain-containing protein 1 OS=Homo sapiens OX=9606 GN=BTBD1 PE=1 SV=1	0.008	1.685	2	1	1	1	482	52.7	6.1	2.08	1	0
Q5T0N5	Formin-binding protein 1-like OS=Homo sapiens OX=9606 GN=FNBP1L PE=1 SV=3	0.009	1.661	1	1	1	1	605	70	6.64	0	1	0
P23435	Cerebellin-1 OS=Homo sapiens OX=9606 GN=CBLN1 PE=1 SV=1	0.009	1.66	4	1	1	1	193	21.1	7.28	1.94	1	0	16625723
O96017	Serine/threonine-protein kinase Chk2 OS=Homo sapiens OX=9606 GN=CHEK2 PE=1 SV=1	0.009	1.648	3	1	1	1	543	60.9	5.91	0	1	0
Q8NFD5	AT-rich interactive domain-containing protein 1B OS=Homo sapiens OX=9606 GN=ARID1B PE=1 SV=3	0.009	1.643	1	1	1	1	2319	243.8	6.9	0	1	0	232405
Q9HB07	MYG1 exonuclease OS=Homo sapiens OX=9606 GN=MYG1 PE=1 SV=3	0.009	1.629	2	1	1	1	376	42.5	6.77	0	1	0
Q96CN9	GRIP and coiled-coil domain-containing protein 1 OS=Homo sapiens OX=9606 GN=GCC1 PE=1 SV=1	0.009	1.629	2	1	1	1	775	87.8	5.45	0	1	0
Q12923	Tyrosine-protein phosphatase non-receptor type 13 OS=Homo sapiens OX=9606 GN=PTPN13 PE=1 SV=2	0.011	1.601	1	1	1	1	2485	276.7	6.42	0	1	0
Q96G42	Kelch domain-containing protein 7B OS=Homo sapiens OX=9606 GN=KLHDC7B PE=1 SV=2	0.011	1.58	3	1	1	1	594	63.3	9	0	1	0
Q9NYS0	NF-kappa-B inhibitor-interacting Ras-like protein 1 OS=Homo sapiens OX=9606 GN=NKIRAS1 PE=1 SV=1	0.011	1.576	6	1	1	1	192	21.6	6.35	0	1	0
Q86UY6	N-alpha-acetyltransferase 40 OS=Homo sapiens OX=9606 GN=NAA40 PE=1 SV=1	0.012	1.565	4	1	1	1	237	27.2	7.39	0	1	0	1.86433e+06
P51793	H(+)/Cl(-) exchange transporter 4 OS=Homo sapiens OX=9606 GN=CLCN4 PE=1 SV=2	0.012	1.564	1	1	1	1	760	84.9	6.86	0	1	0	2.38241e+06
Q9BYC5	Alpha-(1,6)-fucosyltransferase OS=Homo sapiens OX=9606 GN=FUT8 PE=1 SV=2	0.012	1.557	3	1	1	1	575	66.5	7.66	0	1	0
O94889	Kelch-like protein 18 OS=Homo sapiens OX=9606 GN=KLHL18 PE=1 SV=3	0.012	1.552	2	1	1	1	574	63.6	5.6	0	1	0
A0A0B4J1U7	Immunoglobulin heavy variable 6-1 OS=Homo sapiens OX=9606 GN=IGHV6-1 PE=3 SV=1	0.012	1.547	6	1	1	1	121	13.5	9.2	0	1	0	7.52299e+06
P13497	Bone morphogenetic protein 1 OS=Homo sapiens OX=9606 GN=BMP1 PE=1 SV=2	0.012	1.535	2	1	1	1	986	111.2	6.9	0	1	0
O75431	Metaxin-2 OS=Homo sapiens OX=9606 GN=MTX2 PE=1 SV=1	0.012	1.523	4	1	1	1	263	29.7	6.29	2.07	1	0	1.11383e+06
Q9BR10	Spermatogenesis-associated protein 25 OS=Homo sapiens OX=9606 GN=SPATA25 PE=1 SV=1	0.012	1.523	9	1	1	1	227	23.8	8.28	0	1	0
P02741	C-reactive protein OS=Homo sapiens OX=9606 GN=CRP PE=1 SV=1	0.012	1.521	3	1	1	1	224	25	5.63	0	1	0	1.52567e+06
Q99614	Tetratricopeptide repeat protein 1 OS=Homo sapiens OX=9606 GN=TTC1 PE=1 SV=1	0.012	1.521	3	1	1	1	292	33.5	4.84	1.65	1	0	5.41589e+06
Q8N4N3	Kelch-like protein 36 OS=Homo sapiens OX=9606 GN=KLHL36 PE=1 SV=1	0.013	1.506	2	1	1	1	616	69.9	6.24	0	1	0	6.86034e+06
Q16394	Exostosin-1 OS=Homo sapiens OX=9606 GN=EXT1 PE=1 SV=2	0.013	1.505	1	1	1	1	746	86.2	9.04	2.14	1	0	2.08157e+06
Q8NHM5	Lysine-specific demethylase 2B OS=Homo sapiens OX=9606 GN=KDM2B PE=1 SV=1	0.013	1.493	1	1	1	1	1336	152.5	8.56	2.15	1	0
P53367	Arfaptin-1 OS=Homo sapiens OX=9606 GN=ARFIP1 PE=1 SV=2	0.014	1.482	5	1	1	1	373	41.7	6.7	0	1	0	1.66226e+06
Q96EY9	Probable inactive tRNA-specific adenosine deaminase-like protein 3 OS=Homo sapiens OX=9606 GN=ADAT3 PE=1 SV=1	0.014	1.459	4	1	1	1	351	38	7.88	1.72	1	0	3.46357e+06
Q86SS6	Synaptotagmin-9 OS=Homo sapiens OX=9606 GN=SYT9 PE=1 SV=1	0.015	1.45	1	1	1	1	491	56.2	7.21	2.16	1	0
A6NHR8	Putative protein FAM47D OS=Homo sapiens OX=9606 GN=FAM47DP PE=5 SV=3	0.015	1.433	4	1	1	1	397	46.7	8.98	0	1	0	6029904
Q13315	Serine-protein kinase ATM OS=Homo sapiens OX=9606 GN=ATM PE=1 SV=4	0.015	1.426	0	1	1	1	3056	350.5	6.81	0	1	0	17717890
Q5R3I4	Tetratricopeptide repeat protein 38 OS=Homo sapiens OX=9606 GN=TTC38 PE=1 SV=1	0.015	1.425	1	1	1	1	469	52.8	5.99	0	1	0	40246212
Q9H7Z6	Histone acetyltransferase KAT8 OS=Homo sapiens OX=9606 GN=KAT8 PE=1 SV=2	0.015	1.413	3	1	1	1	458	52.4	8.27	0	1	0
P60981	Destrin OS=Homo sapiens OX=9606 GN=DSTN PE=1 SV=3	0.015	1.412	4	1	1	1	165	18.5	7.85	0	1	0	1996478
Q5TAT6	Collagen alpha-1(XIII) chain OS=Homo sapiens OX=9606 GN=COL13A1 PE=1 SV=1	0.015	1.408	2	1	1	1	717	69.9	9.17	0	1	0
Q9UK61	Protein TASOR OS=Homo sapiens OX=9606 GN=TASOR PE=1 SV=3	0.015	1.4	0	1	1	1	1670	188.9	5.8	1.98	1	0	3.97844e+06
Q3KR16	Pleckstrin homology domain-containing family G member 6 OS=Homo sapiens OX=9606 GN=PLEKHG6 PE=1 SV=3	0.015	1.382	1	1	1	1	790	88.9	7.09	1.64	1	0	87581568
Q16649	Nuclear factor interleukin-3-regulated protein OS=Homo sapiens OX=9606 GN=NFIL3 PE=1 SV=2	0.015	1.381	6	1	1	1	462	51.4	7.18	0	1	0
O60890	Oligophrenin-1 OS=Homo sapiens OX=9606 GN=OPHN1 PE=1 SV=1	0.015	1.377	1	1	1	1	802	91.6	7.96	0	1	0	1568021
Q6XD76	Achaete-scute homolog 4 OS=Homo sapiens OX=9606 GN=ASCL4 PE=1 SV=1	0.015	1.376	5	1	1	1	172	19.2	9.03	1.91	1	0	29446008
A8CG34	Nuclear envelope pore membrane protein POM 121C OS=Homo sapiens OX=9606 GN=POM121C PE=1 SV=3	0.015	1.372	0	1	1	1	1229	125	10.37	0	1	0	2089318
Q13077	TNF receptor-associated factor 1 OS=Homo sapiens OX=9606 GN=TRAF1 PE=1 SV=1	0.016	1.339	2	1	1	1	416	46.1	6.11	0	1	0	5684493
Q03431	Parathyroid hormone/parathyroid hormone-related peptide receptor OS=Homo sapiens OX=9606 GN=PTH1R PE=1 SV=1	0.016	1.331	2	1	1	1	593	66.3	7.99	0	1	0
Q9NVH2	Integrator complex subunit 7 OS=Homo sapiens OX=9606 GN=INTS7 PE=1 SV=1	0.017	1.328	1	1	1	1	962	106.8	8.02	0	1	0	3.44023e+06
P43146	Netrin receptor DCC OS=Homo sapiens OX=9606 GN=DCC PE=1 SV=2	0.017	1.319	2	1	1	1	1447	158.4	6.77	0	1	0	1396966
O96020	G1/S-specific cyclin-E2 OS=Homo sapiens OX=9606 GN=CCNE2 PE=1 SV=1	0.017	1.311	3	1	1	1	404	46.7	7.83	0	1	0
P34982	Olfactory receptor 1D2 OS=Homo sapiens OX=9606 GN=OR1D2 PE=1 SV=2	0.019	1.288	12	1	1	1	312	35.2	8.81	0	1	0
Q13976	cGMP-dependent protein kinase 1 OS=Homo sapiens OX=9606 GN=PRKG1 PE=1 SV=3	0.02	1.248	1	1	1	1	671	76.3	6.04	0	1	0
P15260	Interferon gamma receptor 1 OS=Homo sapiens OX=9606 GN=IFNGR1 PE=1 SV=1	0.021	1.24	3	1	1	1	489	54.4	4.91	0	1	0	1.81577e+06
Q9C0B1	Alpha-ketoglutarate-dependent dioxygenase FTO OS=Homo sapiens OX=9606 GN=FTO PE=1 SV=3	0.021	1.202	2	1	2	1	505	58.2	5.22	1.86	1	0	1.14818e+07
Q63HN8	E3 ubiquitin-protein ligase RNF213 OS=Homo sapiens OX=9606 GN=RNF213 PE=1 SV=3	0.021	1.201	0	1	1	1	5207	591	6.48	0	1	0	4578046
Q9NRZ7	1-acyl-sn-glycerol-3-phosphate acyltransferase gamma OS=Homo sapiens OX=9606 GN=AGPAT3 PE=1 SV=1	0.021	1.196	2	1	1	1	376	43.4	8.72	0	1	0	2894520
P32929	Cystathionine gamma-lyase OS=Homo sapiens OX=9606 GN=CTH PE=1 SV=3	0.022	1.189	3	1	1	1	405	44.5	6.7	0	1	0	3.40251e+06
Q5T749	Keratinocyte proline-rich protein OS=Homo sapiens OX=9606 GN=KPRP PE=1 SV=1	0.022	1.187	1	1	1	1	579	64.1	8.27	1.72	1	0	3.04122e+06
O14519	Cyclin-dependent kinase 2-associated protein 1 OS=Homo sapiens OX=9606 GN=CDK2AP1 PE=1 SV=1	0.022	1.186	11	1	1	1	115	12.4	9.38	0	1	0
A0A075B6Z2	T cell receptor alpha joining 56 (Fragment) OS=Homo sapiens OX=9606 GN=TRAJ56 PE=4 SV=1	0.023	1.182	38	1	4	1	21	2.2	10.29	0	1	0	2.98188e+06
Q8IWB9	Testis-expressed protein 2 OS=Homo sapiens OX=9606 GN=TEX2 PE=1 SV=2	0.023	1.182	3	1	1	1	1127	125.2	6.01	0	1	0	621649
P57775	F-box/WD repeat-containing protein 4 OS=Homo sapiens OX=9606 GN=FBXW4 PE=1 SV=1	0.023	1.179	11	1	1	1	412	46.3	7.58	0	1	0
Q15746	Myosin light chain kinase, smooth muscle OS=Homo sapiens OX=9606 GN=MYLK PE=1 SV=4	0.023	1.178	1	1	1	1	1914	210.6	6.15	0	1	0	5031694
Q5JSJ4	Integrator complex subunit 6-like OS=Homo sapiens OX=9606 GN=INTS6L PE=1 SV=1	0.023	1.159	2	1	1	1	861	96.6	8.73	0	1	0	107337
O95997	Securin OS=Homo sapiens OX=9606 GN=PTTG1 PE=1 SV=1	0.024	1.154	7	1	1	1	202	22	6.6	0	1	0
Q6UWP2	Dehydrogenase/reductase SDR family member 11 OS=Homo sapiens OX=9606 GN=DHRS11 PE=1 SV=1	0.024	1.152	3	1	1	1	260	28.3	6.64	0	1	0
Q15643	Thyroid receptor-interacting protein 11 OS=Homo sapiens OX=9606 GN=TRIP11 PE=1 SV=3	0.024	1.148	1	1	1	1	1979	227.4	5.26	0	1	0
Q5T0Z8	Uncharacterized protein C6orf132 OS=Homo sapiens OX=9606 GN=C6orf132 PE=1 SV=4	0.025	1.13	1	1	1	1	1188	124	9.45	0	1	0	11386569
O75173	A disintegrin and metalloproteinase with thrombospondin motifs 4 OS=Homo sapiens OX=9606 GN=ADAMTS4 PE=1 SV=3	0.027	1.11	1	1	1	1	837	90.1	7.85	0	1	0
Q8N158	Glypican-2 OS=Homo sapiens OX=9606 GN=GPC2 PE=1 SV=1	0.027	1.109	3	1	1	1	579	62.8	8	0	1	0	3.92895e+06
P60484	Phosphatidylinositol 3,4,5-trisphosphate 3-phosphatase and dual-specificity protein phosphatase PTEN OS=Homo sapiens OX=9606 GN=PTEN PE=1 SV=1	0.027	1.109	3	1	1	1	403	47.1	6.37	0	1	0	1.99514e+06
Q9H094	Neuroblastoma breakpoint family member 3 OS=Homo sapiens OX=9606 GN=NBPF3 PE=2 SV=1	0.027	1.102	3	1	1	1	633	72.9	4.5	2.08	1	0
P36575	Arrestin-C OS=Homo sapiens OX=9606 GN=ARR3 PE=1 SV=2	0.027	1.102	2	1	1	1	388	42.8	5.77	1.68	1	0	3.68243e+06
Q5SYE7	NHS-like protein 1 OS=Homo sapiens OX=9606 GN=NHSL1 PE=1 SV=2	0.027	1.1	0	1	1	1	1610	170.6	6.96	0	1	0	28814284
Q9NSV4	Protein diaphanous homolog 3 OS=Homo sapiens OX=9606 GN=DIAPH3 PE=1 SV=4	0.028	1.089	1	1	1	1	1193	136.8	7.03	0	1	0	1.32825e+06
Q96N46	Tetratricopeptide repeat protein 14 OS=Homo sapiens OX=9606 GN=TTC14 PE=1 SV=1	0.028	1.089	3	1	1	1	770	88.3	8.63	0	1	0
Q8NHU6	Tudor domain-containing protein 7 OS=Homo sapiens OX=9606 GN=TDRD7 PE=1 SV=2	0.028	1.088	1	1	1	1	1098	123.5	7.21	1.89	1	0	2182300
P10114	Ras-related protein Rap-2a OS=Homo sapiens OX=9606 GN=RAP2A PE=1 SV=1	0.028	1.087	6	1	1	1	183	20.6	4.82	0	1	0	2.78921e+06
O94903	Pyridoxal phosphate homeostasis protein OS=Homo sapiens OX=9606 GN=PLPBP PE=1 SV=1	0.029	1.071	5	1	1	1	275	30.3	7.5	0	1	0
O94769	Extracellular matrix protein 2 OS=Homo sapiens OX=9606 GN=ECM2 PE=2 SV=1	0.03	1.051	1	1	1	1	699	79.7	5.41	0	1	0	2.37533e+06
Q5XKP0	MICOS complex subunit MIC13 OS=Homo sapiens OX=9606 GN=MICOS13 PE=1 SV=1	0.032	1.031	5	1	1	1	118	13.1	9.42	1.6	1	0	8781386
Q8WZA0	Protein LZIC OS=Homo sapiens OX=9606 GN=LZIC PE=1 SV=1	0.032	1.027	6	1	1	1	190	21.5	4.94	1.69	1	0
Q12934	Filensin OS=Homo sapiens OX=9606 GN=BFSP1 PE=1 SV=3	0.033	1.025	1	1	1	1	665	74.5	5.14	0	1	0	2.01143e+06
Q8IZJ3	C3 and PZP-like alpha-2-macroglobulin domain-containing protein 8 OS=Homo sapiens OX=9606 GN=CPAMD8 PE=1 SV=2	0.033	1.007	1	1	1	1	1885	206.6	6.42	0	1	0	3457676
Q6ZUX3	TOG array regulator of axonemal microtubules protein 2 OS=Homo sapiens OX=9606 GN=TOGARAM2 PE=2 SV=2	0.035	0.983	2	1	1	1	1019	111.1	9.42	0	1	0	1.68906e+06
P12757	Ski-like protein OS=Homo sapiens OX=9606 GN=SKIL PE=1 SV=2	0.036	0.977	3	1	1	1	684	76.9	7.11	0	1	0	2482373
Q8WVV4	Protein POF1B OS=Homo sapiens OX=9606 GN=POF1B PE=1 SV=3	0.036	0.973	3	1	1	1	589	68	6.32	0	1	0
Q13114	TNF receptor-associated factor 3 OS=Homo sapiens OX=9606 GN=TRAF3 PE=1 SV=2	0.036	0.967	2	1	1	1	568	64.4	7.91	0	1	0	1.15986e+06
Q9ULL8	Protein Shroom4 OS=Homo sapiens OX=9606 GN=SHROOM4 PE=1 SV=3	0.036	0.966	1	1	1	1	1493	164.8	6.65	0	1	0
Q14031	Collagen alpha-6(IV) chain OS=Homo sapiens OX=9606 GN=COL4A6 PE=1 SV=3	0.036	0.966	1	1	1	1	1691	163.7	9.2	0	1	0	2.49945e+06
Q8N6M5	Probable inactive allantoicase OS=Homo sapiens OX=9606 GN=ALLC PE=2 SV=4	0.036	0.963	2	1	1	1	391	43.5	6.16	0	1	0	2.03785e+06
Q5T6V5	Queuosine salvage protein OS=Homo sapiens OX=9606 GN=C9orf64 PE=1 SV=1	0.036	0.961	5	1	1	1	341	39	5.88	0	1	0	3.31167e+06
P84090	Enhancer of rudimentary homolog OS=Homo sapiens OX=9606 GN=ERH PE=1 SV=1	0.036	0.958	6	1	1	1	104	12.3	5.92	0	1	0	2.09626e+06
Q9C040	Tripartite motif-containing protein 2 OS=Homo sapiens OX=9606 GN=TRIM2 PE=1 SV=1	0.036	0.95	3	1	1	1	744	81.5	6.96	0	1	0
P42702	Leukemia inhibitory factor receptor OS=Homo sapiens OX=9606 GN=LIFR PE=1 SV=1	0.037	0.933	2	1	1	1	1097	123.7	5.72	0	1	0	1.34115e+06
A0A0J9YWL9	Putative testis-expressed protein 13C OS=Homo sapiens OX=9606 GN=TEX13C PE=5 SV=1	0.037	0.931	1	1	1	1	993	109.7	8.79	0	1	0	5.07451e+06
Q9NYL9	Tropomodulin-3 OS=Homo sapiens OX=9606 GN=TMOD3 PE=1 SV=1	0.037	0.926	6	1	1	1	352	39.6	5.19	0	1	0
Q9C0F0	Putative Polycomb group protein ASXL3 OS=Homo sapiens OX=9606 GN=ASXL3 PE=2 SV=3	0.038	0.919	1	1	1	1	2248	241.8	6.14	0	1	0
Q07954	Prolow-density lipoprotein receptor-related protein 1 OS=Homo sapiens OX=9606 GN=LRP1 PE=1 SV=2	0.038	0.916	0	1	1	1	4544	504.3	5.39	0	1	0
P78395	Melanoma antigen preferentially expressed in tumors OS=Homo sapiens OX=9606 GN=PRAME PE=1 SV=1	0.038	0.915	1	1	1	1	509	57.9	6.9	1.73	1	0	60523916
Q8N6N7	Acyl-CoA-binding domain-containing protein 7 OS=Homo sapiens OX=9606 GN=ACBD7 PE=1 SV=1	0.038	0.914	20	1	1	1	88	9.8	6.71	0	1	0	648641
Q96QB1	Rho GTPase-activating protein 7 OS=Homo sapiens OX=9606 GN=DLC1 PE=1 SV=4	0.038	0.913	1	1	1	1	1528	170.5	6.4	0	1	0	7171261
Q8TAF7	Zinc finger protein 461 OS=Homo sapiens OX=9606 GN=ZNF461 PE=1 SV=2	0.038	0.91	6	1	1	1	563	66.2	8.25	0	1	0
Q13308	Inactive tyrosine-protein kinase 7 OS=Homo sapiens OX=9606 GN=PTK7 PE=1 SV=2	0.038	0.909	2	1	1	1	1070	118.3	7.09	0	1	0
Q9ULE0	Protein WWC3 OS=Homo sapiens OX=9606 GN=WWC3 PE=1 SV=3	0.038	0.901	1	1	1	1	1092	122.6	6.37	0	1	0	53799596
Q8N3J3	Homologous recombination OB-fold protein OS=Homo sapiens OX=9606 GN=HROB PE=1 SV=1	0.038	0.9	3	1	1	1	647	69.7	6.23	0	1	0	1083611
Q9BXS4	Transmembrane protein 59 OS=Homo sapiens OX=9606 GN=TMEM59 PE=1 SV=1	0.039	0.896	4	1	1	1	323	36.2	5.1	0	1	0
Q12830	Nucleosome-remodeling factor subunit BPTF OS=Homo sapiens OX=9606 GN=BPTF PE=1 SV=3	0.039	0.895	0	1	1	1	3046	338.1	6.54	0	1	0	3.01516e+06
Q969E2	Secretory carrier-associated membrane protein 4 OS=Homo sapiens OX=9606 GN=SCAMP4 PE=1 SV=1	0.039	0.891	5	1	1	1	229	25.7	8.82	0	1	0
Q9BQI3	Eukaryotic translation initiation factor 2-alpha kinase 1 OS=Homo sapiens OX=9606 GN=EIF2AK1 PE=1 SV=2	0.041	0.883	2	1	1	1	630	71.1	5.99	0	1	0
Q6ZNW5	GDP-D-glucose phosphorylase 1 OS=Homo sapiens OX=9606 GN=GDPGP1 PE=1 SV=2	0.041	0.878	6	1	1	1	385	42.3	6.47	0	1	0
Q9Y3Q0	N-acetylated-alpha-linked acidic dipeptidase 2 OS=Homo sapiens OX=9606 GN=NAALAD2 PE=1 SV=1	0.041	0.878	3	1	1	1	740	83.5	8.5	0	1	0
Q9Y4E6	WD repeat-containing protein 7 OS=Homo sapiens OX=9606 GN=WDR7 PE=1 SV=2	0.042	0.87	1	1	1	1	1490	163.7	6.92	0	1	0	566698
Q7Z5P9	Mucin-19 OS=Homo sapiens OX=9606 GN=MUC19 PE=1 SV=3	0.043	0.868	0	1	1	1	8384	804.8	5.01	3.07	1	0	267034576
Q5RHP9	Glutamate-rich protein 3 OS=Homo sapiens OX=9606 GN=ERICH3 PE=1 SV=1	0.043	0.868	1	1	1	1	1530	168.4	4.88	0	1	0
Q92618	Zinc finger protein 516 OS=Homo sapiens OX=9606 GN=ZNF516 PE=1 SV=1	0.042	0.868	1	1	1	1	1163	124.2	8.72	0	1	0	768501
A8K2U0	Alpha-2-macroglobulin-like protein 1 OS=Homo sapiens OX=9606 GN=A2ML1 PE=1 SV=3	0.043	0.862	1	1	1	1	1454	161	5.73	0	1	0
Q8NHV1	GTPase IMAP family member 7 OS=Homo sapiens OX=9606 GN=GIMAP7 PE=1 SV=1	0.043	0.859	6	1	1	1	300	34.5	6.46	0	1	0	3.40834e+06
Q96RY7	Intraflagellar transport protein 140 homolog OS=Homo sapiens OX=9606 GN=IFT140 PE=1 SV=1	0.043	0.857	1	1	1	1	1462	165.1	6.04	1.7	1	0	4237768
Q96S21	Ras-related protein Rab-40C OS=Homo sapiens OX=9606 GN=RAB40C PE=1 SV=1	0.043	0.85	3	1	1	1	281	31.3	9.19	0	1	0	1.11519e+06
P42892	Endothelin-converting enzyme 1 OS=Homo sapiens OX=9606 GN=ECE1 PE=1 SV=2	0.043	0.85	2	1	1	1	770	87.1	5.88	0	1	0
P28799	Progranulin OS=Homo sapiens OX=9606 GN=GRN PE=1 SV=2	0.043	0.848	2	1	1	1	593	63.5	6.83	1.65	1	0
O75093	Slit homolog 1 protein OS=Homo sapiens OX=9606 GN=SLIT1 PE=1 SV=4	0.044	0.839	1	1	1	1	1534	167.8	6.57	0	1	0	3.38979e+06
Q9H205	Olfactory receptor 2AG1 OS=Homo sapiens OX=9606 GN=OR2AG1 PE=1 SV=2	0.044	0.838	5	1	1	1	316	35.2	8.12	1.75	1	0
Q8WTP8	Apoptosis-enhancing nuclease OS=Homo sapiens OX=9606 GN=AEN PE=1 SV=2	0.044	0.837	4	1	1	1	325	36.3	9.28	0	1	0	7.63237e+06
Q5JS54	Proteasome assembly chaperone 4 OS=Homo sapiens OX=9606 GN=PSMG4 PE=1 SV=2	0.044	0.831	20	1	1	1	123	13.8	6.52	0	1	0
Q8IZC4	Rhotekin-2 OS=Homo sapiens OX=9606 GN=RTKN2 PE=2 SV=1	0.044	0.826	1	1	1	1	609	69.3	7.83	0	1	0
Q15751	Probable E3 ubiquitin-protein ligase HERC1 OS=Homo sapiens OX=9606 GN=HERC1 PE=1 SV=2	0.044	0.823	1	1	1	1	4861	531.9	6.04	0	1	0
P78314	SH3 domain-binding protein 2 OS=Homo sapiens OX=9606 GN=SH3BP2 PE=1 SV=2	0.044	0.82	1	1	1	1	561	62.2	7.78	2.07	1	0	3.72282e+06
Q9UK80	Ubiquitin carboxyl-terminal hydrolase 21 OS=Homo sapiens OX=9606 GN=USP21 PE=1 SV=1	0.044	0.82	1	1	1	1	565	62.6	9.86	0	1	0	3124385
Q00G26	Perilipin-5 OS=Homo sapiens OX=9606 GN=PLIN5 PE=1 SV=2	0.044	0.817	4	1	1	1	463	50.8	5.2	0	1	0	1.15386e+06
Q8IW93	Rho guanine nucleotide exchange factor 19 OS=Homo sapiens OX=9606 GN=ARHGEF19 PE=1 SV=1	0.044	0.817	1	1	1	1	802	89.1	7.53	0	1	0	696525
Q9H3W5	Leucine-rich repeat neuronal protein 3 OS=Homo sapiens OX=9606 GN=LRRN3 PE=2 SV=1	0.046	0.805	4	1	1	1	708	79.4	7.83	0	1	0
Q8NB16	Mixed lineage kinase domain-like protein OS=Homo sapiens OX=9606 GN=MLKL PE=1 SV=1	0.046	0.805	1	1	1	1	471	54.4	8.82	1.77	1	0	14130738
O60437	Periplakin OS=Homo sapiens OX=9606 GN=PPL PE=1 SV=4	0.046	0.805	1	1	1	1	1756	204.6	5.6	0	1	0
Q8N392	Rho GTPase-activating protein 18 OS=Homo sapiens OX=9606 GN=ARHGAP18 PE=1 SV=3	0.047	0.793	1	1	1	1	663	74.9	6.44	0	1	0	2.58044e+06
Q8NFT2	Metalloreductase STEAP2 OS=Homo sapiens OX=9606 GN=STEAP2 PE=1 SV=3	0.048	0.785	5	1	1	1	490	56	9.2	0	1	0
Q6ZSI9	Calpain-12 OS=Homo sapiens OX=9606 GN=CAPN12 PE=2 SV=1	0.048	0.785	2	1	1	1	719	81	6.38	0	1	0
A2RUT3	Transmembrane protein 89 OS=Homo sapiens OX=9606 GN=TMEM89 PE=2 SV=1	0.049	0.78	11	1	1	1	159	17.6	10.01	0	1	0
Q86XS8	E3 ubiquitin-protein ligase RNF130 OS=Homo sapiens OX=9606 GN=RNF130 PE=1 SV=1	0.049	0.777	4	1	1	1	419	46.4	8.87	0	1	0
Q8WZ74	Cortactin-binding protein 2 OS=Homo sapiens OX=9606 GN=CTTNBP2 PE=1 SV=1	0.049	0.775	2	1	1	1	1663	180.9	7.93	0	1	0
Q9Y6X4	Soluble lamin-associated protein of 75 kDa OS=Homo sapiens OX=9606 GN=FAM169A PE=1 SV=2	0.049	0.773	1	1	1	1	670	74.9	4.6	0	1	0	28845758
Q9Y6X8	Zinc fingers and homeoboxes protein 2 OS=Homo sapiens OX=9606 GN=ZHX2 PE=1 SV=1	0.049	0.771	1	1	1	1	837	92.3	6.86	0	1	0	1.78824e+06
Q9NPB8	Glycerophosphocholine phosphodiesterase GPCPD1 OS=Homo sapiens OX=9606 GN=GPCPD1 PE=1 SV=2	0.049	0.768	2	1	1	1	672	76	5.53	1.88	1	0	1498814
Q15306	Interferon regulatory factor 4 OS=Homo sapiens OX=9606 GN=IRF4 PE=1 SV=1	0.049	0.765	9	1	2	1	451	51.7	6.86	0	1	0
Q9Y6D6	Brefeldin A-inhibited guanine nucleotide-exchange protein 1 OS=Homo sapiens OX=9606 GN=ARFGEF1 PE=1 SV=2	0.049	0.764	1	1	1	1	1849	208.6	5.85	0	1	0
Q8WUH1	Protein Churchill OS=Homo sapiens OX=9606 GN=CHURC1 PE=1 SV=3	0.049	0.764	7	1	1	1	112	12.9	4.84	0	1	0	1.48727e+06
Q96NU7	Probable imidazolonepropionase OS=Homo sapiens OX=9606 GN=AMDHD1 PE=1 SV=2	0.049	0.758	7	1	1	1	426	46.7	6.61	2.02	1	0
Q5VWG9	Transcription initiation factor TFIID subunit 3 OS=Homo sapiens OX=9606 GN=TAF3 PE=1 SV=1	0.05	0.757	2	1	1	1	929	103.5	9.06	0	1	0
Q8TCU6	Phosphatidylinositol 3,4,5-trisphosphate-dependent Rac exchanger 1 protein OS=Homo sapiens OX=9606 GN=PREX1 PE=1 SV=3	0.05	0.754	2	1	1	1	1659	186.1	6.44	0	1	0
P0C869	Cytosolic phospholipase A2 beta OS=Homo sapiens OX=9606 GN=PLA2G4B PE=1 SV=2	0.05	0.754	2	1	1	1	781	87.9	5.96	0	1	0	1.16235e+06
P98174	FYVE, RhoGEF and PH domain-containing protein 1 OS=Homo sapiens OX=9606 GN=FGD1 PE=1 SV=2	0.051	0.747	2	1	1	1	961	106.5	6.58	0	1	0
Q9Y4D8	Probable E3 ubiquitin-protein ligase HECTD4 OS=Homo sapiens OX=9606 GN=HECTD4 PE=1 SV=5	0.052	0.743	0	1	1	1	3996	439.1	6.19	2.03	1	0	1.63464e+06
Q15772	Striated muscle preferentially expressed protein kinase OS=Homo sapiens OX=9606 GN=SPEG PE=1 SV=4	0.052	0.742	1	1	1	1	3267	354.1	8.51	0	1	0	35556236
Q70E73	Ras-associated and pleckstrin homology domains-containing protein 1 OS=Homo sapiens OX=9606 GN=RAPH1 PE=1 SV=3	0.052	0.741	2	1	1	1	1250	135.2	8.85	0	1	0	3.36712e+06
Q8TBY8	Polyamine-modulated factor 1-binding protein 1 OS=Homo sapiens OX=9606 GN=PMFBP1 PE=1 SV=3	0.053	0.739	2	1	1	1	1007	117.4	6.29	0	1	0	1509294
Q969X2	Alpha-N-acetylgalactosaminide alpha-2,6-sialyltransferase 6 OS=Homo sapiens OX=9606 GN=ST6GALNAC6 PE=1 SV=1	0.053	0.738	6	1	1	1	333	38	9.88	0	1	0
P35913	Rod cGMP-specific 3',5'-cyclic phosphodiesterase subunit beta OS=Homo sapiens OX=9606 GN=PDE6B PE=1 SV=2	0.053	0.734	2	1	1	1	854	98.3	5.24	0	1	0
Q8WXI7	Mucin-16 OS=Homo sapiens OX=9606 GN=MUC16 PE=1 SV=3	0.053	0.731	0	1	1	1	14507	1518.2	5.26	0	1	0	48215992
A1IGU5	Rho guanine nucleotide exchange factor 37 OS=Homo sapiens OX=9606 GN=ARHGEF37 PE=2 SV=2	0.053	0.729	1	1	1	1	675	76.2	6.93	0	1	0
Q569K6	Coiled-coil domain-containing protein 157 OS=Homo sapiens OX=9606 GN=CCDC157 PE=1 SV=3	0.054	0.718	1	1	1	1	752	83.9	7.15	1.65	1	0
Q13432	Protein unc-119 homolog A OS=Homo sapiens OX=9606 GN=UNC119 PE=1 SV=1	0.054	0.718	4	1	1	1	240	26.9	6.42	0	1	0	1.74265e+06
Q15788	Nuclear receptor coactivator 1 OS=Homo sapiens OX=9606 GN=NCOA1 PE=1 SV=3	0.054	0.713	1	1	1	1	1441	156.7	6.2	0	1	0
Q2TV78	Putative macrophage stimulating 1-like protein OS=Homo sapiens OX=9606 GN=MST1L PE=2 SV=2	0.054	0.711	3	1	1	1	715	79.6	7.81	0	1	0
Q5T4T6	Synaptonemal complex protein 2-like OS=Homo sapiens OX=9606 GN=SYCP2L PE=1 SV=2	0.054	0.711	1	1	1	1	812	93.5	5.8	0	1	0	12650942
Q5T9G4	Armadillo repeat-containing protein 12 OS=Homo sapiens OX=9606 GN=ARMC12 PE=1 SV=1	0.054	0.71	8	1	1	1	340	38.6	7.88	0	1	0
Q9UNI6	Dual specificity protein phosphatase 12 OS=Homo sapiens OX=9606 GN=DUSP12 PE=1 SV=1	0.054	0.706	9	1	1	1	340	37.7	6.84	0	1	0
Q14849	StAR-related lipid transfer protein 3 OS=Homo sapiens OX=9606 GN=STARD3 PE=1 SV=2	0.054	0.705	4	1	1	1	445	50.5	8.37	0	1	0
Q9NRK6	ATP-binding cassette sub-family B member 10, mitochondrial OS=Homo sapiens OX=9606 GN=ABCB10 PE=1 SV=2	0.054	0.704	2	1	1	1	738	79.1	9.85	1.61	1	0
Q8WZA9	Immunity-related GTPase family Q protein OS=Homo sapiens OX=9606 GN=IRGQ PE=1 SV=1	0.054	0.703	1	1	1	1	623	62.7	4.88	1.66	1	0	16756350
Q9GZP4	PITH domain-containing protein 1 OS=Homo sapiens OX=9606 GN=PITHD1 PE=1 SV=1	0.054	0.703	5	1	1	1	211	24.2	5.74	0	1	0
Q9H939	Proline-serine-threonine phosphatase-interacting protein 2 OS=Homo sapiens OX=9606 GN=PSTPIP2 PE=1 SV=4	0.055	0.701	4	1	1	1	334	38.8	8.48	2.19	1	0	2.889e+06
Q53GT1	Kelch-like protein 22 OS=Homo sapiens OX=9606 GN=KLHL22 PE=1 SV=2	0.055	0.697	1	1	1	1	634	71.6	5.49	0	1	0
Q13029	PR domain zinc finger protein 2 OS=Homo sapiens OX=9606 GN=PRDM2 PE=1 SV=3	0.056	0.691	1	1	1	1	1718	188.8	7.31	0	1	0
Q15700	Disks large homolog 2 OS=Homo sapiens OX=9606 GN=DLG2 PE=1 SV=3	0.056	0.691	1	1	1	1	870	97.5	6.47	0	1	0	1.28369e+06
Q6SA08	Testis-specific serine/threonine-protein kinase 4 OS=Homo sapiens OX=9606 GN=TSSK4 PE=1 SV=1	0.056	0.69	3	1	1	1	328	37.4	8.57	0	1	0	2.95591e+06
Q9H7F4	Transmembrane protein 185B OS=Homo sapiens OX=9606 GN=TMEM185B PE=1 SV=2	0.056	0.689	7	1	1	1	350	40.6	7.75	0	1	0	6098006
Q5T953	Immediate early response gene 5-like protein OS=Homo sapiens OX=9606 GN=IER5L PE=2 SV=1	0.056	0.689	2	1	1	1	404	42.1	6.93	0	1	0	9130951
Q401N2	Zinc-activated ligand-gated ion channel OS=Homo sapiens OX=9606 GN=ZACN PE=1 SV=2	0.056	0.684	3	1	1	1	412	45.8	8.19	0	1	0	3.74669e+06
Q6ZUM4	Rho GTPase-activating protein 27 OS=Homo sapiens OX=9606 GN=ARHGAP27 PE=1 SV=3	0.057	0.683	1	1	1	1	889	98.3	5.59	0	1	0	3.4651e+06
Q86VQ3	Thioredoxin domain-containing protein 2 OS=Homo sapiens OX=9606 GN=TXNDC2 PE=1 SV=4	0.057	0.678	2	1	1	1	553	60.4	4.87	0	1	0	3517538
Q96Q89	Kinesin-like protein KIF20B OS=Homo sapiens OX=9606 GN=KIF20B PE=1 SV=3	0.057	0.675	1	1	1	1	1820	210.5	5.67	1.74	1	0	2370844
O75935	Dynactin subunit 3 OS=Homo sapiens OX=9606 GN=DCTN3 PE=1 SV=1	0.057	0.675	5	1	1	1	186	21.1	5.47	1.62	1	0	2.15293e+06
P54277	PMS1 protein homolog 1 OS=Homo sapiens OX=9606 GN=PMS1 PE=1 SV=1	0.057	0.674	2	1	1	1	932	105.8	6.67	0	1	0
Q04671	P protein OS=Homo sapiens OX=9606 GN=OCA2 PE=1 SV=2	0.057	0.674	1	1	1	1	838	92.8	7.27	0	1	0	5557553
B2RC85	Radial spoke head 10 homolog B2 OS=Homo sapiens OX=9606 GN=RSPH10B2 PE=2 SV=2	0.057	0.672	3	1	1	1	870	100.5	7.49	0	1	0	4.57295e+06
Q495M3	Proton-coupled amino acid transporter 2 OS=Homo sapiens OX=9606 GN=SLC36A2 PE=1 SV=1	0.057	0.672	2	1	1	1	483	53.2	8.12	0	1	0	5.3231e+06
P35125	Ubiquitin carboxyl-terminal hydrolase 6 OS=Homo sapiens OX=9606 GN=USP6 PE=1 SV=2	0.058	0.67	2	1	1	1	1406	158.6	7.71	0	1	0
A0A1B0GVH7	IQ domain-containing protein M OS=Homo sapiens OX=9606 GN=IQCM PE=4 SV=1	0.058	0.669	2	1	1	1	501	59.5	9.95	0	1	0	2.4803e+06
