# Supplementary material for: KMT5A-mediated methylation of IRF3 promotes tumor progression through immune suppression
Source: iScience. 2026 Jul 21;29(8):116902. doi: 10.1016/j.isci.2026.116902 (PMC13392861; doi:10.1016/j.isci.2026.116902)
Supplement: Table S2. List of differential mRNA from RNA-seq analysis of RKO with shKMT5A and shNC [file mmc3.xlsx]

## Sheet: 8.Table S2
gene_id	shKMT5A#1	shKMT5A#2	shKMT5A#3	control1	control2	control3	sh total	Con total	log2FoldChange	pvalue	padj	gene_name	gene_chr	gene_start	gene_end	gene_strand	gene_length	gene_biotype	gene_description	tf_family
ENSG00000170421	26598.9	26322.3	25819.3	96425.1	98578.2	105635	26246.8	100213	-1.93286	0	0	KRT8	12	52897187	52949954	-	6881	protein_coding	keratin 8 [Source:HGNC Symbol;Acc:HGNC:6446]	-
ENSG00000111331	36866.8	32033.3	38184	1804.43	2011.68	2023.72	35694.7	1946.61	4.19682	0	0	OAS3	12	112938352	112973249	+	8251	protein_coding	2'-5'-oligoadenylate synthetase 3 [Source:HGNC Symbol;Acc:HGNC:8088]	-
ENSG00000189060	31708.2	31268.6	31212.3	5058.11	4974.34	4985.09	31396.4	5005.85	2.64888	0	0	H1F0	22	37805093	37807436	+	2344	protein_coding	H1 histone family member 0 [Source:HGNC Symbol;Acc:HGNC:4714]	-
ENSG00000100867	28220.7	25438.9	28247.6	1833.95	1743.14	1882.19	27302.4	1819.76	3.90729	0	0	DHRS2	14	23630115	23645639	+	7556	protein_coding	dehydrogenase/reductase 2 [Source:HGNC Symbol;Acc:HGNC:18349]	-
ENSG00000115415	24701.7	22074.1	24500.9	1593.99	1638.22	1592.24	23758.9	1608.15	3.88498	0	0	STAT1	2	190964358	191020960	-	6053	protein_coding	signal transducer and activator of transcription 1 [Source:HGNC Symbol;Acc:HGNC:11362]	STAT
ENSG00000080824	5537.55	5337.34	5799.34	18128.1	18778.9	17745.6	5558.08	18217.5	-1.71259	0	0	HSP90AA1	14	102080738	102139699	-	5248	protein_coding	heat shock protein 90 alpha family class A member 1 [Source:HGNC Symbol;Acc:HGNC:5253]	-
ENSG00000157601	20954.5	17587.4	21866	933.161	952.902	1003.5	20136	963.189	4.38599	0	0	MX1	21	41420304	41459214	+	8616	protein_coding	MX dynamin like GTPase 1 [Source:HGNC Symbol;Acc:HGNC:7532]	-
ENSG00000187608	17793.7	15788.9	19300.7	1214.06	1262.84	1338.66	17627.7	1271.85	3.79305	0	0	ISG15	1	1001138	1014540	+	941	protein_coding	ISG15 ubiquitin-like modifier [Source:HGNC Symbol;Acc:HGNC:4053]	-
ENSG00000130589	15771.9	14931.1	15892.8	1591.14	1761.43	1753.43	15531.9	1702	3.19014	0	0	HELZ2	20	63558086	63574239	-	12066	protein_coding	helicase with zinc finger 2 [Source:HGNC Symbol;Acc:HGNC:30021]	-
ENSG00000121060	14065.3	14302.5	14325	2374.8	2500.65	2548.57	14230.9	2474.67	2.52388	0	0	TRIM25	17	56836387	56914080	-	9501	protein_coding	tripartite motif containing 25 [Source:HGNC Symbol;Acc:HGNC:12932]	-
ENSG00000112972	3504.29	3547.99	3395.95	11216	11565.7	11069	3482.74	11283.6	-1.69604	0	0	HMGCS1	5	43289395	43313512	-	4702	protein_coding	3-hydroxy-3-methylglutaryl-CoA synthase 1 [Source:HGNC Symbol;Acc:HGNC:5007]	-
ENSG00000153395	2861.44	3130.34	3119.74	11168.4	11173	11532.9	3037.17	11291.5	-1.89419	0	0	LPCAT1	5	1456480	1523977	-	6494	protein_coding	lysophosphatidylcholine acyltransferase 1 [Source:HGNC Symbol;Acc:HGNC:25718]	-
ENSG00000185745	15045.3	12576.6	14924.1	262.809	230.044	251.613	14182	248.155	5.83658	0	0	IFIT1	10	89392546	89406486	+	4613	protein_coding	interferon induced protein with tetratricopeptide repeats 1 [Source:HGNC Symbol;Acc:HGNC:5407]	-
ENSG00000126709	13816.1	12162.1	14770.1	399.926	376.348	338.105	13582.8	371.46	5.19211	0	0	IFI6	1	27666061	27672218	-	865	protein_coding	interferon alpha inducible protein 6 [Source:HGNC Symbol;Acc:HGNC:4054]	-
ENSG00000167767	10833.3	11301.2	9892.76	2427.17	2414.02	2492.54	10675.7	2444.58	2.12666	0	0	KRT80	12	52168996	52192000	-	4350	protein_coding	keratin 80 [Source:HGNC Symbol;Acc:HGNC:27056]	-
ENSG00000114251	12368.1	12838.7	11895.7	793.187	744.996	780.394	12367.5	772.859	4.00016	0	0	WNT5A	3	55465715	55490539	-	7397	protein_coding	Wnt family member 5A [Source:HGNC Symbol;Acc:HGNC:12784]	-
ENSG00000163739	12390.1	13834.7	11452.6	583.702	543.828	544.507	12559.2	557.346	4.49378	0	0	CXCL1	4	73869393	73871242	+	1296	protein_coding	C-X-C motif chemokine ligand 1 [Source:HGNC Symbol;Acc:HGNC:4602]	-
ENSG00000119917	12983.8	11773.1	13102.9	383.739	378.273	376.437	12619.9	379.483	5.05545	0	0	IFIT3	10	89327894	89340971	+	2640	protein_coding	interferon induced protein with tetratricopeptide repeats 3 [Source:HGNC Symbol;Acc:HGNC:5411]	-
ENSG00000111335	13324.1	11090.3	13538.1	52.3713	50.0514	41.2803	12650.8	47.901	8.04333	0	0	OAS2	12	112978395	113011723	+	6264	protein_coding	2'-5'-oligoadenylate synthetase 2 [Source:HGNC Symbol;Acc:HGNC:8087]	-
ENSG00000111859	9141.31	9328.58	9149.58	2749.02	2695.08	2754.97	9206.49	2733.02	1.75217	0	0	NEDD9	6	11183298	11382348	-	10359	protein_coding	neural precursor cell expressed, developmentally down-regulated 9 [Source:HGNC Symbol;Acc:HGNC:7733]	-
ENSG00000183486	11991.2	9707.33	12412.4	29.5184	45.2388	32.4345	11370.3	35.7306	8.31389	0	0	MX2	21	41361943	41409390	+	13047	protein_coding	MX dynamin like GTPase 2 [Source:HGNC Symbol;Acc:HGNC:7533]	-
ENSG00000130726	9697.26	8871.01	9902.69	1472.11	1610.31	1660.06	9490.32	1580.83	2.58601	0	0	TRIM28	19	58544091	58550722	+	4034	protein_coding	tripartite motif containing 28 [Source:HGNC Symbol;Acc:HGNC:16384]	-
ENSG00000134531	1052.23	1184.37	902.141	8704.11	8677.19	8328.79	1046.25	8570.03	-3.03465	0	0	EMP1	12	13196716	13219939	+	7838	protein_coding	epithelial membrane protein 1 [Source:HGNC Symbol;Acc:HGNC:3333]	-
ENSG00000118503	8255.55	8954.95	7698.01	986.485	874.937	928.807	8302.84	930.076	3.15802	0	0	TNFAIP3	6	137867188	137883312	+	5051	protein_coding	TNF alpha induced protein 3 [Source:HGNC Symbol;Acc:HGNC:11896]	-
ENSG00000173193	7970.77	7426.63	8378.59	1180.73	1143.48	1128.33	7925.33	1150.85	2.78372	0	0	PARP14	3	122680618	122730840	+	10495	protein_coding	poly(ADP-ribose) polymerase family member 14 [Source:HGNC Symbol;Acc:HGNC:29232]	-
ENSG00000119922	9350.71	8055.15	9293.65	172.349	164.592	181.83	8899.84	172.924	5.68595	0	0	IFIT2	10	89283694	89309276	+	4101	protein_coding	interferon induced protein with tetratricopeptide repeats 2 [Source:HGNC Symbol;Acc:HGNC:5409]	-
ENSG00000166750	8397.94	8130.9	8481.92	633.217	663.181	555.318	8336.92	617.239	3.75505	0	0	SLFN5	17	35243036	35273655	+	10709	protein_coding	schlafen family member 5 [Source:HGNC Symbol;Acc:HGNC:28286]	-
ENSG00000168394	7447.27	6757.16	7494.33	1515.91	1570.84	1571.6	7232.92	1552.79	2.2198	0	0	TAP1	6	32845209	32853978	-	4805	protein_coding	transporter 1, ATP binding cassette subfamily B member [Source:HGNC Symbol;Acc:HGNC:43]	-
ENSG00000087074	6925.87	6764.32	7028.36	1528.29	1498.66	1440.88	6906.18	1489.27	2.21314	0	0	PPP1R15A	19	48872392	48876057	+	3093	protein_coding	protein phosphatase 1 regulatory subunit 15A [Source:HGNC Symbol;Acc:HGNC:14375]	-
ENSG00000135443	53.3967	37.8753	65.5742	7168.2	7390.29	7691.9	52.2821	7416.79	-7.1451	0	0	KRT85	12	52360006	52367481	-	2713	protein_coding	keratin 85 [Source:HGNC Symbol;Acc:HGNC:6462]	-
ENSG00000067082	6502.88	6843.14	6505.75	1195.97	1140.6	1148.97	6617.26	1161.84	2.50971	0	0	KLF6	10	3775996	3785281	-	6139	protein_coding	Kruppel like factor 6 [Source:HGNC Symbol;Acc:HGNC:2235]	zf-C2H2
ENSG00000107201	7602.23	6571.87	7323.44	330.415	288.758	286.014	7165.85	301.729	4.5692	0	0	DDX58	9	32455705	32526324	-	4353	protein_coding	DExD/H-box helicase 58 [Source:HGNC Symbol;Acc:HGNC:19102]	-
ENSG00000096696	5691.46	5930.04	5582.75	1332.14	1343.69	1475.28	5734.75	1383.7	2.05143	0	0	DSP	6	7541575	7586717	+	10093	protein_coding	desmoplakin [Source:HGNC Symbol;Acc:HGNC:3052]	-
ENSG00000101347	6299.77	5532.86	7041.27	668.448	738.259	720.44	6291.3	709.049	3.14961	0	0	SAMHD1	20	36889773	36951901	-	11261	protein_coding	SAM and HD domain containing deoxynucleoside triphosphate triphosphohydrolase 1 [Source:HGNC Symbol;Acc:HGNC:15925]	-
ENSG00000134321	7213.79	5978.15	7529.11	53.3235	62.5643	56.0233	6907.02	57.3037	6.91344	0	0	RSAD2	2	6865806	6898239	+	4834	protein_coding	radical S-adenosyl methionine domain containing 2 [Source:HGNC Symbol;Acc:HGNC:30908]	-
ENSG00000057019	5427.62	5462.23	5565.85	1180.73	1182.95	1226.61	5485.23	1196.77	2.19658	0	0	DCBLD2	3	98795941	98901689	-	11274	protein_coding	discoidin, CUB and LCCL domain containing 2 [Source:HGNC Symbol;Acc:HGNC:24627]	-
ENSG00000117115	596.787	679.708	560.361	5036.21	5295.83	5495.19	612.285	5275.74	-3.10746	0	0	PADI2	1	17066761	17119435	-	5984	protein_coding	peptidyl arginine deiminase 2 [Source:HGNC Symbol;Acc:HGNC:18341]	-
ENSG00000178996	615.633	654.116	625.935	5345.68	5299.68	5067.65	631.895	5237.67	-3.05114	0	0	SNX18	5	54517759	54546585	+	6653	protein_coding	sorting nexin 18 [Source:HGNC Symbol;Acc:HGNC:19245]	-
ENSG00000172432	4531.39	4544.01	4528.59	1154.07	1195.46	1161.75	4534.66	1170.43	1.95396	0	0	GTPBP2	6	43605316	43629162	-	4624	protein_coding	GTP binding protein 2 [Source:HGNC Symbol;Acc:HGNC:4670]	-
ENSG00000048052	4733.46	4948.36	4557.4	799.853	787.347	713.56	4746.41	766.92	2.62926	0	0	HDAC9	7	18086949	19002416	+	16827	protein_coding	histone deacetylase 9 [Source:HGNC Symbol;Acc:HGNC:14065]	-
ENSG00000123240	4972.18	4507.16	4845.53	783.665	743.071	680.142	4774.96	735.626	2.69799	0	0	OPTN	10	13099449	13138308	+	5138	protein_coding	optineurin [Source:HGNC Symbol;Acc:HGNC:17142]	-
ENSG00000170581	4710.43	4184.71	4736.24	673.209	736.334	672.279	4543.79	693.941	2.71097	0	0	STAT2	12	56341597	56360155	-	6109	protein_coding	signal transducer and activator of transcription 2 [Source:HGNC Symbol;Acc:HGNC:11363]	STAT
ENSG00000135114	5153.31	4816.3	5258.85	140.926	132.829	131.704	5076.15	135.153	5.23072	0	0	OASL	12	121019111	121039242	-	3517	protein_coding	2'-5'-oligoadenylate synthetase like [Source:HGNC Symbol;Acc:HGNC:8090]	-
ENSG00000138496	4705.19	4095.65	4627.95	535.139	492.814	487.501	4476.26	505.151	3.14721	0	0	PARP9	3	122527924	122564577	-	8938	protein_coding	poly(ADP-ribose) polymerase family member 9 [Source:HGNC Symbol;Acc:HGNC:24118]	-
ENSG00000166710	4292.68	4008.64	4279.21	516.095	457.201	449.169	4193.51	474.155	3.14423	0	0	B2M	15	44711487	44718877	+	6079	protein_coding	beta-2-microglobulin [Source:HGNC Symbol;Acc:HGNC:914]	-
ENSG00000137628	4552.33	4065.96	4466.99	270.426	313.784	266.356	4361.76	283.522	3.94315	0	0	DDX60	4	168216293	168318807	-	6750	protein_coding	DExD/H-box helicase 60 [Source:HGNC Symbol;Acc:HGNC:25942]	-
ENSG00000089127	4483.23	4040.37	4723.33	144.735	128.979	164.138	4415.64	145.951	4.92005	0	0	OAS1	12	112906777	112933222	+	4947	protein_coding	2'-5'-oligoadenylate synthetase 1 [Source:HGNC Symbol;Acc:HGNC:8086]	-
ENSG00000163817	531.873	429.936	499.755	3653.61	3830.86	3947.18	487.188	3810.55	-2.96769	0	0	SLC6A20	3	45755450	45796535	-	6651	protein_coding	solute carrier family 6 member 20 [Source:HGNC Symbol;Acc:HGNC:30927]	-
ENSG00000181381	4085.37	3666.74	4086.46	447.537	488.001	453.1	3946.19	462.879	3.09174	0	0	DDX60L	4	168356735	168537786	-	12156	protein_coding	DExD/H-box 60 like [Source:HGNC Symbol;Acc:HGNC:26429]	-
ENSG00000137965	4294.77	3984.07	4245.43	199.963	215.606	201.487	4174.76	205.685	4.34313	0	0	IFI44	1	78649796	78664078	+	2038	protein_coding	interferon induced protein 44 [Source:HGNC Symbol;Acc:HGNC:16938]	-
ENSG00000115267	4031.98	3471.22	3983.13	435.158	371.536	384.3	3828.78	396.998	3.26931	0	0	IFIH1	2	162267079	162318703	-	5108	protein_coding	interferon induced with helicase C domain 1 [Source:HGNC Symbol;Acc:HGNC:18873]	-
ENSG00000221963	3414.25	3205.07	3481.39	609.411	627.568	576.941	3366.9	604.64	2.47709	0	0	APOL6	22	35648395	35668409	+	10121	protein_coding	apolipoprotein L6 [Source:HGNC Symbol;Acc:HGNC:14870]	-
ENSG00000154556	94.2295	113.626	107.303	3347.95	3431.41	3529.47	105.053	3436.28	-5.03044	0	0	SORBS2	4	185585444	185956652	-	17161	protein_coding	sorbin and SH3 domain containing 2 [Source:HGNC Symbol;Acc:HGNC:24098]	-
ENSG00000140853	2830.03	2517.17	3031.31	309.467	308.009	336.14	2792.84	317.872	3.13567	0	0	NLRC5	16	56989485	57083531	+	12386	protein_coding	NLR family CARD domain containing 5 [Source:HGNC Symbol;Acc:HGNC:29933]	-
ENSG00000019582	3005.92	2762.85	3167.43	29.5184	26.9508	21.623	2978.73	26.0307	6.83621	0	0	CD74	5	150401637	150412929	-	3184	protein_coding	CD74 molecule [Source:HGNC Symbol;Acc:HGNC:1697]	-
ENSG00000154165	2854.11	2611.35	3179.35	50.4669	53.9015	59.9547	2881.6	54.7744	5.71849	0	0	GPR15	3	98531899	98533150	+	1252	protein_coding	G protein-coupled receptor 15 [Source:HGNC Symbol;Acc:HGNC:4469]	-
ENSG00000146938	117.263	119.768	102.335	2583.33	2634.44	2503.36	113.122	2573.71	-4.50934	0	0	NLGN4X	X	5840637	6228863	-	7441	protein_coding	neuroligin 4 X-linked [Source:HGNC Symbol;Acc:HGNC:14287]	-
ENSG00000177409	2199.74	1883.53	2283.17	87.6029	81.8148	82.5606	2122.15	83.9928	4.65889	0	0	SAMD9L	7	93130055	93148369	-	7135	protein_coding	sterile alpha motif domain containing 9 like [Source:HGNC Symbol;Acc:HGNC:1349]	-
ENSG00000168016	2041.64	1821.08	2038.76	151.401	150.154	135.635	1967.16	145.73	3.75416	0	0	TRANK1	3	36826820	36945098	-	12174	protein_coding	tetratricopeptide repeat and ankyrin repeat containing 1 [Source:HGNC Symbol;Acc:HGNC:29011]	-
ENSG00000140937	1756.86	1926.52	1656.24	68.5588	56.7891	52.0918	1779.87	59.1466	4.9096	2.94E-306	1.16E-303	CDH11	16	64943753	65126112	-	13381	protein_coding	cadherin 11 [Source:HGNC Symbol;Acc:HGNC:1750]	-
ENSG00000108771	2271.98	1931.64	2290.13	190.441	164.592	157.258	2164.58	170.764	3.66323	5.48E-301	2.13E-298	DHX58	17	42101404	42112733	-	3843	protein_coding	DExH-box helicase 58 [Source:HGNC Symbol;Acc:HGNC:29517]	-
ENSG00000111057	12641.4	12118	12749.2	32131.2	32758.7	34254.8	12502.9	33048.2	-1.40228	1.88E-299	7.21E-297	KRT18	12	52948871	52952901	+	3218	protein_coding	keratin 18 [Source:HGNC Symbol;Acc:HGNC:6430]	-
ENSG00000204866	45.0208	65.514	41.729	1718.73	1692.12	1798.64	50.7546	1736.5	-5.09761	4.22E-297	1.59E-294	IGFL2	19	46143106	46161299	+	2426	protein_coding	IGF like family member 2 [Source:HGNC Symbol;Acc:HGNC:32929]	-
ENSG00000265972	6436.92	6523.76	7198.25	1490.2	1248.4	1302.3	6719.65	1346.96	2.31856	1.12E-294	4.14E-292	TXNIP	1	145992435	145996600	-	3625	protein_coding	thioredoxin interacting protein [Source:HGNC Symbol;Acc:HGNC:16952]	-
ENSG00000163840	4994.16	4331.09	4899.18	1006.48	976.965	1000.56	4741.48	994.667	2.25304	2.88E-290	1.05E-287	DTX3L	3	122564238	122575203	+	5868	protein_coding	deltex E3 ubiquitin ligase 3L [Source:HGNC Symbol;Acc:HGNC:30323]	-
ENSG00000156587	5023.48	4292.19	5232.02	738.911	783.497	840.349	4849.23	787.586	2.62258	3.95E-285	1.42E-282	UBE2L6	11	57551656	57568284	-	2197	protein_coding	ubiquitin conjugating enzyme E2 L6 [Source:HGNC Symbol;Acc:HGNC:12490]	-
ENSG00000177606	3611.08	3938.01	3671.16	664.639	693.982	784.326	3740.08	714.316	2.38894	5.42E-285	1.92E-282	JUN	1	58780788	58784327	-	3540	protein_coding	Jun proto-oncogene, AP-1 transcription factor subunit [Source:HGNC Symbol;Acc:HGNC:6204]	TF_bZIP
ENSG00000145632	1733.82	1713.6	1698.97	5443.76	5663.51	5711.42	1715.46	5606.23	-1.70847	8.13E-285	2.84E-282	PLK2	5	58453982	58460260	-	4768	protein_coding	polo like kinase 2 [Source:HGNC Symbol;Acc:HGNC:19699]	-
ENSG00000151150	1755.81	1638.87	1875.82	157.114	155.929	148.413	1756.83	153.819	3.51352	1.67E-283	5.73E-281	ANK3	10	60026298	60733490	-	25614	protein_coding	ankyrin 3 [Source:HGNC Symbol;Acc:HGNC:494]	-
ENSG00000128422	241.856	281.506	175.858	26179.9	25841	28251.5	233.073	26757.5	-6.84361	2.45E-280	8.31E-278	KRT17	17	41619441	41624842	-	3130	protein_coding	keratin 17 [Source:HGNC Symbol;Acc:HGNC:6427]	-
ENSG00000183696	4352.36	4592.12	4037.78	968.393	935.577	997.607	4327.42	967.192	2.16163	2.68E-277	8.95E-275	UPP1	7	48088628	48108733	+	4577	protein_coding	uridine phosphorylase 1 [Source:HGNC Symbol;Acc:HGNC:12576]	-
ENSG00000234745	17606.3	15870.8	18504.8	4700.09	4887.71	4997.87	17327.3	4861.89	1.83353	9.13E-277	3.01E-274	HLA-B	6	31269491	31357188	-	3051	protein_coding	major histocompatibility complex, class I, B [Source:HGNC Symbol;Acc:HGNC:4932]	-
ENSG00000055332	5957.4	5422.31	5905.65	1483.54	1599.72	1536.22	5761.78	1539.82	1.90379	5.14E-275	1.67E-272	EIF2AK2	2	37099210	37157065	-	10753	protein_coding	eukaryotic translation initiation factor 2 alpha kinase 2 [Source:HGNC Symbol;Acc:HGNC:9437]	-
ENSG00000116133	3587	3316.65	3331.37	10890.4	11750.5	12213.1	3411.67	11618	-1.76791	5.48E-274	1.76E-271	DHCR24	1	54849627	54887271	-	6290	protein_coding	24-dehydrocholesterol reductase [Source:HGNC Symbol;Acc:HGNC:2859]	-
ENSG00000078081	2345.27	2078.02	2541.5	270.426	266.62	259.476	2321.6	265.508	3.12826	1.23E-272	3.90E-270	LAMP3	3	183122213	183163839	-	3816	protein_coding	lysosomal associated membrane protein 3 [Source:HGNC Symbol;Acc:HGNC:14582]	-
ENSG00000184979	2688.68	2144.56	2605.08	239.956	261.807	269.305	2479.44	257.023	3.27042	5.57E-267	1.74E-264	USP18	22	18149899	18177397	+	2129	protein_coding	ubiquitin specific peptidase 18 [Source:HGNC Symbol;Acc:HGNC:12616]	-
ENSG00000171855	11931.5	8751.24	12446.2	43.8014	56.7891	47.1775	11043	49.256	7.80868	6.53E-267	2.01E-264	IFNB1	14	94104836	94116698	+	4147	protein_coding	interferon beta 1 [Source:HGNC Symbol;Acc:HGNC:5434]	-
ENSG00000116584	4926.11	5193.01	4882.29	1250.25	1112.68	1294.43	5000.47	1219.12	2.03635	1.08E-266	3.29E-264	ARHGEF2	1	155946851	156007070	-	9135	protein_coding	Rho/Rac guanine nucleotide exchange factor 2 [Source:HGNC Symbol;Acc:HGNC:682]	-
ENSG00000160710	20604.9	19380.9	20625.1	7083.46	7590.49	7597.54	20203.6	7423.83	1.44443	1.40E-260	4.20E-258	ADAR	1	154582057	154628013	-	9691	protein_coding	adenosine deaminase, RNA specific [Source:HGNC Symbol;Acc:HGNC:225]	-
ENSG00000178685	4788.95	4349.52	5205.2	1050.28	966.378	992.693	4781.22	1003.12	2.25289	1.07E-253	3.16E-251	PARP10	8	143977153	144012772	-	6033	protein_coding	poly(ADP-ribose) polymerase family member 10 [Source:HGNC Symbol;Acc:HGNC:25895]	-
ENSG00000163734	1442.76	1306.19	1423.75	87.6029	72.1896	94.355	1390.9	84.7158	4.03794	3.04E-253	8.90E-251	CXCL3	4	74036589	74038807	-	2219	protein_coding	C-X-C motif chemokine ligand 3 [Source:HGNC Symbol;Acc:HGNC:4604]	-
ENSG00000092969	2437.4	2444.49	2385.51	458.963	400.411	365.626	2422.47	408.333	2.56784	2.56E-250	7.41E-248	TGFB2	1	218346235	218444619	+	5151	protein_coding	transforming growth factor beta 2 [Source:HGNC Symbol;Acc:HGNC:11768]	-
ENSG00000185624	9840.7	9852.69	9992.11	3561.25	3699.96	3861.67	9895.17	3707.63	1.41637	3.14E-248	8.98E-246	P4HB	17	81843159	81860694	-	5303	protein_coding	prolyl 4-hydroxylase subunit beta [Source:HGNC Symbol;Acc:HGNC:8548]	-
ENSG00000211459	23976.2	24634.3	22383.6	8654.59	8152.61	8741.6	23664.7	8516.27	1.47443	1.01E-247	2.85E-245	MT-RNR1	MT	648	1601	+	954	Mt_rRNA	mitochondrially encoded 12S RNA [Source:HGNC Symbol;Acc:HGNC:7470]	-
ENSG00000067066	2774.54	2712.69	3067.08	582.75	568.854	542.541	2851.44	564.715	2.33604	4.65E-246	1.30E-243	SP100	2	230415942	230544090	+	12618	protein_coding	SP100 nuclear antigen [Source:HGNC Symbol;Acc:HGNC:11206]	SAND
ENSG00000118777	1532.8	1536.51	1369.11	96.1727	127.054	96.3207	1479.47	106.516	3.79544	1.79E-245	4.95E-243	ABCG2	4	88090264	88231322	-	5044	protein_coding	ATP binding cassette subfamily G member 2 (Junior blood group) [Source:HGNC Symbol;Acc:HGNC:74]	-
ENSG00000256087	65.9606	63.4667	62.5935	1371.18	1480.37	1282.64	64.007	1378.06	-4.42887	2.33E-245	6.35E-243	ZNF432	19	52031379	52095738	-	5985	protein_coding	zinc finger protein 432 [Source:HGNC Symbol;Acc:HGNC:20810]	zf-C2H2
ENSG00000198380	6651.56	6674.24	6863.43	2406.22	2418.83	2274.35	6729.74	2366.47	1.50774	1.60E-244	4.32E-242	GFPT1	2	69319769	69387254	-	8866	protein_coding	glutamine--fructose-6-phosphate transaminase 1 [Source:HGNC Symbol;Acc:HGNC:4241]	-
ENSG00000092820	10662.6	11082.1	10626	24649.7	25041.1	25999.7	10790.2	25230.2	-1.22542	2.56E-242	6.82E-240	EZR	6	158765741	158819412	-	3342	protein_coding	ezrin [Source:HGNC Symbol;Acc:HGNC:12691]	-
ENSG00000147162	17637.7	17452.3	17726.9	8060.42	8020.74	7844.24	17605.6	7975.13	1.14243	1.53E-240	4.03E-238	OGT	X	71533083	71575897	+	9812	protein_coding	O-linked N-acetylglucosamine (GlcNAc) transferase [Source:HGNC Symbol;Acc:HGNC:8127]	-
ENSG00000112541	16.7519	16.3785	13.9097	2494.78	2516.05	2474.85	15.68	2495.23	-7.3164	2.36E-240	6.15E-238	PDE10A	6	165327287	165988078	-	22022	protein_coding	phosphodiesterase 10A [Source:HGNC Symbol;Acc:HGNC:8772]	-
ENSG00000132530	1991.38	1612.26	1992.06	145.687	162.667	177.898	1865.24	162.084	3.52539	2.02E-239	5.21E-237	XAF1	17	6755447	6775647	+	6615	protein_coding	XIAP associated factor 1 [Source:HGNC Symbol;Acc:HGNC:30932]	-
ENSG00000041353	1860.51	1833.37	1765.53	313.276	309.934	287.979	1819.8	303.73	2.58243	5.14E-233	1.31E-230	RAB27B	18	54717860	54895516	+	7432	protein_coding	RAB27B, member RAS oncogene family [Source:HGNC Symbol;Acc:HGNC:9767]	-
ENSG00000082641	7599.09	7477.81	7697.01	2481.45	2622.89	2764.8	7591.3	2623.04	1.5333	1.62E-232	4.08E-230	NFE2L1	17	48048329	48061487	+	5825	protein_coding	nuclear factor, erythroid 2 like 1 [Source:HGNC Symbol;Acc:HGNC:7781]	TF_bZIP
ENSG00000161011	8026.26	7690.73	8008	2948.03	2939.56	3099.95	7908.33	2995.85	1.40051	1.28E-226	3.19E-224	SQSTM1	5	179806398	179838078	+	7654	protein_coding	sequestosome 1 [Source:HGNC Symbol;Acc:HGNC:11280]	-
ENSG00000107798	3992.19	3835.64	3861.92	1248.34	1197.38	1200.08	3896.58	1215.27	1.68078	2.27E-224	5.61E-222	LIPA	10	89213569	89414557	-	4910	protein_coding	lipase A, lysosomal acid type [Source:HGNC Symbol;Acc:HGNC:6617]	-
ENSG00000164054	5064.31	4803	5123.73	1441.64	1573.73	1583.39	4997.01	1532.92	1.70498	1.12E-223	2.75E-221	SHISA5	3	48467798	48504826	-	4664	protein_coding	shisa family member 5 [Source:HGNC Symbol;Acc:HGNC:30376]	-
ENSG00000106211	2248.94	2665.6	2152.02	9308.76	9375.98	10191.3	2355.52	9625.35	-2.03087	4.72E-223	1.14E-220	HSPB1	7	76302544	76304295	+	1634	protein_coding	heat shock protein family B (small) member 1 [Source:HGNC Symbol;Acc:HGNC:5246]	-
ENSG00000151883	1970.44	1965.42	1829.12	338.033	353.248	358.745	1921.66	350.009	2.45695	5.19E-223	1.24E-220	PARP8	5	50665899	50846522	+	10056	protein_coding	poly(ADP-ribose) polymerase family member 8 [Source:HGNC Symbol;Acc:HGNC:26124]	-
ENSG00000125347	2178.8	2079.05	2422.27	399.926	378.273	379.386	2226.7	385.862	2.52879	7.95E-223	1.89E-220	IRF1	5	132481609	132490798	-	7799	protein_coding	interferon regulatory factor 1 [Source:HGNC Symbol;Acc:HGNC:6116]	IRF
ENSG00000117228	1863.65	1633.76	2115.26	198.059	165.555	161.19	1870.89	174.934	3.41827	1.44E-220	3.38E-218	GBP1	1	89052319	89065360	-	4992	protein_coding	guanylate binding protein 1 [Source:HGNC Symbol;Acc:HGNC:4182]	-
ENSG00000204592	7194.95	6821.65	7158.51	2711.88	2722.99	2694.03	7058.37	2709.63	1.38122	4.80E-220	1.12E-217	HLA-E	6	30489467	30494205	+	2975	protein_coding	major histocompatibility complex, class I, E [Source:HGNC Symbol;Acc:HGNC:4962]	-
ENSG00000163283	27.2219	44.0172	35.7677	1270.24	1196.42	1274.78	35.6689	1247.15	-5.12556	6.84E-219	1.57E-216	ALPP	2	232378534	232382889	+	3059	protein_coding	alkaline phosphatase, placental [Source:HGNC Symbol;Acc:HGNC:439]	-
ENSG00000189334	95.2765	132.052	113.264	1290.24	1271.5	1273.79	113.531	1278.51	-3.49215	4.19E-216	9.55E-214	S100A14	1	153614255	153616986	-	1277	protein_coding	S100 calcium binding protein A14 [Source:HGNC Symbol;Acc:HGNC:18901]	-
ENSG00000134326	1249.06	1093.27	1322.41	39.9926	52.939	40.2974	1221.58	44.4097	4.78153	6.71E-215	1.52E-212	CMPK2	2	6840570	6866635	-	4302	protein_coding	cytidine/uridine monophosphate kinase 2 [Source:HGNC Symbol;Acc:HGNC:27015]	-
ENSG00000196684	1729.63	1587.69	1620.48	240.908	240.632	194.607	1645.93	225.382	2.86741	7.98E-215	1.79E-212	HSH2D	19	16134028	16158575	+	3398	protein_coding	hematopoietic SH2 domain containing [Source:HGNC Symbol;Acc:HGNC:24920]	-
ENSG00000175166	4075.95	4083.37	4241.46	10341.9	10854.4	11343.2	4133.59	10846.5	-1.39163	3.06E-214	6.79E-212	PSMD2	3	184298709	184309054	+	5453	protein_coding	proteasome 26S subunit, non-ATPase 2 [Source:HGNC Symbol;Acc:HGNC:9559]	-
ENSG00000140464	2667.74	2273.54	2531.56	462.772	492.814	496.347	2490.95	483.977	2.36381	5.02E-213	1.10E-210	PML	15	73994673	74047812	+	12657	protein_coding	promyelocytic leukemia [Source:HGNC Symbol;Acc:HGNC:9113]	-
ENSG00000117298	6080.94	5951.54	6132.18	2097.71	2220.55	2280.25	6054.89	2199.5	1.46109	2.83E-211	6.17E-209	ECE1	1	21217247	21345572	-	7333	protein_coding	endothelin converting enzyme 1 [Source:HGNC Symbol;Acc:HGNC:3146]	-
ENSG00000140105	9876.3	8821.87	10583.3	2923.27	2825.98	2788.39	9760.48	2845.88	1.77808	1.40E-210	3.02E-208	WARS	14	100333788	100376805	-	6358	protein_coding	tryptophanyl-tRNA synthetase [Source:HGNC Symbol;Acc:HGNC:12729]	-
ENSG00000152778	2130.63	2042.19	2310	425.636	376.348	362.677	2160.94	388.22	2.47635	1.90E-210	4.07E-208	IFIT5	10	89414586	89421001	+	4015	protein_coding	interferon induced protein with tetratricopeptide repeats 5 [Source:HGNC Symbol;Acc:HGNC:13328]	-
ENSG00000124145	3093.87	3134.44	2897.19	833.18	790.235	756.806	3041.83	793.407	1.93842	2.31E-210	4.89E-208	SDC4	20	45325288	45348424	-	2613	protein_coding	syndecan 4 [Source:HGNC Symbol;Acc:HGNC:10661]	-
ENSG00000125826	4313.62	4058.8	4452.09	1334.99	1299.41	1362.25	4274.83	1332.22	1.68217	2.28E-208	4.79E-206	RBCK1	20	407498	430966	+	4024	protein_coding	RANBP2-type and C3HC4-type zinc finger containing 1 [Source:HGNC Symbol;Acc:HGNC:15864]	-
ENSG00000168137	4330.37	4612.6	4505.74	1535.91	1555.44	1560.79	4482.9	1550.71	1.5316	9.46E-205	1.97E-202	SETD5	3	9397615	9479240	+	10808	protein_coding	SET domain containing 5 [Source:HGNC Symbol;Acc:HGNC:25566]	-
ENSG00000100342	1334.92	1142.4	1323.41	100.934	119.353	96.3207	1266.91	105.536	3.58509	1.12E-204	2.31E-202	APOL1	22	36253010	36267530	+	3519	protein_coding	apolipoprotein L1 [Source:HGNC Symbol;Acc:HGNC:618]	-
ENSG00000124201	4905.17	4276.84	4643.84	1240.72	1319.63	1343.58	4608.62	1301.31	1.82446	1.37E-203	2.81E-201	ZNFX1	20	49237946	49278426	-	9340	protein_coding	zinc finger NFX1-type containing 1 [Source:HGNC Symbol;Acc:HGNC:29271]	-
ENSG00000169871	4130.39	3943.12	4170.91	1244.53	1266.69	1363.23	4081.48	1291.48	1.66032	2.44E-201	4.94E-199	TRIM56	7	101085439	101097967	+	11173	protein_coding	tripartite motif containing 56 [Source:HGNC Symbol;Acc:HGNC:19028]	-
ENSG00000008517	7407.49	7322.21	7855.98	2788.06	2755.72	2943.68	7528.56	2829.15	1.41218	5.26E-200	1.06E-197	IL32	16	3065297	3082192	+	3209	protein_coding	interleukin 32 [Source:HGNC Symbol;Acc:HGNC:16830]	-
ENSG00000133106	1245.92	1063.58	1253.86	35.2316	25.0257	23.5887	1187.79	27.9487	5.40687	6.06E-199	1.21E-196	EPSTI1	13	42886388	42992271	-	4924	protein_coding	epithelial stromal interaction 1 [Source:HGNC Symbol;Acc:HGNC:16465]	-
ENSG00000151491	2654.13	2738.28	2509.7	670.353	706.495	687.022	2634.04	687.957	1.93682	2.01E-198	3.98E-196	EPS8	12	15620158	15882329	-	8692	protein_coding	epidermal growth factor receptor pathway substrate 8 [Source:HGNC Symbol;Acc:HGNC:3420]	-
ENSG00000108691	1120.28	1134.21	983.612	54.2757	37.5386	37.3488	1079.37	43.0544	4.6455	3.85E-197	7.56E-195	CCL2	17	34255218	34257203	+	1986	protein_coding	C-C motif chemokine ligand 2 [Source:HGNC Symbol;Acc:HGNC:10618]	-
ENSG00000205413	2123.3	1768.88	2248.4	258.048	300.309	273.236	2046.86	277.198	2.88461	5.50E-197	1.07E-194	SAMD9	7	93099513	93118023	-	6855	protein_coding	sterile alpha motif domain containing 9 [Source:HGNC Symbol;Acc:HGNC:1348]	-
ENSG00000170454	1092.02	1003.18	1095.88	86.6507	77.0022	88.4578	1063.69	84.0369	3.6622	4.79E-196	9.24E-194	KRT75	12	52424070	52434525	-	2324	protein_coding	keratin 75 [Source:HGNC Symbol;Acc:HGNC:24431]	-
ENSG00000082438	4850.73	4854.18	5064.11	1703.5	1489.99	1596.17	4923.01	1596.55	1.62455	1.43E-194	2.74E-192	COBLL1	2	164653624	164843679	-	17178	protein_coding	cordon-bleu WH2 repeat protein like 1 [Source:HGNC Symbol;Acc:HGNC:23571]	-
ENSG00000027697	2759.88	2718.83	2605.08	748.433	720.933	660.485	2694.6	709.95	1.92379	8.02E-193	1.52E-190	IFNGR1	6	137197484	137219449	-	3277	protein_coding	interferon gamma receptor 1 [Source:HGNC Symbol;Acc:HGNC:5439]	-
ENSG00000154856	3859.22	3771.15	3716.86	1198.83	1266.69	1304.26	3782.41	1256.59	1.58993	6.19E-191	1.17E-188	APCDD1	18	10454628	10489948	+	5943	protein_coding	APC down-regulated 1 [Source:HGNC Symbol;Acc:HGNC:15718]	-
ENSG00000167996	15403.4	14795.9	17666.3	5074.3	4497.89	4738.39	15955.2	4770.19	1.74192	8.48E-190	1.58E-187	FTH1	11	61959718	61967660	-	2030	protein_coding	ferritin heavy chain 1 [Source:HGNC Symbol;Acc:HGNC:3976]	-
ENSG00000242317	1032.34	1133.19	953.806	29.5184	32.7259	41.2803	1039.78	34.5082	4.91528	2.85E-188	5.28E-186	AC121764.1	3	55493830	55505261	-	563	lincRNA	novel transcript	-
ENSG00000110841	18364.3	18718.6	17564.9	8326.08	8552.06	8213.8	18215.9	8363.98	1.12289	9.84E-188	1.81E-185	PPFIBP1	12	27523431	27695564	+	11690	protein_coding	PPFIA binding protein 1 [Source:HGNC Symbol;Acc:HGNC:9249]	-
ENSG00000206503	8038.82	7718.37	7566.86	2937.55	2866.41	3168.75	7774.68	2990.91	1.37827	5.75E-181	1.05E-178	HLA-A	6	29941260	29945884	+	2710	protein_coding	major histocompatibility complex, class I, A [Source:HGNC Symbol;Acc:HGNC:4931]	-
ENSG00000188643	379.012	425.841	324.89	2002.49	1965.48	2152.47	376.581	2040.15	-2.43844	4.36E-180	7.90E-178	S100A16	1	153606886	153613145	-	1701	protein_coding	S100 calcium binding protein A16 [Source:HGNC Symbol;Acc:HGNC:20441]	-
ENSG00000100889	5156.45	5164.35	5522.14	1960.59	1792.23	1907.74	5280.98	1886.85	1.4849	1.37E-179	2.45E-177	PCK2	14	24094053	24110598	+	4189	protein_coding	phosphoenolpyruvate carboxykinase 2, mitochondrial [Source:HGNC Symbol;Acc:HGNC:8725]	-
ENSG00000160336	123.545	89.0581	124.193	1089.32	1213.75	1150.93	112.266	1151.33	-3.35799	3.08E-178	5.50E-176	ZNF761	19	53431993	53458261	+	4714	protein_coding	zinc finger protein 761 [Source:HGNC Symbol;Acc:HGNC:23179]	-
ENSG00000185885	9030.33	8716.43	9826.19	3465.08	3363.07	3551.09	9190.98	3459.75	1.40967	4.99E-178	8.83E-176	IFITM1	11	313506	315272	+	1080	protein_coding	interferon induced transmembrane protein 1 [Source:HGNC Symbol;Acc:HGNC:5412]	-
ENSG00000059378	5503	4854.18	5466.5	1432.12	1600.68	1639.42	5274.56	1557.41	1.7601	2.43E-176	4.27E-174	PARP12	7	140023744	140063721	-	6285	protein_coding	poly(ADP-ribose) polymerase family member 12 [Source:HGNC Symbol;Acc:HGNC:21919]	-
ENSG00000163362	212.54	225.204	188.774	1332.14	1339.84	1480.19	208.839	1384.06	-2.72917	9.70E-176	1.69E-173	INAVA	1	200891048	200915735	+	5413	protein_coding	innate immunity activator [Source:HGNC Symbol;Acc:HGNC:25599]	-
ENSG00000183778	1323.4	1419.81	1341.29	235.195	245.445	243.75	1361.5	241.463	2.49547	5.88E-175	1.02E-172	B3GALT5	21	39556442	39673137	+	14319	protein_coding	beta-1,3-galactosyltransferase 5 [Source:HGNC Symbol;Acc:HGNC:920]	-
ENSG00000135480	1156.93	1087.12	1013.42	91.4117	111.653	122.858	1085.82	108.641	3.32224	4.86E-173	8.36E-171	KRT7	12	52232520	52252186	+	4093	protein_coding	keratin 7 [Source:HGNC Symbol;Acc:HGNC:6445]	-
ENSG00000163565	1349.58	1030.82	1228.03	101.886	88.5525	68.8005	1202.81	86.413	3.7971	1.14E-172	1.95E-170	IFI16	1	158999968	159055155	+	5294	protein_coding	interferon gamma inducible protein 16 [Source:HGNC Symbol;Acc:HGNC:5395]	-
ENSG00000031698	7999.04	7701.99	8219.62	3050.87	2991.54	3316.18	7973.55	3119.53	1.35406	2.84E-171	4.82E-169	SARS	1	109213918	109238169	+	3836	protein_coding	seryl-tRNA synthetase [Source:HGNC Symbol;Acc:HGNC:10537]	-
ENSG00000086758	20128.5	20705.5	19405	8115.65	8521.26	9037.44	20079.6	8558.11	1.23042	2.91E-171	4.90E-169	HUWE1	X	53532096	53686729	-	17380	protein_coding	HECT, UBA and WWE domain containing 1, E3 ubiquitin protein ligase [Source:HGNC Symbol;Acc:HGNC:30892]	-
ENSG00000206337	1316.07	1255	1314.46	232.338	210.794	193.624	1295.18	212.252	2.60855	1.82E-170	3.04E-168	HCP5	6	31400702	31477506	+	3138	sense_overlapping	HLA complex P5 [Source:HGNC Symbol;Acc:HGNC:21659]	-
ENSG00000162772	2799.66	2547.88	2753.12	807.47	803.71	802.017	2700.22	804.399	1.74706	4.03E-170	6.69E-168	ATF3	1	212565334	212620777	+	4040	protein_coding	activating transcription factor 3 [Source:HGNC Symbol;Acc:HGNC:785]	TF_bZIP
ENSG00000130066	1805.02	1941.88	1840.05	391.356	289.721	328.277	1862.32	336.451	2.46819	8.64E-170	1.42E-167	SAT1	X	23783173	23786226	+	2498	protein_coding	spermidine/spermine N1-acetyltransferase 1 [Source:HGNC Symbol;Acc:HGNC:10540]	-
ENSG00000130487	998.833	917.196	1223.06	24.7573	29.8384	26.5373	1046.36	27.0443	5.27444	8.53E-169	1.40E-166	KLHDC7B	22	50545891	50551023	+	5133	protein_coding	kelch domain containing 7B [Source:HGNC Symbol;Acc:HGNC:25145]	-
ENSG00000100918	1116.1	1107.6	1223.06	132.357	150.154	165.121	1148.92	149.211	2.94603	1.08E-167	1.75E-165	REC8	14	24171853	24180257	+	3844	protein_coding	REC8 meiotic recombination protein [Source:HGNC Symbol;Acc:HGNC:16879]	-
ENSG00000135218	7883.87	7845.3	7500.29	3365.09	3100.3	3116.66	7743.15	3194.02	1.27739	1.83E-167	2.95E-165	CD36	7	80369575	80679277	+	10880	protein_coding	CD36 molecule [Source:HGNC Symbol;Acc:HGNC:1663]	-
ENSG00000135842	3618.41	3361.69	3570.81	1217.87	1253.21	1210.89	3516.97	1227.32	1.51877	1.24E-166	2.00E-164	FAM129A	1	184790724	184974550	-	8372	protein_coding	family with sequence similarity 129 member A [Source:HGNC Symbol;Acc:HGNC:16784]	-
ENSG00000130147	1847.95	1780.14	1683.07	4562.02	4671.15	4694.16	1770.38	4642.44	-1.39113	2.17E-166	3.46E-164	SH3BP4	2	234951973	235055714	+	7129	protein_coding	SH3 domain binding protein 4 [Source:HGNC Symbol;Acc:HGNC:10826]	-
ENSG00000159399	14032.9	15490	12533.6	4394.43	4444.95	4658.78	14018.8	4499.39	1.63956	2.38E-166	3.77E-164	HK2	2	74833981	74893359	+	6064	protein_coding	hexokinase 2 [Source:HGNC Symbol;Acc:HGNC:4923]	-
ENSG00000133639	2007.09	1996.13	2013.92	538.948	500.514	453.1	2005.71	497.521	2.01073	1.75E-165	2.75E-163	BTG1	12	92140278	92145897	-	4854	protein_coding	BTG anti-proliferation factor 1 [Source:HGNC Symbol;Acc:HGNC:1130]	-
ENSG00000144802	1169.49	1234.53	1351.23	199.963	188.655	184.779	1251.75	191.132	2.71129	3.25E-164	5.08E-162	NFKBIZ	3	101827991	101861022	+	5902	protein_coding	NFKB inhibitor zeta [Source:HGNC Symbol;Acc:HGNC:29805]	-
ENSG00000169429	13322	15469.5	10328.9	354.22	317.634	268.322	13040.1	313.392	5.37861	7.31E-163	1.13E-160	CXCL8	4	73740506	73743716	+	2274	protein_coding	C-X-C motif chemokine ligand 8 [Source:HGNC Symbol;Acc:HGNC:6025]	-
ENSG00000110446	2843.64	2318.58	2618.99	38.0882	65.4519	59.9547	2593.74	54.4983	5.57383	3.22E-162	4.96E-160	SLC15A3	11	60937084	60952530	-	6118	protein_coding	solute carrier family 15 member 3 [Source:HGNC Symbol;Acc:HGNC:18068]	-
ENSG00000090861	15341.6	16127.7	15334.4	7341.5	7176.6	7638.82	15601.2	7385.64	1.0789	2.24E-161	3.44E-159	AARS	16	70252295	70289543	-	4498	protein_coding	alanyl-tRNA synthetase [Source:HGNC Symbol;Acc:HGNC:20]	-
ENSG00000124785	3347.24	4029.11	3043.24	717.963	743.071	729.285	3473.2	730.106	2.25001	4.87E-161	7.41E-159	NRN1	6	5997999	6007605	-	2328	protein_coding	neuritin 1 [Source:HGNC Symbol;Acc:HGNC:17972]	-
ENSG00000145675	2134.82	2194.72	1972.19	489.434	504.364	410.837	2100.58	468.212	2.16486	1.26E-160	1.91E-158	PIK3R1	5	68215720	68301821	+	10767	protein_coding	phosphoinositide-3-kinase regulatory subunit 1 [Source:HGNC Symbol;Acc:HGNC:8979]	-
ENSG00000141429	770.588	774.908	743.174	2585.24	2697.96	2433.57	762.89	2572.26	-1.75375	1.42E-160	2.13E-158	GALNT1	18	35581117	35711834	+	5126	protein_coding	polypeptide N-acetylgalactosaminyltransferase 1 [Source:HGNC Symbol;Acc:HGNC:4123]	-
ENSG00000120438	4575.37	4475.43	4836.59	9991.49	10114.2	10000.6	4629.13	10035.5	-1.11617	2.72E-160	4.05E-158	TCP1	6	159778498	159789749	-	4929	protein_coding	t-complex 1 [Source:HGNC Symbol;Acc:HGNC:11655]	-
ENSG00000105939	4661.22	4395.58	4340.81	1669.22	1637.26	1753.43	4465.87	1686.64	1.4048	2.45E-159	3.64E-157	ZC3HAV1	7	139043520	139109719	-	8235	protein_coding	zinc finger CCCH-type containing, antiviral 1 [Source:HGNC Symbol;Acc:HGNC:23721]	-
ENSG00000188153	814.562	811.76	864.387	55.2279	64.4893	70.7662	830.236	63.4945	3.7103	2.00E-158	2.95E-156	COL4A5	X	108439844	108697545	+	11865	protein_coding	collagen type IV alpha 5 chain [Source:HGNC Symbol;Acc:HGNC:2207]	-
ENSG00000075711	1270	1535.48	1312.48	4541.07	4392.98	4323.62	1372.66	4419.22	-1.68681	1.55E-157	2.26E-155	DLG1	3	197042560	197299300	-	11001	protein_coding	discs large MAGUK scaffold protein 1 [Source:HGNC Symbol;Acc:HGNC:2900]	-
ENSG00000164327	5091.53	5573.81	4349.75	1347.37	1286.9	1220.72	5005.03	1285	1.96137	1.34E-155	1.95E-153	RICTOR	5	38937919	39074408	-	13550	protein_coding	RPTOR independent companion of MTOR complex 2 [Source:HGNC Symbol;Acc:HGNC:28611]	-
ENSG00000204287	1155.88	947.906	1254.85	70.4632	101.065	96.3207	1119.55	89.2831	3.64963	1.44E-155	2.09E-153	HLA-DRA	6	32439842	32445046	+	1280	protein_coding	major histocompatibility complex, class II, DR alpha [Source:HGNC Symbol;Acc:HGNC:4947]	-
ENSG00000120437	847.018	959.166	843.522	2790.91	2967.47	3014.45	883.236	2924.28	-1.72721	2.74E-155	3.94E-153	ACAT2	6	159760328	159779055	+	4299	protein_coding	acetyl-CoA acetyltransferase 2 [Source:HGNC Symbol;Acc:HGNC:94]	-
ENSG00000100297	799.904	770.813	857.432	2512.87	2593.05	2640.96	809.383	2582.29	-1.67333	1.03E-154	1.47E-152	MCM5	22	35400063	35425430	+	7338	protein_coding	minichromosome maintenance complex component 5 [Source:HGNC Symbol;Acc:HGNC:6948]	-
ENSG00000095787	4932.39	4801.97	4882.29	2016.77	1950.08	2095.47	4872.22	2020.77	1.26976	1.37E-154	1.94E-152	WAC	10	28532493	28623112	+	12188	protein_coding	WW domain containing adaptor with coiled-coil [Source:HGNC Symbol;Acc:HGNC:17327]	-
ENSG00000119125	5428.67	5769.33	5265.8	2092.95	1972.22	1830.09	5487.93	1965.09	1.48142	8.97E-154	1.27E-151	GDA	9	72114595	72257193	+	7904	protein_coding	guanine deaminase [Source:HGNC Symbol;Acc:HGNC:4212]	-
ENSG00000135766	4760.68	5305.61	4551.44	1592.09	1677.69	1548.99	4872.58	1606.26	1.60086	4.64E-153	6.52E-151	EGLN1	1	231363751	231425044	-	7265	protein_coding	egl-9 family hypoxia inducible factor 1 [Source:HGNC Symbol;Acc:HGNC:1232]	-
ENSG00000198795	1064.79	1009.33	1137.61	6.66544	12.5129	22.6059	1070.58	13.9281	6.27271	5.95E-153	8.31E-151	ZNF521	18	25061926	25352190	-	6223	protein_coding	zinc finger protein 521 [Source:HGNC Symbol;Acc:HGNC:24605]	zf-C2H2
ENSG00000112773	1734.87	1740.22	1526.09	346.603	380.198	359.728	1667.06	362.176	2.20236	4.16E-152	5.78E-150	TENT5A	6	81491439	81752774	-	6053	protein_coding	terminal nucleotidyltransferase 5A [Source:HGNC Symbol;Acc:HGNC:18345]	-
ENSG00000197608	63.8667	33.7807	68.5548	836.036	917.289	908.167	55.4007	887.164	-3.99987	2.59E-150	3.57E-148	ZNF841	19	52064466	52095765	-	4287	protein_coding	zinc finger protein 841 [Source:HGNC Symbol;Acc:HGNC:27611]	zf-C2H2
ENSG00000136758	4294.77	4382.27	4388.5	1827.28	1778.75	1686.6	4355.18	1764.21	1.30357	7.14E-150	9.79E-148	YME1L1	10	27110112	27155266	-	7335	protein_coding	YME1 like 1 ATPase [Source:HGNC Symbol;Acc:HGNC:12843]	-
ENSG00000081041	711.956	763.648	750.129	37.136	34.651	45.2118	741.911	38.9996	4.2513	1.26E-148	1.70E-146	CXCL2	4	74097035	74099293	-	1500	protein_coding	C-X-C motif chemokine ligand 2 [Source:HGNC Symbol;Acc:HGNC:4603]	-
ENSG00000101255	4948.1	4764.1	5379.07	1848.23	1671.91	1818.3	5030.42	1779.48	1.49933	1.67E-148	2.26E-146	TRIB3	20	362835	397559	+	3434	protein_coding	tribbles pseudokinase 3 [Source:HGNC Symbol;Acc:HGNC:16228]	-
ENSG00000049249	716.144	759.553	736.219	40.9448	28.8758	38.3317	737.305	36.0508	4.35415	1.24E-147	1.67E-145	TNFRSF9	1	7915894	7943165	-	6331	protein_coding	TNF receptor superfamily member 9 [Source:HGNC Symbol;Acc:HGNC:11924]	-
ENSG00000164300	5652.72	5820.51	5227.06	2189.12	2187.82	2266.49	5566.76	2214.48	1.32983	1.51E-147	2.01E-145	SERINC5	5	80111651	80256079	-	9570	protein_coding	serine incorporator 5 [Source:HGNC Symbol;Acc:HGNC:18825]	-
ENSG00000164171	1720.21	1685.96	1545.96	399.926	391.749	413.786	1650.71	401.82	2.03838	5.33E-147	7.06E-145	ITGA2	5	52989326	53094779	+	7910	protein_coding	integrin subunit alpha 2 [Source:HGNC Symbol;Acc:HGNC:6137]	-
ENSG00000169245	1637.5	1332.8	1616.5	12.3787	10.5878	3.93146	1528.93	8.96598	7.40665	1.19E-146	1.57E-144	CXCL10	4	76021117	76023497	-	1176	protein_coding	C-X-C motif chemokine ligand 10 [Source:HGNC Symbol;Acc:HGNC:10637]	-
ENSG00000124831	2749.41	2921.52	2867.38	1006.48	988.516	1043.8	2846.1	1012.93	1.49065	2.05E-144	2.69E-142	LRRFIP1	2	237627576	237813682	+	11901	protein_coding	LRR binding FLII interacting protein 1 [Source:HGNC Symbol;Acc:HGNC:6702]	-
ENSG00000145287	962.188	956.095	882.27	128.548	130.904	132.687	933.518	130.713	2.83621	9.22E-144	1.20E-141	PLAC8	4	83090048	83137075	-	3853	protein_coding	placenta specific 8 [Source:HGNC Symbol;Acc:HGNC:19254]	-
ENSG00000013374	5381.55	4700.63	5803.31	1685.4	1657.47	1682.66	5295.16	1675.18	1.66044	8.60E-143	1.12E-140	NUB1	7	151341699	151378449	+	5411	protein_coding	negative regulator of ubiquitin like proteins 1 [Source:HGNC Symbol;Acc:HGNC:17623]	-
ENSG00000169710	19517	19060.5	19348.3	39024.2	41928.7	44408.8	19308.6	41787.2	-1.1138	1.05E-142	1.35E-140	FASN	17	82078333	82098332	-	9364	protein_coding	fatty acid synthase [Source:HGNC Symbol;Acc:HGNC:3594]	-
ENSG00000130513	773.729	797.428	789.871	77.1286	51.014	73.7148	787.009	67.2858	3.54818	3.88E-142	4.98E-140	GDF15	19	18374731	18389176	+	2087	protein_coding	growth differentiation factor 15 [Source:HGNC Symbol;Acc:HGNC:30142]	-
ENSG00000172183	1063.75	1017.51	1026.33	176.158	171.33	195.59	1035.87	181.026	2.51702	8.07E-139	1.03E-136	ISG20	15	88636153	88656483	+	7363	protein_coding	interferon stimulated exonuclease gene 20 [Source:HGNC Symbol;Acc:HGNC:6130]	-
ENSG00000244586	738.131	911.054	735.225	47.6103	45.2388	58.9719	794.804	50.607	3.97454	2.78E-138	3.53E-136	WNT5A-AS1	3	55487699	55488308	+	500	antisense	WNT5A antisense RNA 1 [Source:HGNC Symbol;Acc:HGNC:40616]	-
ENSG00000135318	947.53	710.418	900.154	43.8014	44.2763	61.9205	852.701	49.9994	4.09408	3.60E-138	4.55E-136	NT5E	6	85449584	85495791	+	4533	protein_coding	5'-nucleotidase ecto [Source:HGNC Symbol;Acc:HGNC:8021]	-
ENSG00000004478	3499.06	3529.57	3504.24	7040.61	7019.71	7207.34	3510.96	7089.22	-1.01374	1.62E-137	2.03E-135	FKBP4	12	2794953	2805423	+	5180	protein_coding	FK506 binding protein 4 [Source:HGNC Symbol;Acc:HGNC:3720]	-
ENSG00000100994	4831.88	4679.13	4974.69	1953.93	2046.33	2117.09	4828.57	2039.12	1.24385	1.04E-135	1.30E-133	PYGB	20	25248069	25298014	+	4474	protein_coding	glycogen phosphorylase B [Source:HGNC Symbol;Acc:HGNC:9723]	-
ENSG00000117148	32.4568	31.7334	21.8581	689.397	727.671	696.851	28.6827	704.639	-4.62273	3.86E-135	4.79E-133	ACTL8	1	17755313	17827063	+	1864	protein_coding	actin like 8 [Source:HGNC Symbol;Acc:HGNC:24018]	-
ENSG00000113369	1746.39	1914.24	1639.35	447.537	454.313	455.066	1766.66	452.305	1.96556	5.57E-135	6.88E-133	ARRDC3	5	91368724	91383359	-	4934	protein_coding	arrestin domain containing 3 [Source:HGNC Symbol;Acc:HGNC:29263]	-
ENSG00000254166	1279.43	1272.41	1244.92	268.522	284.908	227.042	1265.58	260.157	2.28158	7.77E-135	9.56E-133	CASC19	8	127072694	127227541	-	22208	processed_transcript	cancer susceptibility 19 [Source:HGNC Symbol;Acc:HGNC:49476]	-
ENSG00000142089	12314.7	11265.3	12125.3	4511.55	4621.09	5214.1	11901.8	4782.25	1.31553	5.73E-133	7.01E-131	IFITM3	11	319669	327537	-	1348	protein_coding	interferon induced transmembrane protein 3 [Source:HGNC Symbol;Acc:HGNC:5414]	-
ENSG00000204387	3978.58	3567.44	4237.48	1347.37	1207.97	1283.62	3927.83	1279.65	1.61801	3.04E-131	3.69E-129	C6orf48	6	31834608	31839766	+	1801	protein_coding	chromosome 6 open reading frame 48 [Source:HGNC Symbol;Acc:HGNC:19078]	-
ENSG00000165757	955.906	1155.71	861.406	100.934	94.3277	115.978	991.007	103.746	3.25638	3.40E-131	4.09E-129	JCAD	10	30012800	30115494	-	9515	protein_coding	junctional cadherin 5 associated [Source:HGNC Symbol;Acc:HGNC:29283]	-
ENSG00000204525	8583.26	7815.62	9012.47	3227.98	3052.17	3457.72	8470.45	3245.96	1.38392	1.38E-130	1.65E-128	HLA-C	6	31268749	31272130	-	2507	protein_coding	major histocompatibility complex, class I, C [Source:HGNC Symbol;Acc:HGNC:4933]	-
ENSG00000244155	721.379	684.826	782.916	19.9963	13.4754	16.7087	729.707	16.7268	5.44636	4.67E-129	5.57E-127	CYP4F34P	13	18741730	18742718	-	481	unprocessed_pseudogene	cytochrome P450 family 4 subfamily F member 34, pseudogene [Source:HGNC Symbol;Acc:HGNC:39953]	-
ENSG00000153071	1105.63	1171.06	1054.15	233.29	203.093	199.521	1110.28	211.968	2.38831	6.44E-129	7.64E-127	DAB2	5	39371675	39462300	-	7717	protein_coding	DAB2, clathrin adaptor protein [Source:HGNC Symbol;Acc:HGNC:2662]	-
ENSG00000137575	4673.78	4996.47	4717.36	1968.21	1798	1681.68	4795.87	1815.96	1.40082	7.76E-129	9.17E-127	SDCBP	8	58552924	58582860	+	4778	protein_coding	syndecan binding protein [Source:HGNC Symbol;Acc:HGNC:10662]	-
ENSG00000137198	1013.49	960.19	1035.28	138.07	186.73	161.19	1002.99	161.997	2.63071	2.35E-127	2.76E-125	GMPR	6	16238580	16295549	+	2232	protein_coding	guanosine monophosphate reductase [Source:HGNC Symbol;Acc:HGNC:4376]	-
ENSG00000153879	3919.95	3799.81	3859.93	1729.2	1685.39	1640.4	3859.9	1685	1.19567	1.84E-126	2.15E-124	CEBPG	19	33373330	33382686	+	4411	protein_coding	CCAAT enhancer binding protein gamma [Source:HGNC Symbol;Acc:HGNC:1837]	C/EBP
ENSG00000124783	3599.57	3575.63	3794.36	1551.14	1469.78	1428.1	3656.52	1483.01	1.30187	3.64E-126	4.23E-124	SSR1	6	7268306	7347446	-	11349	protein_coding	signal sequence receptor subunit 1 [Source:HGNC Symbol;Acc:HGNC:11323]	-
ENSG00000213949	1490.92	1530.37	1225.04	233.29	231.969	283.065	1415.44	249.441	2.50489	6.95E-126	8.04E-124	ITGA1	5	52787896	52959210	+	18566	protein_coding	integrin subunit alpha 1 [Source:HGNC Symbol;Acc:HGNC:6134]	-
ENSG00000070404	2672.98	2724.97	2722.32	5724.66	5950.34	6292.3	2706.76	5989.1	-1.14565	1.39E-125	1.60E-123	FSTL3	19	676365	683399	+	3067	protein_coding	follistatin like 3 [Source:HGNC Symbol;Acc:HGNC:3973]	-
ENSG00000171617	370.636	381.824	319.922	1409.26	1457.27	1541.13	357.461	1469.22	-2.03994	4.76E-125	5.46E-123	ENC1	5	74627406	74641424	-	5858	protein_coding	ectodermal-neural cortex 1 [Source:HGNC Symbol;Acc:HGNC:3345]	-
ENSG00000111912	1951.6	1670.61	1862.9	518.952	463.938	467.843	1828.37	483.578	1.91841	1.03E-124	1.18E-122	NCOA7	6	125781161	125932030	+	7820	protein_coding	nuclear receptor coactivator 7 [Source:HGNC Symbol;Acc:HGNC:21081]	-
ENSG00000138642	5761.61	4634.09	6265.31	596.081	590.029	609.376	5553.67	598.495	3.21407	4.98E-124	5.65E-122	HERC6	4	88378739	88443111	+	5793	protein_coding	HECT and RLD domain containing E3 ubiquitin protein ligase family member 6 [Source:HGNC Symbol;Acc:HGNC:26072]	-
ENSG00000170525	4590.02	5126.47	3854.97	1179.78	1230.11	1294.43	4523.82	1234.77	1.87329	5.21E-124	5.89E-122	PFKFB3	10	6144934	6254644	+	6114	protein_coding	6-phosphofructo-2-kinase/fructose-2,6-biphosphatase 3 [Source:HGNC Symbol;Acc:HGNC:8874]	-
ENSG00000136158	3008.02	2989.08	2880.3	1064.57	1189.68	1119.48	2959.13	1124.58	1.39578	7.33E-124	8.25E-122	SPRY2	13	80335976	80340951	-	3038	protein_coding	sprouty RTK signaling antagonist 2 [Source:HGNC Symbol;Acc:HGNC:11270]	-
ENSG00000173821	5467.4	5283.09	5688.06	2203.4	2390.92	2444.38	5479.52	2346.24	1.22391	1.92E-123	2.15E-121	RNF213	17	80260866	80398786	+	28570	protein_coding	ring finger protein 213 [Source:HGNC Symbol;Acc:HGNC:14539]	-
ENSG00000114268	1941.13	2200.86	1882.77	555.136	536.128	592.667	2008.25	561.31	1.83922	2.52E-123	2.81E-121	PFKFB4	3	48517684	48562015	-	6107	protein_coding	6-phosphofructo-2-kinase/fructose-2,6-biphosphatase 4 [Source:HGNC Symbol;Acc:HGNC:8875]	-
ENSG00000050344	2801.76	2904.11	2836.58	1153.12	1133.86	1071.32	2847.48	1119.43	1.34674	3.63E-123	4.02E-121	NFE2L3	7	26152240	26187125	+	4249	protein_coding	nuclear factor, erythroid 2 like 3 [Source:HGNC Symbol;Acc:HGNC:7783]	TF_bZIP
ENSG00000183010	3228.93	3169.24	3314.48	1324.52	1336.95	1385.84	3237.55	1349.1	1.26308	3.95E-123	4.36E-121	PYCR1	17	81932384	81942412	-	2886	protein_coding	pyrroline-5-carboxylate reductase 1 [Source:HGNC Symbol;Acc:HGNC:9721]	-
ENSG00000213853	336.085	352.138	306.013	1346.42	1295.56	1426.14	331.412	1356.04	-2.03319	1.24E-121	1.36E-119	EMP2	16	10528422	10580698	-	8718	protein_coding	epithelial membrane protein 2 [Source:HGNC Symbol;Acc:HGNC:3334]	-
ENSG00000002549	2854.11	2446.54	2865.39	829.371	890.338	860.989	2722.01	860.233	1.66195	1.68E-121	1.83E-119	LAP3	4	17577192	17607972	+	3785	protein_coding	leucine aminopeptidase 3 [Source:HGNC Symbol;Acc:HGNC:18449]	-
ENSG00000025708	1430.19	1238.62	1674.13	239.004	256.032	266.356	1447.65	253.797	2.51252	3.15E-121	3.43E-119	TYMP	22	50525752	50530056	-	3320	protein_coding	thymidine phosphorylase [Source:HGNC Symbol;Acc:HGNC:3148]	-
ENSG00000234741	8213.67	7855.54	8736.27	3959.27	3880.91	3835.14	8268.49	3891.77	1.08723	4.91E-120	5.32E-118	GAS5	1	173863900	173868882	-	3631	processed_transcript	growth arrest specific 5 [Source:HGNC Symbol;Acc:HGNC:16355]	-
ENSG00000185022	1720.21	1680.84	1807.26	562.753	540.94	539.593	1736.11	547.762	1.66424	5.93E-120	6.40E-118	MAFF	22	38200767	38216511	+	5615	protein_coding	MAF bZIP transcription factor F [Source:HGNC Symbol;Acc:HGNC:6780]	TF_bZIP
ENSG00000069702	209.399	270.245	234.477	1178.83	1212.78	1108.67	238.04	1166.76	-2.29279	1.09E-118	1.17E-116	TGFBR3	1	91680343	91906335	-	8705	protein_coding	transforming growth factor beta receptor 3 [Source:HGNC Symbol;Acc:HGNC:11774]	-
ENSG00000076928	1377.84	1389.1	1413.82	3347	3733.64	3807.62	1393.59	3629.42	-1.38075	1.43E-118	1.53E-116	ARHGEF1	19	41883161	41930150	+	8636	protein_coding	Rho guanine nucleotide exchange factor 1 [Source:HGNC Symbol;Acc:HGNC:681]	-
ENSG00000165997	1363.19	1577.45	1320.43	337.081	279.133	283.065	1420.36	299.76	2.24382	3.44E-118	3.66E-116	ARL5B	10	18659405	18681639	+	7196	protein_coding	ADP ribosylation factor like GTPase 5B [Source:HGNC Symbol;Acc:HGNC:23052]	-
ENSG00000135373	6579.31	7358.04	6372.62	2916.61	2784.59	2753.99	6769.99	2818.39	1.26418	1.21E-116	1.29E-114	EHF	11	34621093	34661057	+	4386	protein_coding	ETS homologous factor [Source:HGNC Symbol;Acc:HGNC:3246]	ETS
ENSG00000214872	617.727	564.035	698.464	23.8051	26.9508	14.743	626.742	21.833	4.84049	2.50E-116	2.63E-114	SMTNL1	11	57542641	57550274	+	1649	protein_coding	smoothelin like 1 [Source:HGNC Symbol;Acc:HGNC:32394]	-
ENSG00000144824	3068.74	2863.17	2835.59	1161.69	1035.68	1088.03	2922.5	1095.13	1.41585	2.69E-116	2.82E-114	PHLDB2	3	111732497	111976517	+	12309	protein_coding	pleckstrin homology like domain family B member 2 [Source:HGNC Symbol;Acc:HGNC:29573]	-
ENSG00000113368	1510.81	1432.1	1477.41	3397.47	3424.67	3319.13	1473.44	3380.42	-1.19813	3.43E-116	3.58E-114	LMNB1	5	126776623	126837020	+	3633	protein_coding	lamin B1 [Source:HGNC Symbol;Acc:HGNC:6637]	-
ENSG00000225138	3342.01	3175.38	3308.51	6611.16	6481.66	6881.03	3275.3	6657.95	-1.02343	4.40E-116	4.58E-114	SLC9A3-AS1	5	473236	480884	+	4302	processed_transcript	SLC9A3 antisense RNA 1 [Source:HGNC Symbol;Acc:HGNC:40550]	-
ENSG00000184349	504.651	540.491	547.445	1671.12	1664.21	1647.28	530.862	1660.87	-1.64512	9.37E-116	9.72E-114	EFNA5	5	107376889	107670895	-	5703	protein_coding	ephrin A5 [Source:HGNC Symbol;Acc:HGNC:3225]	-
ENSG00000182795	18.8459	24.5678	11.9226	657.974	604.467	629.033	18.4454	630.491	-5.0999	1.89E-114	1.95E-112	C1orf116	1	207018521	207032756	-	5502	protein_coding	chromosome 1 open reading frame 116 [Source:HGNC Symbol;Acc:HGNC:28667]	-
ENSG00000148346	613.539	578.366	789.871	28.5662	31.7634	20.6402	660.592	26.9899	4.61167	2.87E-114	2.95E-112	LCN2	9	128149071	128153455	+	1598	protein_coding	lipocalin 2 [Source:HGNC Symbol;Acc:HGNC:6526]	-
ENSG00000146072	1486.73	1412.65	1330.36	3356.52	3613.33	3487.2	1409.91	3485.68	-1.3062	4.01E-114	4.11E-112	TNFRSF21	6	47231532	47309905	-	3595	protein_coding	TNF receptor superfamily member 21 [Source:HGNC Symbol;Acc:HGNC:13469]	-
ENSG00000130707	2816.42	2757.73	2692.51	5759.89	5672.17	6180.25	2755.55	5870.77	-1.09126	1.20E-112	1.23E-110	ASS1	9	130444929	130501274	+	3050	protein_coding	argininosuccinate synthase 1 [Source:HGNC Symbol;Acc:HGNC:758]	-
ENSG00000188313	5449.61	4892.05	5354.23	563.706	413.887	422.632	5231.96	466.741	3.48642	1.50E-112	1.53E-110	PLSCR1	3	146515180	146544864	-	4340	protein_coding	phospholipid scramblase 1 [Source:HGNC Symbol;Acc:HGNC:9092]	-
ENSG00000168385	4766.97	4838.82	4784.93	2348.14	2413.06	2396.22	4796.91	2385.81	1.00767	1.03E-111	1.04E-109	2026-09-02	2	241315100	241354027	+	7378	protein_coding	septin 2 [Source:HGNC Symbol;Acc:HGNC:7729]	-
ENSG00000197063	1629.12	1660.37	1719.83	514.191	495.702	564.164	1669.78	524.686	1.6706	3.37E-111	3.38E-109	MAFG	17	81918270	81927714	-	5220	protein_coding	MAF bZIP transcription factor G [Source:HGNC Symbol;Acc:HGNC:6781]	TF_bZIP
ENSG00000023445	2177.75	2431.18	1821.17	542.757	501.477	505.192	2143.37	516.475	2.05277	4.93E-111	4.92E-109	BIRC3	11	102317450	102339403	+	7518	protein_coding	baculoviral IAP repeat containing 3 [Source:HGNC Symbol;Acc:HGNC:591]	-
ENSG00000183955	4015.22	3898.08	3296.59	1297.86	1244.55	1307.21	3736.63	1283.2	1.5418	1.36E-110	1.35E-108	KMT5A	12	123383773	123409358	+	4579	protein_coding	lysine methyltransferase 5A [Source:HGNC Symbol;Acc:HGNC:29489]	-
ENSG00000134109	1511.86	1680.84	1416.8	394.213	408.112	431.477	1536.5	411.267	1.90163	7.40E-110	7.32E-108	EDEM1	3	5187646	5219957	+	6758	protein_coding	ER degradation enhancing alpha-mannosidase like protein 1 [Source:HGNC Symbol;Acc:HGNC:18967]	-
ENSG00000184216	4560.71	4423.22	4777.97	1873.94	2091.57	2022.73	4587.3	1996.08	1.20065	2.78E-109	2.74E-107	IRAK1	X	154010500	154019980	-	4001	protein_coding	interleukin 1 receptor associated kinase 1 [Source:HGNC Symbol;Acc:HGNC:6112]	-
ENSG00000127603	3085.49	3217.35	2835.59	1144.55	1211.82	1192.21	3046.14	1182.86	1.36462	1.04E-108	1.02E-106	MACF1	1	39081316	39487177	+	40739	protein_coding	microtubule-actin crosslinking factor 1 [Source:HGNC Symbol;Acc:HGNC:13664]	-
ENSG00000081189	629.244	693.015	645.806	72.3676	91.4401	75.6806	656.022	79.8294	3.03877	2.83E-108	2.75E-106	MEF2C	5	88717117	88904257	-	11755	protein_coding	myocyte enhancer factor 2C [Source:HGNC Symbol;Acc:HGNC:6996]	SRF
ENSG00000196776	2278.26	2404.57	2416.31	916.022	893.225	807.915	2366.38	872.387	1.43943	1.70E-107	1.65E-105	CD47	3	108043094	108091862	-	8225	protein_coding	CD47 molecule [Source:HGNC Symbol;Acc:HGNC:1682]	-
ENSG00000107485	1013.49	1127.05	939.896	4.76103	7.70022	7.86291	1026.81	6.77472	7.24668	1.78E-107	1.72E-105	GATA3	10	8045378	8075203	+	3436	protein_coding	GATA binding protein 3 [Source:HGNC Symbol;Acc:HGNC:4172]	zf-GATA
ENSG00000145901	4081.18	4504.09	3860.93	1657.79	1582.4	1688.56	4148.73	1642.92	1.33638	2.22E-107	2.13E-105	TNIP1	5	151029945	151093577	-	5793	protein_coding	TNFAIP3 interacting protein 1 [Source:HGNC Symbol;Acc:HGNC:16903]	-
ENSG00000163874	1295.13	1222.25	1412.82	329.463	359.985	328.277	1310.07	339.242	1.94939	3.66E-107	3.50E-105	ZC3H12A	1	37474552	37484379	+	3121	protein_coding	zinc finger CCCH-type containing 12A [Source:HGNC Symbol;Acc:HGNC:26259]	-
ENSG00000068079	1355.86	1131.14	1353.21	305.658	264.695	247.682	1280.07	272.678	2.23035	4.15E-107	3.96E-105	IFI35	17	43006725	43014456	+	1973	protein_coding	interferon induced protein 35 [Source:HGNC Symbol;Acc:HGNC:5399]	-
ENSG00000101596	5454.84	5036.39	5714.89	2381.47	2378.41	2194.74	5402.04	2318.2	1.22044	1.11E-106	1.05E-104	SMCHD1	18	2655738	2805017	+	12435	protein_coding	structural maintenance of chromosomes flexible hinge domain containing 1 [Source:HGNC Symbol;Acc:HGNC:29090]	-
ENSG00000198363	5764.75	6248.4	5567.84	2740.45	2679.68	2587.88	5860.33	2669.34	1.13437	2.36E-106	2.23E-104	ASPH	8	61500556	61714640	-	20047	protein_coding	aspartate beta-hydroxylase [Source:HGNC Symbol;Acc:HGNC:757]	-
ENSG00000011422	2599.69	2873.4	2372.59	875.077	816.223	885.561	2615.23	858.954	1.6062	2.72E-106	2.55E-104	PLAUR	19	43646095	43670547	-	4457	protein_coding	plasminogen activator, urokinase receptor [Source:HGNC Symbol;Acc:HGNC:9053]	-
ENSG00000124882	5799.3	5962.8	5090.94	749.386	667.994	551.387	5617.68	656.256	3.09739	4.70E-106	4.39E-104	EREG	4	74365143	74388751	+	5717	protein_coding	epiregulin [Source:HGNC Symbol;Acc:HGNC:3443]	-
ENSG00000169271	27.2219	37.8753	44.7097	561.801	574.629	529.764	36.6023	555.398	-3.91904	7.76E-106	7.19E-104	HSPB3	5	54455601	54456384	+	784	protein_coding	heat shock protein family B (small) member 3 [Source:HGNC Symbol;Acc:HGNC:5248]	-
ENSG00000187735	4274.88	4359.75	4594.17	1989.16	1841.32	1715.1	4409.6	1848.52	1.25414	7.19E-105	6.64E-103	TCEA1	8	53966552	54022529	-	4415	protein_coding	transcription elongation factor A1 [Source:HGNC Symbol;Acc:HGNC:11612]	-
ENSG00000160932	8535.1	7827.9	8904.18	3816.44	3640.28	4002.22	8422.39	3819.65	1.14089	7.22E-104	6.62E-102	LY6E	8	143017982	143023832	+	2640	protein_coding	lymphocyte antigen 6 family member E [Source:HGNC Symbol;Acc:HGNC:6727]	-
ENSG00000177989	892.039	804.594	1066.08	150.448	138.604	142.515	920.903	143.856	2.67861	7.39E-104	6.75E-102	ODF3B	22	50529710	50532580	-	2301	protein_coding	outer dense fiber of sperm tails 3B [Source:HGNC Symbol;Acc:HGNC:34388]	-
ENSG00000137821	1107.72	1136.26	1080.98	259	282.983	213.282	1108.32	251.755	2.13747	5.17E-103	4.70E-101	LRRC49	15	70853239	71053657	+	9991	protein_coding	leucine rich repeat containing 49 [Source:HGNC Symbol;Acc:HGNC:25965]	-
ENSG00000106829	2223.82	2349.29	2203.69	901.738	908.626	886.544	2258.93	898.969	1.32921	5.35E-103	4.85E-101	TLE4	9	79571773	79726882	+	8187	protein_coding	transducin like enhancer of split 4 [Source:HGNC Symbol;Acc:HGNC:11840]	-
ENSG00000265763	76.4306	72.6796	85.4451	590.367	665.106	718.474	78.1851	657.983	-3.07185	1.16E-101	1.05E-99	ZNF488	10	47365496	47384273	-	3496	protein_coding	zinc finger protein 488 [Source:HGNC Symbol;Acc:HGNC:23535]	zf-C2H2
ENSG00000186847	56.5377	75.7506	34.7742	646.547	627.568	728.303	55.6875	667.473	-3.58672	1.76E-101	1.58E-99	KRT14	17	41582279	41586921	-	2281	protein_coding	keratin 14 [Source:HGNC Symbol;Acc:HGNC:6416]	-
ENSG00000142156	1493.01	1475.09	1409.84	3147.99	3269.71	3329.94	1459.32	3249.21	-1.15496	3.53E-101	3.15E-99	COL6A1	21	45981737	46005050	+	5343	protein_coding	collagen type VI alpha 1 chain [Source:HGNC Symbol;Acc:HGNC:2211]	-
ENSG00000072110	3629.93	3652.41	3448.6	7024.42	7672.31	7907.14	3576.98	7534.62	-1.07483	9.18E-101	8.13E-99	ACTN1	14	68874143	68979440	-	10626	protein_coding	actinin alpha 1 [Source:HGNC Symbol;Acc:HGNC:163]	-
ENSG00000136997	9709.83	9443.23	9335.38	4426.8	4714.46	5031.28	9496.14	4724.18	1.00736	2.90E-99	2.56E-97	MYC	8	127735434	127741434	+	3001	protein_coding	MYC proto-oncogene, bHLH transcription factor [Source:HGNC Symbol;Acc:HGNC:7553]	bHLH
ENSG00000176046	1350.62	1415.72	1278.7	402.783	317.634	355.797	1348.35	358.738	1.90979	1.43E-98	1.26E-96	NUPR1	16	28532708	28539174	-	5674	protein_coding	nuclear protein 1, transcriptional regulator [Source:HGNC Symbol;Acc:HGNC:29990]	-
ENSG00000163975	1351.67	1409.57	1337.32	2960.41	3160.94	3174.65	1366.19	3098.67	-1.18148	2.97E-98	2.60E-96	MELTF	3	196988621	197029816	-	8393	protein_coding	melanotransferrin [Source:HGNC Symbol;Acc:HGNC:7037]	-
ENSG00000255717	5149.12	5091.67	5465.51	2604.28	2350.49	2433.57	5235.43	2462.78	1.08802	3.50E-98	3.06E-96	SNHG1	11	62851988	62855914	-	3756	processed_transcript	small nucleolar RNA host gene 1 [Source:HGNC Symbol;Acc:HGNC:32688]	-
ENSG00000132002	885.757	856.8	865.38	2135.8	2252.31	2398.19	869.313	2262.1	-1.37967	1.01E-97	8.77E-96	DNAJB1	19	14514770	14529770	-	3672	protein_coding	DnaJ heat shock protein family (Hsp40) member B1 [Source:HGNC Symbol;Acc:HGNC:5270]	-
ENSG00000182446	4242.42	3933.91	4296.1	1863.47	1818.21	1974.57	4157.48	1885.42	1.14098	1.07E-97	9.27E-96	NPLOC4	17	81556887	81648465	-	9574	protein_coding	NPL4 homolog, ubiquitin recognition factor [Source:HGNC Symbol;Acc:HGNC:18261]	-
ENSG00000180178	3242.54	2984.98	3456.55	1274.05	1329.25	1329.82	3228.03	1311.04	1.30013	2.72E-97	2.35E-95	FAR2P1	2	129990456	130051131	-	8075	transcribed_unprocessed_pseudogene	fatty acyl-CoA reductase 2 pseudogene 1 [Source:HGNC Symbol;Acc:HGNC:49284]	-
ENSG00000152952	2105.51	2499.77	1851.97	597.985	547.678	536.644	2152.42	560.769	1.94014	2.67E-96	2.30E-94	PLOD2	3	146069440	146163653	-	7646	protein_coding	procollagen-lysine,2-oxoglutarate 5-dioxygenase 2 [Source:HGNC Symbol;Acc:HGNC:9082]	-
ENSG00000240065	1991.38	1818.01	2115.26	624.647	698.795	676.211	1974.89	666.551	1.56726	6.07E-96	5.20E-94	PSMB9	6	32844136	32859585	+	3072	protein_coding	proteasome subunit beta 9 [Source:HGNC Symbol;Acc:HGNC:9546]	-
ENSG00000078403	1139.13	1161.85	1178.35	338.985	346.51	359.728	1159.78	348.408	1.7353	2.24E-95	1.91E-93	MLLT10	10	21524675	21743630	+	6945	protein_coding	MLLT10, histone lysine methyltransferase DOT1L cofactor [Source:HGNC Symbol;Acc:HGNC:16063]	Others
ENSG00000241015	87.9475	75.7506	87.4322	574.18	605.43	626.085	83.7101	601.898	-2.84586	1.63E-94	1.39E-92	TPM3P9	19	53431984	53444670	+	2920	transcribed_processed_pseudogene	tropomyosin 3 pseudogene 9 [Source:HGNC Symbol;Acc:HGNC:44142]	-
ENSG00000117394	3840.38	4292.19	3672.15	1682.55	1657.47	1634.5	3934.91	1658.17	1.24662	2.30E-94	1.95E-92	SLC2A1	1	42925375	42959176	-	4724	protein_coding	solute carrier family 2 member 1 [Source:HGNC Symbol;Acc:HGNC:11005]	-
ENSG00000128335	1644.83	1401.39	1746.66	455.154	446.613	466.861	1597.62	456.209	1.80838	5.85E-94	4.94E-92	APOL2	22	36226203	36239954	-	3484	protein_coding	apolipoprotein L2 [Source:HGNC Symbol;Acc:HGNC:619]	-
ENSG00000114127	2619.58	2477.25	2604.09	1038.86	1124.23	991.71	2566.97	1051.6	1.28733	6.20E-94	5.22E-92	XRN1	3	142306607	142448062	-	11982	protein_coding	5'-3' exoribonuclease 1 [Source:HGNC Symbol;Acc:HGNC:30654]	-
ENSG00000111615	4630.86	4999.54	4766.05	2220.54	2245.58	1966.71	4798.81	2144.28	1.16203	7.05E-94	5.92E-92	KRR1	12	75490861	75511636	-	10749	protein_coding	KRR1, small subunit processome component homolog [Source:HGNC Symbol;Acc:HGNC:5176]	-
ENSG00000115548	2427.98	2627.73	2274.23	964.584	933.652	943.55	2443.31	947.262	1.36683	1.05E-93	8.80E-92	KDM3A	2	86440647	86492716	+	13423	protein_coding	lysine demethylase 3A [Source:HGNC Symbol;Acc:HGNC:20815]	-
ENSG00000165322	1194.62	1236.58	1230.01	399.926	368.648	380.369	1220.4	382.981	1.67195	6.08E-93	5.07E-91	ARHGAP12	10	31805404	31928876	-	5938	protein_coding	Rho GTPase activating protein 12 [Source:HGNC Symbol;Acc:HGNC:16348]	-
ENSG00000117407	134.015	180.164	145.058	783.665	791.198	838.383	153.079	804.415	-2.39326	6.27E-93	5.20E-91	ARTN	1	43933320	43937241	+	2658	protein_coding	artemin [Source:HGNC Symbol;Acc:HGNC:727]	-
ENSG00000077097	1657.39	1833.37	1603.59	3879.28	4062.83	3743.73	1698.12	3895.28	-1.19795	8.59E-93	7.11E-91	TOP2B	3	25597905	25664907	-	6044	protein_coding	DNA topoisomerase II beta [Source:HGNC Symbol;Acc:HGNC:11990]	-
ENSG00000120549	711.956	726.796	720.322	130.452	139.566	154.31	719.691	141.443	2.34792	2.09E-92	1.72E-90	KIAA1217	10	23694746	24547848	+	10807	protein_coding	KIAA1217 [Source:HGNC Symbol;Acc:HGNC:25428]	-
ENSG00000135899	749.648	619.312	776.954	99.0294	118.391	88.4578	715.305	101.959	2.81004	2.67E-92	2.19E-90	SP110	2	230167293	230225729	-	6865	protein_coding	SP110 nuclear body protein [Source:HGNC Symbol;Acc:HGNC:5401]	SAND
ENSG00000167693	986.269	1000.11	977.651	2249.11	2305.25	2268.45	988.011	2274.27	-1.20285	3.33E-92	2.72E-90	NXN	17	799313	979770	-	5880	protein_coding	nucleoredoxin [Source:HGNC Symbol;Acc:HGNC:18008]	-
ENSG00000205213	253.373	289.695	268.258	1041.71	1058.78	975.984	270.442	1025.49	-1.92276	5.07E-92	4.12E-90	LGR4	11	27365961	27472775	-	6340	protein_coding	leucine rich repeat containing G protein-coupled receptor 4 [Source:HGNC Symbol;Acc:HGNC:13299]	-
ENSG00000131018	594.693	634.667	765.032	98.0772	80.8523	77.6463	664.797	85.5252	2.95803	6.62E-92	5.36E-90	SYNE1	6	152121684	152637801	-	46064	protein_coding	spectrin repeat containing nuclear envelope protein 1 [Source:HGNC Symbol;Acc:HGNC:17089]	-
ENSG00000100906	2942.05	2783.32	2788.89	1275.96	1277.27	1170.59	2838.09	1241.27	1.19279	7.22E-92	5.83E-90	NFKBIA	14	35401511	35404749	-	2373	protein_coding	NFKB inhibitor alpha [Source:HGNC Symbol;Acc:HGNC:7797]	-
ENSG00000134470	634.479	607.028	556.387	81.8897	92.4026	89.4407	599.298	87.911	2.76916	1.34E-91	1.08E-89	IL15RA	10	5943639	5978187	-	3634	protein_coding	interleukin 15 receptor subunit alpha [Source:HGNC Symbol;Acc:HGNC:5978]	-
ENSG00000184640	2286.64	2350.32	2380.54	4485.84	4698.1	4870.09	2339.16	4684.68	-1.00176	1.88E-91	1.51E-89	2026-09-09	17	77280569	77500596	+	12844	protein_coding	septin 9 [Source:HGNC Symbol;Acc:HGNC:7323]	-
ENSG00000168077	259.655	240.559	232.49	923.639	944.239	962.224	244.235	943.368	-1.95019	2.42E-91	1.93E-89	SCARA3	8	27633868	27676776	+	4031	protein_coding	scavenger receptor class A member 3 [Source:HGNC Symbol;Acc:HGNC:19000]	-
ENSG00000065802	949.624	1084.05	1004.48	276.14	246.407	258.493	1012.72	260.347	1.95966	8.62E-91	6.86E-89	ASB1	2	238426742	238452250	+	7410	protein_coding	ankyrin repeat and SOCS box containing 1 [Source:HGNC Symbol;Acc:HGNC:16011]	-
ENSG00000055732	1978.82	1707.46	1956.3	677.018	665.106	656.553	1880.86	666.226	1.49723	1.06E-89	8.42E-88	MCOLN3	1	85018082	85048499	-	6623	protein_coding	mucolipin 3 [Source:HGNC Symbol;Acc:HGNC:13358]	-
ENSG00000283633	78.5246	100.318	75.5096	623.695	626.605	564.164	84.7842	604.821	-2.83526	2.07E-89	1.64E-87	AP000547.3	22	16601911	16615111	+	3071	lincRNA	novel transcript	-
ENSG00000134086	1667.86	1841.56	1649.29	606.555	644.893	598.564	1719.57	616.671	1.47936	7.82E-89	6.10E-87	VHL	3	10141008	10152220	+	4213	protein_coding	von Hippel-Lindau tumor suppressor [Source:HGNC Symbol;Acc:HGNC:12687]	-
ENSG00000181192	1328.64	1331.78	1292.61	411.353	412.924	466.861	1317.67	430.379	1.61469	8.68E-89	6.75E-87	DHTKD1	10	12068972	12123225	+	5281	protein_coding	dehydrogenase E1 and transketolase domain containing 1 [Source:HGNC Symbol;Acc:HGNC:23537]	-
ENSG00000116761	1639.59	1609.19	1549.93	535.139	411.962	401.009	1599.57	449.37	1.83097	1.89E-88	1.47E-86	CTH	1	70411218	70439851	+	2414	protein_coding	cystathionine gamma-lyase [Source:HGNC Symbol;Acc:HGNC:2501]	-
ENSG00000090006	2684.49	2953.25	2910.1	1075.99	1189.68	1236.44	2849.28	1167.37	1.28771	2.52E-88	1.95E-86	LTBP4	19	40592883	40629818	+	8108	protein_coding	latent transforming growth factor beta binding protein 4 [Source:HGNC Symbol;Acc:HGNC:6717]	-
ENSG00000272398	143.438	139.217	103.329	748.433	702.645	714.542	128.661	721.874	-2.49044	3.20E-88	2.46E-86	CD24	6	106969831	106975627	-	3097	protein_coding	CD24 molecule [Source:HGNC Symbol;Acc:HGNC:1645]	-
ENSG00000090530	1958.93	1804.71	2068.57	4112.57	4094.59	4246.96	1944.07	4151.37	-1.09429	5.16E-88	3.97E-86	P3H2	3	189956728	190122437	-	5605	protein_coding	prolyl 3-hydroxylase 2 [Source:HGNC Symbol;Acc:HGNC:19317]	-
ENSG00000165030	1133.89	1322.56	1106.81	281.853	322.447	325.328	1187.76	309.876	1.93879	7.17E-88	5.49E-86	NFIL3	9	91409045	91423862	-	2085	protein_coding	nuclear factor, interleukin 3 regulated [Source:HGNC Symbol;Acc:HGNC:7787]	TF_bZIP
ENSG00000128284	630.291	558.916	661.703	69.511	99.1403	89.4407	616.97	86.0307	2.84321	1.68E-87	1.28E-85	APOL3	22	36140330	36166177	-	5901	protein_coding	apolipoprotein L3 [Source:HGNC Symbol;Acc:HGNC:14868]	-
ENSG00000141522	3666.57	3508.07	3696	1553.05	1640.15	1773.09	3623.55	1655.43	1.13046	3.07E-87	2.33E-85	ARHGDIA	17	81867721	81871406	-	2903	protein_coding	Rho GDP dissociation inhibitor alpha [Source:HGNC Symbol;Acc:HGNC:678]	-
ENSG00000130702	4684.25	5195.06	5008.47	9383.03	9901.52	10518.6	4962.59	9934.39	-1.00121	5.07E-87	3.85E-85	LAMA5	20	62307955	62367312	-	14291	protein_coding	laminin subunit alpha 5 [Source:HGNC Symbol;Acc:HGNC:6485]	-
ENSG00000102921	1861.56	1780.14	1895.69	752.242	759.434	731.251	1845.79	747.642	1.30379	1.77E-86	1.34E-84	N4BP1	16	48538726	48620148	-	7839	protein_coding	NEDD4 binding protein 1 [Source:HGNC Symbol;Acc:HGNC:29850]	-
ENSG00000111602	1140.18	1115.79	1124.7	2414.79	2448.67	2508.27	1126.89	2457.24	-1.1247	4.70E-86	3.53E-84	TIMELESS	12	56416373	56449403	-	5818	protein_coding	timeless circadian regulator [Source:HGNC Symbol;Acc:HGNC:11813]	-
ENSG00000135245	1394.6	1808.8	1365.13	322.798	388.861	360.711	1522.84	357.457	2.09105	5.28E-86	3.96E-84	HILPDA	7	128455849	128458418	+	2070	protein_coding	hypoxia inducible lipid droplet associated [Source:HGNC Symbol;Acc:HGNC:28859]	-
ENSG00000055163	596.787	625.454	592.154	1554	1633.41	1717.06	604.798	1634.82	-1.43453	9.74E-86	7.27E-84	CYFIP2	5	157266079	157395595	+	10498	protein_coding	cytoplasmic FMR1 interacting protein 2 [Source:HGNC Symbol;Acc:HGNC:13760]	-
ENSG00000166889	3095.96	3296.17	3191.28	1404.5	1552.56	1498.87	3194.47	1485.31	1.10496	4.60E-85	3.41E-83	PATL1	11	59636716	59668980	-	4278	protein_coding	PAT1 homolog 1, processing body mRNA decay factor [Source:HGNC Symbol;Acc:HGNC:26721]	-
ENSG00000197565	515.121	526.159	599.109	6.66544	6.73769	10.8115	546.797	8.07155	6.08634	1.35E-84	9.96E-83	COL4A6	X	108155607	108439497	-	9282	protein_coding	collagen type IV alpha 6 chain [Source:HGNC Symbol;Acc:HGNC:2208]	-
ENSG00000187672	420.892	377.729	450.077	21.9007	20.2131	25.5545	416.233	22.5561	4.20716	5.41E-84	3.96E-82	ERC2	3	55508308	56468363	-	7933	protein_coding	ELKS/RAB6-interacting/CAST family member 2 [Source:HGNC Symbol;Acc:HGNC:31922]	-
ENSG00000099901	1589.34	1564.15	1647.3	3252.73	3175.38	3209.05	1600.26	3212.39	-1.0052	1.06E-83	7.74E-82	RANBP1	22	20115938	20127357	+	4622	protein_coding	RAN binding protein 1 [Source:HGNC Symbol;Acc:HGNC:9847]	-
ENSG00000172009	1504.53	1483.28	1521.12	3007.06	3077.2	3227.73	1502.98	3104	-1.04617	4.38E-83	3.19E-81	THOP1	19	2785460	2815807	+	7464	protein_coding	thimet oligopeptidase 1 [Source:HGNC Symbol;Acc:HGNC:11793]	-
ENSG00000147202	456.49	499.544	433.187	49.5147	53.9015	38.3317	463.074	47.2493	3.29129	2.13E-82	1.53E-80	DIAPH2	X	96684663	97604997	+	9550	protein_coding	diaphanous related formin 2 [Source:HGNC Symbol;Acc:HGNC:2877]	-
ENSG00000088970	2020.7	2132.28	1989.08	869.363	765.209	845.263	2047.35	826.612	1.30842	2.66E-82	1.91E-80	KIZ	20	21125983	21246622	+	5207	protein_coding	kizuna centrosomal protein [Source:HGNC Symbol;Acc:HGNC:15865]	-
ENSG00000203875	2763.02	2771.04	3072.05	1312.14	1281.12	1264.95	2868.7	1286.07	1.15756	3.39E-82	2.42E-80	SNHG5	6	85660950	85678748	-	2806	processed_transcript	small nucleolar RNA host gene 5 [Source:HGNC Symbol;Acc:HGNC:21026]	-
ENSG00000116717	3332.58	3563.35	3244.93	1582.57	1362.94	1488.06	3380.29	1477.85	1.19353	4.32E-82	3.07E-80	GADD45A	1	67685061	67688338	+	2069	protein_coding	growth arrest and DNA damage inducible alpha [Source:HGNC Symbol;Acc:HGNC:4095]	-
ENSG00000137440	157.049	175.045	147.045	771.286	710.345	715.525	159.713	732.386	-2.19773	5.00E-82	3.54E-80	FGFBP1	4	15935569	15938740	-	1359	protein_coding	fibroblast growth factor binding protein 1 [Source:HGNC Symbol;Acc:HGNC:19695]	-
ENSG00000123609	1054.32	920.267	1025.34	292.327	245.445	247.682	999.977	261.818	1.9328	6.83E-82	4.82E-80	NMI	2	151270465	151290057	-	3480	protein_coding	N-myc and STAT interactor [Source:HGNC Symbol;Acc:HGNC:7854]	-
ENSG00000107959	2128.54	2078.02	2105.33	956.014	941.352	941.584	2103.96	946.317	1.15265	7.82E-82	5.51E-80	PITRM1	10	3137728	3172841	-	6979	protein_coding	pitrilysin metallopeptidase 1 [Source:HGNC Symbol;Acc:HGNC:17663]	-
ENSG00000100219	3640.4	3379.09	3778.46	1702.54	1485.18	1505.75	3599.32	1564.49	1.20192	2.97E-81	2.08E-79	XBP1	22	28794555	28800597	-	3028	protein_coding	X-box binding protein 1 [Source:HGNC Symbol;Acc:HGNC:12801]	TF_bZIP
ENSG00000130303	4147.14	3929.82	4225.56	2067.24	1919.28	2098.42	4100.84	2028.31	1.01574	3.30E-81	2.31E-79	BST2	19	17402939	17405648	-	1119	protein_coding	bone marrow stromal cell antigen 2 [Source:HGNC Symbol;Acc:HGNC:1119]	-
ENSG00000160183	657.513	819.949	597.122	104.743	97.2153	112.047	691.528	104.668	2.72412	3.62E-81	2.53E-79	TMPRSS3	21	42371837	42396846	-	5713	protein_coding	transmembrane serine protease 3 [Source:HGNC Symbol;Acc:HGNC:11877]	-
ENSG00000142208	1676.24	1677.77	1685.06	3230.83	3412.16	3484.25	1679.69	3375.75	-1.00691	4.43E-81	3.08E-79	AKT1	14	104769349	104795751	-	11162	protein_coding	AKT serine/threonine kinase 1 [Source:HGNC Symbol;Acc:HGNC:391]	-
ENSG00000116132	578.988	500.568	532.542	83.7941	77.0022	57.989	537.366	72.9284	2.87949	8.27E-81	5.74E-79	PRRX1	1	170662728	170739419	+	8246	protein_coding	paired related homeobox 1 [Source:HGNC Symbol;Acc:HGNC:9142]	Homeobox
ENSG00000112877	673.217	668.448	708.4	1649.22	1709.45	1779.97	683.355	1712.88	-1.32535	9.13E-81	6.32E-79	CEP72	5	612272	667168	+	3658	protein_coding	centrosomal protein 72 [Source:HGNC Symbol;Acc:HGNC:25547]	-
ENSG00000275216	3959.73	4008.64	3471.46	1755.87	1743.14	1681.68	3813.28	1726.89	1.1426	7.33E-80	5.05E-78	AL161431.1	13	109269634	109278512	+	5087	lincRNA	novel transcript	-
ENSG00000115107	424.033	399.226	416.297	1173.12	1231.07	1321.95	413.185	1242.05	-1.58776	1.41E-79	9.65E-78	STEAP3	2	119223831	119265652	+	4562	protein_coding	STEAP3 metalloreductase [Source:HGNC Symbol;Acc:HGNC:24592]	-
ENSG00000120539	1273.15	1286.74	1244.92	458.011	470.676	432.46	1268.27	453.716	1.48271	1.54E-79	1.05E-77	MASTL	10	27154824	27186924	+	3631	protein_coding	microtubule associated serine/threonine kinase like [Source:HGNC Symbol;Acc:HGNC:19042]	-
ENSG00000115825	2962.99	3018.76	2884.27	1488.3	1478.44	1428.1	2955.34	1464.95	1.01231	1.62E-79	1.10E-77	PRKD3	2	37250502	37324808	-	10244	protein_coding	protein kinase D3 [Source:HGNC Symbol;Acc:HGNC:9408]	-
ENSG00000175040	75.3836	102.366	99.3548	555.136	562.116	581.856	92.368	566.369	-2.61438	5.04E-79	3.41E-77	CHST2	3	143119331	143124014	+	4582	protein_coding	carbohydrate sulfotransferase 2 [Source:HGNC Symbol;Acc:HGNC:1970]	-
ENSG00000137200	3024.77	2686.07	3005.48	1131.22	1199.31	1308.19	2905.44	1212.91	1.26055	9.71E-79	6.56E-77	CMTR1	6	37433219	37482827	+	5274	protein_coding	cap methyltransferase 1 [Source:HGNC Symbol;Acc:HGNC:21077]	-
ENSG00000163644	1229.17	1282.64	1137.61	390.404	420.624	369.557	1216.48	393.529	1.62775	1.34E-78	9.05E-77	PPM1K	4	88257620	88284769	-	11371	protein_coding	protein phosphatase, Mg2+/Mn2+ dependent 1K [Source:HGNC Symbol;Acc:HGNC:25415]	-
ENSG00000162522	1121.33	1215.08	1124.7	2459.55	2555.51	2686.17	1153.7	2567.08	-1.15377	1.74E-78	1.17E-76	KIAA1522	1	32741885	32774970	+	5965	protein_coding	KIAA1522 [Source:HGNC Symbol;Acc:HGNC:29301]	-
ENSG00000178607	1134.94	1079.96	1068.06	372.312	359.023	361.694	1094.32	364.343	1.58642	2.35E-78	1.58E-76	ERN1	17	64039142	64130819	-	10864	protein_coding	endoplasmic reticulum to nucleus signaling 1 [Source:HGNC Symbol;Acc:HGNC:3449]	-
ENSG00000115414	568.518	559.94	505.716	1416.88	1491.92	1547.03	544.725	1485.28	-1.44759	4.14E-78	2.77E-76	FN1	2	215360440	215436172	-	17315	protein_coding	fibronectin 1 [Source:HGNC Symbol;Acc:HGNC:3778]	-
ENSG00000160752	1121.33	1179.25	1157.48	2420.51	2414.02	2548.57	1152.69	2461.03	-1.09407	7.54E-78	5.02E-76	FDPS	1	155308748	155320666	+	3718	protein_coding	farnesyl diphosphate synthase [Source:HGNC Symbol;Acc:HGNC:3631]	-
ENSG00000165629	2582.94	2491.58	2432.21	1157.88	1207.01	1195.16	2502.24	1186.68	1.07621	1.41E-77	9.40E-76	ATP5F1C	10	7788129	7807815	+	2326	protein_coding	ATP synthase F1 subunit gamma [Source:HGNC Symbol;Acc:HGNC:833]	-
ENSG00000221968	1426.01	1494.54	1504.23	529.426	575.591	585.787	1474.93	563.602	1.38829	2.27E-77	1.51E-75	FADS3	11	61873519	61892051	-	6283	protein_coding	fatty acid desaturase 3 [Source:HGNC Symbol;Acc:HGNC:3576]	-
ENSG00000127824	635.526	589.626	564.335	1557.81	1699.82	1864.49	596.496	1707.38	-1.51749	2.28E-77	1.51E-75	TUBA4A	2	219249711	219278170	-	4079	protein_coding	tubulin alpha 4a [Source:HGNC Symbol;Acc:HGNC:12407]	-
ENSG00000182179	409.375	356.232	397.419	16.1875	29.8384	23.5887	387.675	23.2049	4.06365	3.15E-77	2.08E-75	UBA7	3	49805207	49813946	-	4545	protein_coding	ubiquitin like modifier activating enzyme 7 [Source:HGNC Symbol;Acc:HGNC:12471]	-
ENSG00000138674	2653.08	2717.81	2839.56	1222.63	1310.96	1330.8	2736.82	1288.13	1.08753	5.81E-77	3.82E-75	SEC31A	4	82818661	82901166	-	9145	protein_coding	SEC31 homolog A, COPII coat complex component [Source:HGNC Symbol;Acc:HGNC:17052]	-
ENSG00000163131	452.302	373.635	427.226	3.80882	17.3255	13.7601	417.721	11.6315	5.17096	9.41E-77	6.17E-75	CTSS	1	150730196	150765957	-	4228	protein_coding	cathepsin S [Source:HGNC Symbol;Acc:HGNC:2545]	-
ENSG00000109084	439.738	501.592	410.335	1284.53	1356.2	1336.7	450.555	1325.81	-1.55745	7.62E-76	4.95E-74	TMEM97	17	28319095	28328685	+	3034	protein_coding	transmembrane protein 97 [Source:HGNC Symbol;Acc:HGNC:28106]	-
ENSG00000105835	13152.3	14947.4	12036.8	3747.88	3344.78	3374.17	13378.9	3488.95	1.93906	1.31E-75	8.50E-74	NAMPT	7	106248285	106286326	-	9049	protein_coding	nicotinamide phosphoribosyltransferase [Source:HGNC Symbol;Acc:HGNC:30092]	-
ENSG00000149289	1337.01	1376.82	1309.5	528.474	472.601	465.878	1341.11	488.984	1.45516	1.38E-75	8.93E-74	ZC3H12C	11	110093361	110171841	+	9719	protein_coding	zinc finger CCCH-type containing 12C [Source:HGNC Symbol;Acc:HGNC:29362]	-
ENSG00000167964	220.916	270.245	184.8	941.731	913.439	946.498	225.32	933.889	-2.05226	1.97E-75	1.27E-73	RAB26	16	2140803	2154165	+	2488	protein_coding	RAB26, member RAS oncogene family [Source:HGNC Symbol;Acc:HGNC:14259]	-
ENSG00000163629	2398.66	2399.45	2340.8	1168.36	1096.32	1145.04	2379.64	1136.57	1.06597	4.19E-75	2.68E-73	PTPN13	4	86594315	86815171	+	9496	protein_coding	protein tyrosine phosphatase, non-receptor type 13 [Source:HGNC Symbol;Acc:HGNC:9646]	-
ENSG00000035862	680.546	757.506	652.761	1698.73	1810.51	1756.38	696.938	1755.21	-1.33274	4.23E-75	2.70E-73	TIMP2	17	78852977	78925387	-	5633	protein_coding	TIMP metallopeptidase inhibitor 2 [Source:HGNC Symbol;Acc:HGNC:11821]	-
ENSG00000180573	782.105	592.697	792.851	139.022	104.915	100.252	722.551	114.73	2.65385	1.20E-74	7.61E-73	HIST1H2AC	6	26124145	26139116	+	1668	protein_coding	histone cluster 1 H2A family member c [Source:HGNC Symbol;Acc:HGNC:4733]	-
ENSG00000158747	585.27	647.975	509.69	1575.9	1674.8	1709.2	580.978	1653.3	-1.5093	1.65E-74	1.05E-72	NBL1	1	19596979	19658456	+	3596	protein_coding	NBL1, DAN family BMP antagonist [Source:HGNC Symbol;Acc:HGNC:7650]	-
ENSG00000130813	1161.12	981.687	1144.57	341.842	321.484	336.14	1095.79	333.155	1.71768	2.01E-74	1.27E-72	C19orf66	19	10086122	10093252	+	4341	protein_coding	chromosome 19 open reading frame 66 [Source:HGNC Symbol;Acc:HGNC:25649]	-
ENSG00000120694	879.475	776.955	867.367	1990.11	1960.67	1932.31	841.266	1961.03	-1.22103	2.86E-74	1.80E-72	HSPH1	13	31134974	31162388	-	8390	protein_coding	heat shock protein family H (Hsp110) member 1 [Source:HGNC Symbol;Acc:HGNC:16969]	-
ENSG00000115694	2635.28	2527.41	2669.66	1243.58	1272.46	1309.18	2610.79	1275.07	1.03407	2.98E-74	1.87E-72	STK25	2	241492674	241509730	-	7584	protein_coding	serine/threonine kinase 25 [Source:HGNC Symbol;Acc:HGNC:11404]	-
ENSG00000103966	2245.8	2156.84	2223.56	883.647	829.699	1006.45	2208.74	906.599	1.28501	3.65E-74	2.28E-72	EHD4	15	41895939	41972578	-	7879	protein_coding	EH domain containing 4 [Source:HGNC Symbol;Acc:HGNC:3245]	-
ENSG00000111843	1477.31	1414.69	1474.42	589.415	583.292	528.781	1455.48	567.163	1.35933	1.07E-73	6.67E-72	TMEM14C	6	10722915	10731129	+	1321	protein_coding	transmembrane protein 14C [Source:HGNC Symbol;Acc:HGNC:20952]	-
ENSG00000114315	290.017	321.428	283.161	956.014	949.052	956.327	298.202	953.798	-1.67759	1.29E-73	7.95E-72	HES1	3	194136145	194138732	+	2062	protein_coding	hes family bHLH transcription factor 1 [Source:HGNC Symbol;Acc:HGNC:5192]	bHLH
ENSG00000010278	3469.74	3927.77	3252.88	7356.74	7203.56	7182.77	3550.13	7247.69	-1.02977	2.08E-73	1.28E-71	CD9	12	6199715	6238271	+	4165	protein_coding	CD9 molecule [Source:HGNC Symbol;Acc:HGNC:1709]	-
ENSG00000155918	605.163	634.667	649.78	105.695	143.417	133.67	629.87	127.594	2.30437	2.11E-73	1.30E-71	RAET1L	6	150018334	150025532	-	1346	protein_coding	retinoic acid early transcript 1L [Source:HGNC Symbol;Acc:HGNC:16798]	-
ENSG00000143375	598.881	681.755	597.122	1568.28	1592.98	1697.41	625.919	1619.56	-1.37151	2.65E-73	1.63E-71	CGN	1	151510510	151538692	+	6616	protein_coding	cingulin [Source:HGNC Symbol;Acc:HGNC:17429]	-
ENSG00000132256	858.535	701.205	744.167	184.728	186.73	171.018	767.969	180.826	2.08584	4.17E-73	2.55E-71	TRIM5	11	5663557	5938619	-	4804	protein_coding	tripartite motif containing 5 [Source:HGNC Symbol;Acc:HGNC:16276]	-
ENSG00000088826	1641.69	1761.71	1527.08	584.654	584.254	660.485	1643.49	609.798	1.43054	4.74E-73	2.89E-71	SMOX	20	4120980	4187747	+	2946	protein_coding	spermine oxidase [Source:HGNC Symbol;Acc:HGNC:15862]	-
ENSG00000161981	337.132	324.499	308.993	954.11	1026.05	1034.96	323.542	1005.04	-1.63561	9.08E-73	5.53E-71	SNRNP25	16	53010	57669	+	3060	protein_coding	small nuclear ribonucleoprotein U11/U12 subunit 25 [Source:HGNC Symbol;Acc:HGNC:14161]	-
ENSG00000080298	1164.26	1137.28	1153.51	428.492	399.449	363.66	1151.68	397.2	1.53528	1.09E-72	6.63E-71	RFX3	9	3218297	3526004	-	11169	protein_coding	regulatory factor X3 [Source:HGNC Symbol;Acc:HGNC:9984]	RFX
ENSG00000175065	396.811	404.344	366.619	43.8014	38.5011	40.2974	389.258	40.8667	3.25116	1.25E-72	7.54E-71	DSG4	18	31376777	31414912	+	4696	protein_coding	desmoglein 4 [Source:HGNC Symbol;Acc:HGNC:21307]	-
ENSG00000101665	483.711	548.68	534.529	1370.22	1335.99	1400.58	522.307	1368.93	-1.38959	1.05E-71	6.35E-70	SMAD7	18	48919853	48952052	-	5033	protein_coding	SMAD family member 7 [Source:HGNC Symbol;Acc:HGNC:6773]	MH1
ENSG00000167779	2550.48	2846.79	2182.82	5960.81	5735.7	6127.18	2526.7	5941.23	-1.23373	1.67E-71	1.01E-69	IGFBP6	12	53097436	53102345	+	1346	protein_coding	insulin like growth factor binding protein 6 [Source:HGNC Symbol;Acc:HGNC:5475]	-
ENSG00000205420	100.511	141.265	94.387	613.22	605.43	618.222	112.054	612.291	-2.45061	1.75E-71	1.05E-69	KRT6A	12	52487174	52493257	-	2928	protein_coding	keratin 6A [Source:HGNC Symbol;Acc:HGNC:6443]	-
ENSG00000169435	353.884	404.344	324.89	23.8051	15.4004	13.7601	361.04	17.6552	4.35059	1.94E-71	1.16E-69	RASSF6	4	73571550	73620631	-	6632	protein_coding	Ras association domain family member 6 [Source:HGNC Symbol;Acc:HGNC:20796]	-
ENSG00000020577	1851.09	1736.12	1765.53	715.106	781.572	788.257	1784.25	761.645	1.22825	2.69E-71	1.60E-69	SAMD4A	14	54567097	54793315	+	12170	protein_coding	sterile alpha motif domain containing 4A [Source:HGNC Symbol;Acc:HGNC:23023]	-
ENSG00000126870	1763.14	2003.3	1795.34	753.194	793.123	731.251	1853.93	759.189	1.28796	5.76E-71	3.41E-69	WDR60	7	158856578	158956747	+	6667	protein_coding	WD repeat domain 60 [Source:HGNC Symbol;Acc:HGNC:21862]	-
ENSG00000146376	705.674	746.246	719.329	195.202	170.367	199.521	723.749	188.364	1.94221	6.86E-71	4.05E-69	ARHGAP18	6	129576132	129710225	-	4640	protein_coding	Rho GTPase activating protein 18 [Source:HGNC Symbol;Acc:HGNC:21035]	-
ENSG00000276043	1093.06	1108.62	1137.61	2251.01	2404.39	2489.6	1113.1	2381.67	-1.09711	1.12E-70	6.54E-69	UHRF1	19	4903080	4962154	+	5145	protein_coding	ubiquitin like with PHD and ring finger domains 1 [Source:HGNC Symbol;Acc:HGNC:12556]	-
ENSG00000173442	918.214	962.237	877.303	1968.21	2156.06	2151.49	919.251	2091.92	-1.1864	1.25E-70	7.31E-69	EHBP1L1	11	65576038	65592650	+	6741	protein_coding	EH domain binding protein 1 like 1 [Source:HGNC Symbol;Acc:HGNC:30682]	-
ENSG00000118689	2277.21	2380	2263.3	1099.8	1086.69	1147.99	2306.84	1111.49	1.05352	1.71E-70	9.97E-69	FOXO3	6	108559835	108684774	+	7721	protein_coding	forkhead box O3 [Source:HGNC Symbol;Acc:HGNC:3821]	Fork
ENSG00000163872	3042.57	3100.66	2901.16	1352.13	1494.81	1518.53	3014.79	1455.15	1.05099	2.09E-70	1.21E-68	YEATS2	3	183697818	183812625	+	10212	protein_coding	YEATS domain containing 2 [Source:HGNC Symbol;Acc:HGNC:25489]	-
ENSG00000171345	7743.57	8754.31	7113.8	15752.3	15952.9	17249.3	7870.56	16318.2	-1.05198	2.56E-70	1.48E-68	KRT19	17	41523617	41528308	-	2336	protein_coding	keratin 19 [Source:HGNC Symbol;Acc:HGNC:6436]	-
ENSG00000117226	628.197	555.845	687.535	112.36	136.679	101.235	623.859	116.758	2.41736	5.76E-70	3.33E-68	GBP3	1	89006666	89022894	-	4297	protein_coding	guanylate binding protein 3 [Source:HGNC Symbol;Acc:HGNC:4184]	-
ENSG00000155363	4088.51	3516.26	4275.24	1671.12	1777.79	1802.57	3960	1750.49	1.17789	1.19E-69	6.87E-68	MOV10	1	112673141	112700746	+	6509	protein_coding	Mov10 RISC complex RNA helicase [Source:HGNC Symbol;Acc:HGNC:7200]	-
ENSG00000134265	3160.88	3637.05	2936.93	1393.08	1382.19	1278.71	3244.95	1351.32	1.2636	4.84E-69	2.76E-67	NAPG	18	10525905	10552761	+	5586	protein_coding	NSF attachment protein gamma [Source:HGNC Symbol;Acc:HGNC:7642]	-
ENSG00000157020	1512.91	1424.93	1513.17	609.411	620.83	630.999	1483.67	620.414	1.25798	5.03E-69	2.86E-67	SEC13	3	10293131	10321178	-	5446	protein_coding	SEC13 homolog, nuclear pore and COPII coat complex component [Source:HGNC Symbol;Acc:HGNC:10697]	-
ENSG00000134247	878.428	894.676	848.49	1847.28	1990.51	2021.75	873.865	1953.18	-1.16039	6.33E-69	3.59E-67	PTGFRN	1	116910057	116990358	+	6352	protein_coding	prostaglandin F2 receptor inhibitor [Source:HGNC Symbol;Acc:HGNC:9601]	-
ENSG00000151461	1489.87	1432.1	1473.43	588.463	540.94	625.102	1465.13	584.835	1.32515	6.94E-69	3.93E-67	UPF2	10	11920022	12043170	-	5906	protein_coding	UPF2, regulator of nonsense mediated mRNA decay [Source:HGNC Symbol;Acc:HGNC:17854]	-
ENSG00000225886	369.589	341.901	426.232	11.4265	6.73769	8.84578	379.241	9.00331	5.39545	1.03E-68	5.84E-67	AL445490.1	1	27669468	27703063	+	1651	antisense	novel transcript, antisense to IFI6	-
ENSG00000234444	21.9869	14.3312	30.8	396.117	391.749	323.362	22.3727	370.409	-4.04529	1.16E-68	6.53E-67	ZNF736	7	64307459	64354860	+	9409	protein_coding	zinc finger protein 736 [Source:HGNC Symbol;Acc:HGNC:32467]	zf-C2H2
ENSG00000128602	457.537	474.977	479.884	1215.01	1193.53	1247.25	470.799	1218.6	-1.37174	1.68E-68	9.43E-67	SMO	7	129188872	129213545	+	4311	protein_coding	smoothened, frizzled class receptor [Source:HGNC Symbol;Acc:HGNC:11119]	-
ENSG00000136068	14094.6	15380.4	12861.5	6513.08	6939.82	7398.02	14112.2	6950.31	1.02181	1.93E-68	1.08E-66	FLNB	3	58008400	58172251	+	13952	protein_coding	filamin B [Source:HGNC Symbol;Acc:HGNC:3755]	-
ENSG00000159166	734.99	740.104	735.225	1637.79	1688.27	1815.35	736.773	1713.81	-1.21776	2.86E-68	1.59E-66	LAD1	1	201373244	201399915	-	3482	protein_coding	ladinin 1 [Source:HGNC Symbol;Acc:HGNC:6472]	-
ENSG00000197857	4.18798	10.2366	1.9871	526.57	540.94	527.798	5.47055	531.769	-6.60942	3.73E-68	2.08E-66	ZNF44	19	12224686	12294887	-	6061	protein_coding	zinc finger protein 44 [Source:HGNC Symbol;Acc:HGNC:13110]	zf-C2H2
ENSG00000005810	1967.3	1918.33	1953.31	876.029	924.989	933.721	1946.32	911.58	1.09444	3.81E-68	2.12E-66	MYCBP2	13	77044655	77327050	-	15945	protein_coding	MYC binding protein 2, E3 ubiquitin protein ligase [Source:HGNC Symbol;Acc:HGNC:23386]	-
ENSG00000175137	358.072	306.073	337.806	998.863	992.366	1099.83	333.984	1030.35	-1.62539	5.19E-68	2.88E-66	SH3BP5L	1	248810446	248826633	-	6442	protein_coding	SH3 binding domain protein 5 like [Source:HGNC Symbol;Acc:HGNC:29360]	-
ENSG00000137959	5205.66	4636.14	4986.62	16.1875	26.9508	5.89719	4942.8	16.3451	8.23834	5.56E-68	3.07E-66	IFI44L	1	78619922	78646145	+	10240	protein_coding	interferon induced protein 44 like [Source:HGNC Symbol;Acc:HGNC:17817]	-
ENSG00000021355	1052.23	1033.89	965.728	348.507	339.772	287.979	1017.28	325.42	1.64354	8.44E-68	4.65E-66	SERPINB1	6	2832332	2842006	-	3094	protein_coding	serpin family B member 1 [Source:HGNC Symbol;Acc:HGNC:3311]	-
ENSG00000081923	603.069	664.353	558.374	1542.57	1596.83	1492.97	608.599	1544.13	-1.34366	1.19E-67	6.51E-66	ATP8B1	18	57646426	57803315	-	7028	protein_coding	ATPase phospholipid transporting 8B1 [Source:HGNC Symbol;Acc:HGNC:3706]	-
ENSG00000171951	354.931	383.871	295.084	10.4743	15.4004	17.6916	344.629	14.5221	4.5713	1.41E-67	7.69E-66	SCG2	2	223596940	223602503	-	2719	protein_coding	secretogranin II [Source:HGNC Symbol;Acc:HGNC:10575]	-
ENSG00000148426	1189.39	1359.42	1336.32	458.963	438.913	501.261	1295.04	466.379	1.47395	6.45E-67	3.50E-65	PROSER2	10	11823339	11872277	+	3663	protein_coding	proline and serine rich 2 [Source:HGNC Symbol;Acc:HGNC:23728]	-
ENSG00000149930	851.206	797.428	811.729	1747.3	1839.39	1830.09	820.121	1805.59	-1.13871	8.01E-67	4.33E-65	TAOK2	16	29973641	29992261	+	9058	protein_coding	TAO kinase 2 [Source:HGNC Symbol;Acc:HGNC:16835]	-
ENSG00000167766	1512.91	1580.53	1469.46	638.93	668.957	625.102	1520.96	644.329	1.23894	8.62E-67	4.65E-65	ZNF83	19	52594060	52690496	-	8028	protein_coding	zinc finger protein 83 [Source:HGNC Symbol;Acc:HGNC:13158]	zf-C2H2
ENSG00000068971	1223.94	1153.66	1092.9	436.11	398.486	422.632	1156.83	419.076	1.46457	9.07E-67	4.88E-65	PPP2R5B	11	64917553	64934473	+	3376	protein_coding	protein phosphatase 2 regulatory subunit B'beta [Source:HGNC Symbol;Acc:HGNC:9310]	-
ENSG00000152127	1322.35	1508.87	1326.39	2875.66	2862.56	3077.35	1385.87	2938.52	-1.08425	9.30E-67	4.99E-65	MGAT5	2	134119983	134454621	+	8578	protein_coding	alpha-1,6-mannosylglycoprotein 6-beta-N-acetylglucosaminyltransferase [Source:HGNC Symbol;Acc:HGNC:7049]	-
ENSG00000109255	269.078	337.807	288.129	976.963	978.89	927.824	298.338	961.226	-1.68776	9.34E-67	5.00E-65	NMU	4	55595229	55636698	-	975	protein_coding	neuromedin U [Source:HGNC Symbol;Acc:HGNC:7859]	-
ENSG00000197461	240.809	256.938	221.561	801.757	853.762	980.899	239.769	878.806	-1.87412	1.20E-66	6.40E-65	PDGFA	7	497258	520296	-	4151	protein_coding	platelet derived growth factor subunit A [Source:HGNC Symbol;Acc:HGNC:8799]	-
ENSG00000175573	3066.65	3164.12	3165.44	1407.36	1507.32	1649.25	3132.07	1521.31	1.04214	1.27E-66	6.80E-65	C11orf68	11	65916808	65919117	-	1761	protein_coding	chromosome 11 open reading frame 68 [Source:HGNC Symbol;Acc:HGNC:28801]	-
ENSG00000213799	65.9606	68.585	49.6774	430.397	410.999	454.083	61.4077	431.826	-2.8161	1.28E-66	6.83E-65	ZNF845	19	53333746	53356906	+	6453	protein_coding	zinc finger protein 845 [Source:HGNC Symbol;Acc:HGNC:25112]	zf-C2H2
ENSG00000125637	917.167	968.379	907.109	304.706	318.597	320.414	930.885	314.572	1.56532	1.63E-66	8.64E-65	PSD4	2	113157325	113209396	+	13442	protein_coding	pleckstrin and Sec7 domain containing 4 [Source:HGNC Symbol;Acc:HGNC:19096]	-
ENSG00000167508	741.272	814.831	707.406	1773.96	1859.6	2080.72	754.503	1904.76	-1.33604	2.59E-66	1.37E-64	MVD	16	88651935	88663161	-	4717	protein_coding	mevalonate diphosphate decarboxylase [Source:HGNC Symbol;Acc:HGNC:7529]	-
ENSG00000168397	1680.43	1665.49	1787.39	601.794	698.795	734.2	1711.1	678.263	1.33556	2.68E-66	1.41E-64	ATG4B	2	241637213	241673857	+	6638	protein_coding	autophagy related 4B cysteine peptidase [Source:HGNC Symbol;Acc:HGNC:20790]	-
ENSG00000029534	219.869	247.725	205.664	747.481	841.249	866.886	224.419	818.539	-1.86711	3.77E-66	1.98E-64	ANK1	8	41653220	41896762	-	10797	protein_coding	ankyrin 1 [Source:HGNC Symbol;Acc:HGNC:492]	-
ENSG00000149809	387.388	404.344	348.735	1033.14	1152.15	1110.64	380.156	1098.64	-1.53154	1.71E-65	8.97E-64	TM7SF2	11	65111845	65116384	+	3408	protein_coding	transmembrane 7 superfamily member 2 [Source:HGNC Symbol;Acc:HGNC:11863]	-
ENSG00000115541	612.492	521.041	633.884	1545.43	1609.35	1466.43	589.139	1540.4	-1.38649	2.42E-65	1.27E-63	HSPE1	2	197499994	197503457	+	1977	protein_coding	heat shock protein family E (Hsp10) member 1 [Source:HGNC Symbol;Acc:HGNC:5269]	-
ENSG00000253276	1432.29	1407.53	1314.46	585.606	563.079	548.438	1384.76	565.708	1.2911	2.43E-65	1.27E-63	CCDC71L	7	106656765	106660996	-	4232	protein_coding	coiled-coil domain containing 71 like [Source:HGNC Symbol;Acc:HGNC:26685]	-
ENSG00000185359	2593.41	2492.6	2797.83	1145.5	1072.26	1269.86	2627.95	1162.54	1.17701	2.88E-65	1.50E-63	HGS	17	81683326	81703138	+	8254	protein_coding	hepatocyte growth factor-regulated tyrosine kinase substrate [Source:HGNC Symbol;Acc:HGNC:4897]	-
ENSG00000139083	982.081	977.592	933.935	309.467	343.622	344.003	964.536	332.364	1.53724	4.42E-65	2.30E-63	ETV6	12	11649854	11895402	+	7075	protein_coding	ETS variant 6 [Source:HGNC Symbol;Acc:HGNC:3495]	ETS
ENSG00000124766	2080.38	2148.65	1943.38	962.68	973.115	904.235	2057.47	946.677	1.11961	5.81E-65	3.01E-63	SOX4	6	21592768	21598619	+	5852	protein_coding	SRY-box 4 [Source:HGNC Symbol;Acc:HGNC:11200]	HMG
ENSG00000141858	369.589	463.716	410.335	1155.03	1181.02	1190.25	414.547	1175.43	-1.50315	6.95E-65	3.58E-63	SAMD1	19	14087840	14091036	-	2263	protein_coding	sterile alpha motif domain containing 1 [Source:HGNC Symbol;Acc:HGNC:17958]	-
ENSG00000134352	2512.79	2626.7	2356.7	1234.06	1110.76	1078.2	2498.73	1141.01	1.13053	1.23E-64	6.33E-63	IL6ST	5	55935095	55994993	-	9292	protein_coding	interleukin 6 signal transducer [Source:HGNC Symbol;Acc:HGNC:6021]	-
ENSG00000112343	875.287	856.8	899.161	255.191	286.833	301.739	877.083	281.255	1.64144	1.68E-64	8.59E-63	TRIM38	6	25962802	25991226	+	9413	protein_coding	tripartite motif containing 38 [Source:HGNC Symbol;Acc:HGNC:10059]	-
ENSG00000177106	574.8	604.981	569.303	1387.36	1356.2	1381.91	583.028	1375.16	-1.23803	3.15E-64	1.61E-62	EPS8L2	11	694438	727727	+	5693	protein_coding	EPS8 like 2 [Source:HGNC Symbol;Acc:HGNC:21296]	-
ENSG00000102699	2469.86	2488.51	2804.79	1160.74	1258.02	1187.3	2587.72	1202.02	1.10646	3.40E-64	1.73E-62	PARP4	13	24420926	24512810	-	6080	protein_coding	poly(ADP-ribose) polymerase family member 4 [Source:HGNC Symbol;Acc:HGNC:271]	-
ENSG00000140403	572.706	522.065	579.238	1352.13	1342.73	1359.3	558.003	1351.39	-1.27598	4.45E-64	2.26E-62	DNAJA4	15	78264086	78282196	+	6591	protein_coding	DnaJ heat shock protein family (Hsp40) member A4 [Source:HGNC Symbol;Acc:HGNC:14885]	-
ENSG00000179344	1542.22	1604.07	1643.33	723.676	706.495	725.354	1596.54	718.508	1.15206	1.15E-63	5.80E-62	HLA-DQB1	6	32659467	32668383	-	4904	protein_coding	major histocompatibility complex, class II, DQ beta 1 [Source:HGNC Symbol;Acc:HGNC:4944]	-
ENSG00000196569	349.696	319.381	315.948	35.2316	22.1381	19.6573	328.342	25.6757	3.67338	1.77E-63	8.93E-62	LAMA2	6	128883141	129516569	+	10358	protein_coding	laminin subunit alpha 2 [Source:HGNC Symbol;Acc:HGNC:6482]	-
ENSG00000125207	13.6109	13.3075	3.97419	349.459	339.772	326.311	10.2976	338.514	-5.04984	1.99E-63	1.00E-61	PIWIL1	12	130337887	130372637	+	5280	protein_coding	piwi like RNA-mediated gene silencing 1 [Source:HGNC Symbol;Acc:HGNC:9007]	-
ENSG00000137709	528.732	602.934	532.542	124.739	127.054	104.184	554.736	118.659	2.2242	2.24E-63	1.12E-61	POU2F3	11	120236640	120319944	+	6645	protein_coding	POU class 2 homeobox 3 [Source:HGNC Symbol;Acc:HGNC:19864]	Pou
ENSG00000101911	548.625	540.491	547.445	1334.04	1290.75	1277.72	545.52	1300.84	-1.25381	3.53E-63	1.76E-61	PRPS2	X	12791355	12824222	+	2758	protein_coding	phosphoribosyl pyrophosphate synthetase 2 [Source:HGNC Symbol;Acc:HGNC:9465]	-
ENSG00000143416	11.5169	16.3785	17.8839	282.805	337.847	373.488	15.2598	331.38	-4.43622	4.43E-63	2.21E-61	SELENBP1	1	151364302	151372733	-	3504	protein_coding	selenium binding protein 1 [Source:HGNC Symbol;Acc:HGNC:10719]	-
ENSG00000248323	371.683	374.658	321.909	44.7537	27.9133	37.3488	356.084	36.6719	3.27849	4.53E-63	2.25E-61	LUCAT1	5	91054834	91314547	-	16538	antisense	lung cancer associated transcript 1 [Source:HGNC Symbol;Acc:HGNC:48498]	-
ENSG00000204267	1472.07	1450.52	1458.53	542.757	647.781	598.564	1460.37	596.367	1.29222	4.78E-63	2.37E-61	TAP2	6	32821833	32838780	-	6390	protein_coding	transporter 2, ATP binding cassette subfamily B member [Source:HGNC Symbol;Acc:HGNC:44]	-
ENSG00000086065	1696.13	1619.42	1750.63	756.051	646.818	735.183	1688.73	712.684	1.24468	5.59E-63	2.76E-61	CHMP5	9	33264879	33282069	+	2390	protein_coding	charged multivesicular body protein 5 [Source:HGNC Symbol;Acc:HGNC:26942]	-
ENSG00000170477	8.37596	7.1656	4.96774	365.647	387.899	430.495	6.83643	394.68	-5.85699	8.81E-63	4.31E-61	KRT4	12	52806549	52814551	-	3312	protein_coding	keratin 4 [Source:HGNC Symbol;Acc:HGNC:6441]	-
ENSG00000175197	1089.92	985.781	1043.23	381.834	308.971	355.797	1039.64	348.868	1.57514	1.14E-62	5.58E-61	DDIT3	12	57516588	57521737	-	1307	protein_coding	DNA damage inducible transcript 3 [Source:HGNC Symbol;Acc:HGNC:2726]	TF_bZIP
ENSG00000150527	1095.16	1040.03	1120.72	426.588	366.723	359.728	1085.3	384.346	1.49723	1.26E-62	6.14E-61	MIA2	14	39230231	39388513	+	10539	protein_coding	MIA SH3 domain ER export factor 2 [Source:HGNC Symbol;Acc:HGNC:18432]	-
ENSG00000183421	1141.22	1406.5	1097.87	3006.11	2805.77	2932.87	1215.2	2914.92	-1.26241	1.30E-62	6.30E-61	RIPK4	21	41739369	41767106	-	4033	protein_coding	receptor interacting serine/threonine kinase 4 [Source:HGNC Symbol;Acc:HGNC:496]	-
ENSG00000160957	912.979	917.196	980.632	1899.65	2077.13	2024.7	936.936	2000.49	-1.09397	3.30E-62	1.60E-60	RECQL4	8	144511288	144517845	-	4236	protein_coding	RecQ like helicase 4 [Source:HGNC Symbol;Acc:HGNC:9949]	-
ENSG00000213928	393.67	406.392	453.058	58.0845	62.5643	75.6806	417.706	65.4431	2.67581	7.34E-62	3.55E-60	IRF9	14	24161053	24166565	+	3794	protein_coding	interferon regulatory factor 9 [Source:HGNC Symbol;Acc:HGNC:6131]	IRF
ENSG00000105486	732.896	809.712	750.129	1692.07	1688.27	1861.55	764.246	1747.3	-1.19282	7.98E-62	3.85E-60	LIG1	19	48115445	48170603	-	6576	protein_coding	DNA ligase 1 [Source:HGNC Symbol;Acc:HGNC:6598]	-
ENSG00000136514	377.965	294.813	356.684	38.0882	26.9508	29.4859	343.154	31.5083	3.44378	8.68E-62	4.17E-60	RTP4	3	187368332	187372076	+	1554	protein_coding	receptor transporter protein 4 [Source:HGNC Symbol;Acc:HGNC:23992]	-
ENSG00000250786	58.6317	59.3721	49.6774	410.401	387.899	364.643	55.8937	387.647	-2.79553	2.26E-61	1.08E-59	SNHG18	5	9546200	9550609	+	1951	lincRNA	small nucleolar RNA host gene 18 [Source:HGNC Symbol;Acc:HGNC:49007]	-
ENSG00000136770	986.269	948.93	984.606	359.934	337.847	370.54	973.268	356.107	1.45068	2.27E-61	1.08E-59	DNAJC1	10	21756537	22003769	-	2501	protein_coding	DnaJ heat shock protein family (Hsp40) member C1 [Source:HGNC Symbol;Acc:HGNC:20090]	MYB
ENSG00000171606	190.553	155.596	159.961	623.695	652.594	653.605	168.703	643.298	-1.93201	2.67E-61	1.27E-59	ZNF274	19	58183029	58213562	+	8333	protein_coding	zinc finger protein 274 [Source:HGNC Symbol;Acc:HGNC:13068]	zf-C2H2
ENSG00000156273	2214.39	2351.34	2150.04	1072.18	1133.86	1030.04	2238.59	1078.69	1.05311	2.99E-61	1.42E-59	BACH1	21	29194071	29630751	+	7717	protein_coding	BTB domain and CNC homolog 1 [Source:HGNC Symbol;Acc:HGNC:935]	TF_bZIP
ENSG00000231412	689.969	716.56	605.071	177.11	175.18	183.796	670.533	178.695	1.90762	4.30E-61	2.04E-59	AC005392.2	19	43329295	43331430	-	301	lincRNA	novel transcript	-
ENSG00000232810	270.125	312.215	313.961	13.3309	10.5878	8.84578	298.767	10.9215	4.7715	1.89E-60	8.92E-59	TNF	6	31575567	31578336	+	1676	protein_coding	tumor necrosis factor [Source:HGNC Symbol;Acc:HGNC:11892]	-
ENSG00000105655	528.732	587.579	573.277	1328.33	1321.55	1433.02	563.196	1360.96	-1.27246	2.69E-60	1.27E-58	ISYNA1	19	18434388	18438301	-	3284	protein_coding	inositol-3-phosphate synthase 1 [Source:HGNC Symbol;Acc:HGNC:29821]	-
ENSG00000214415	377.965	335.759	278.193	21.9007	30.8009	14.743	330.639	22.4815	3.87551	2.81E-60	1.32E-58	GNAT3	7	80458671	80512020	-	1159	protein_coding	G protein subunit alpha transducin 3 [Source:HGNC Symbol;Acc:HGNC:22800]	-
ENSG00000151914	2099.22	2082.12	2024.85	976.963	1074.18	987.779	2068.73	1012.97	1.03004	4.20E-60	1.97E-58	DST	6	56457987	56954628	-	42341	protein_coding	dystonin [Source:HGNC Symbol;Acc:HGNC:1090]	-
ENSG00000174938	130.874	165.832	163.935	633.217	585.217	632.965	153.547	617.133	-2.0056	4.31E-60	2.02E-58	SEZ6L2	16	29871159	29899547	-	4110	protein_coding	seizure related 6 homolog like 2 [Source:HGNC Symbol;Acc:HGNC:30844]	-
ENSG00000150760	571.659	526.159	573.277	1304.52	1359.09	1497.89	557.032	1387.17	-1.31607	8.64E-60	4.03E-58	DOCK1	10	126905409	127452517	+	8142	protein_coding	dedicator of cytokinesis 1 [Source:HGNC Symbol;Acc:HGNC:2987]	-
ENSG00000105738	540.249	584.508	578.245	1298.81	1320.59	1371.1	567.667	1330.16	-1.22809	1.22E-59	5.69E-58	SIPA1L3	19	37907228	38208372	+	10335	protein_coding	signal induced proliferation associated 1 like 3 [Source:HGNC Symbol;Acc:HGNC:23801]	-
ENSG00000196141	1497.2	1399.34	1536.02	611.316	520.727	630.999	1477.52	587.681	1.33031	1.42E-59	6.59E-58	SPATS2L	2	200305881	200482263	+	10437	protein_coding	spermatogenesis associated serine rich 2 like [Source:HGNC Symbol;Acc:HGNC:24574]	-
ENSG00000101333	1361.09	1389.1	1273.73	585.606	572.704	553.353	1341.31	570.554	1.23286	1.66E-59	7.70E-58	PLCB4	20	9068763	9481242	+	6900	protein_coding	phospholipase C beta 4 [Source:HGNC Symbol;Acc:HGNC:9059]	-
ENSG00000182798	502.557	671.519	548.438	112.36	116.466	123.841	574.171	117.556	2.28861	1.96E-59	9.06E-58	MAGEB17	X	16167481	16171464	+	1611	protein_coding	MAGE family member B17 [Source:HGNC Symbol;Acc:HGNC:17418]	-
ENSG00000146592	381.106	455.527	376.555	63.7978	65.4519	61.9205	404.396	63.7234	2.66564	2.59E-59	1.19E-57	CREB5	7	28299321	28825894	+	11674	protein_coding	cAMP responsive element binding protein 5 [Source:HGNC Symbol;Acc:HGNC:16844]	TF_bZIP
ENSG00000135968	1115.05	1058.46	1108.8	2482.4	2306.22	2147.56	1094.1	2312.06	-1.07959	2.82E-59	1.29E-57	GCC2	2	108448561	108509415	+	13282	protein_coding	GRIP and coiled-coil domain containing 2 [Source:HGNC Symbol;Acc:HGNC:23218]	-
ENSG00000204642	839.69	937.669	908.103	325.654	269.508	281.099	895.154	292.087	1.61551	5.80E-59	2.64E-57	HLA-F	6	29722775	29738528	+	4342	protein_coding	major histocompatibility complex, class I, F [Source:HGNC Symbol;Acc:HGNC:4963]	-
ENSG00000143322	1790.36	1594.86	1631.41	743.672	756.547	765.651	1672.21	755.29	1.14651	8.07E-59	3.66E-57	ABL2	1	179099327	179229684	-	13257	protein_coding	ABL proto-oncogene 2, non-receptor tyrosine kinase [Source:HGNC Symbol;Acc:HGNC:77]	-
ENSG00000161249	2254.18	2108.73	2148.05	1034.1	1043.38	1135.21	2170.32	1070.89	1.01922	1.50E-58	6.81E-57	DMKN	19	35497220	35513658	-	7444	protein_coding	dermokine [Source:HGNC Symbol;Acc:HGNC:25063]	-
ENSG00000104856	1445.9	1343.04	1349.24	594.176	580.404	623.136	1379.39	599.239	1.20282	2.41E-58	1.09E-56	RELB	19	45001430	45038198	+	3035	protein_coding	RELB proto-oncogene, NF-kB subunit [Source:HGNC Symbol;Acc:HGNC:9956]	RHD
ENSG00000143867	1090.97	981.687	1192.26	2344.33	2423.64	2279.26	1088.3	2349.08	-1.10971	6.90E-58	3.10E-56	OSR1	2	19351485	19358653	-	5309	protein_coding	odd-skipped related transciption factor 1 [Source:HGNC Symbol;Acc:HGNC:8111]	zf-C2H2
ENSG00000132274	653.325	521.041	684.554	2.85662	5.77516	0.982864	619.64	3.20488	7.58901	8.10E-58	3.63E-56	TRIM22	11	5689689	5737089	+	6020	protein_coding	tripartite motif containing 22 [Source:HGNC Symbol;Acc:HGNC:16379]	-
ENSG00000223960	426.127	449.385	499.755	96.1727	81.8148	94.355	458.422	90.7809	2.33668	8.20E-58	3.67E-56	AC009948.1	2	178413939	178440243	+	4001	antisense	uncharacterized LOC101927027 [Source:NCBI gene;Acc:101927027]	-
ENSG00000099822	704.627	837.351	784.903	1684.45	1765.28	1802.57	775.627	1750.77	-1.17411	9.15E-58	4.08E-56	HCN2	19	589893	617159	+	3408	protein_coding	hyperpolarization activated cyclic nucleotide gated potassium and sodium channel 2 [Source:HGNC Symbol;Acc:HGNC:4846]	-
ENSG00000188290	2000.81	2095.42	2289.13	992.198	942.314	1039.87	2128.46	991.461	1.10257	9.22E-58	4.10E-56	HES4	1	998962	1000172	-	1118	protein_coding	hes family bHLH transcription factor 4 [Source:HGNC Symbol;Acc:HGNC:24149]	bHLH
ENSG00000144908	984.175	957.119	940.89	342.794	294.533	367.591	960.728	334.973	1.52031	1.20E-57	5.32E-56	ALDH1L1	3	126103562	126197994	-	13712	protein_coding	aldehyde dehydrogenase 1 family member L1 [Source:HGNC Symbol;Acc:HGNC:3978]	-
ENSG00000171130	696.251	658.211	698.464	1493.06	1608.38	1473.31	684.309	1524.92	-1.15602	1.76E-57	7.79E-56	ATP6V0E2	7	149872968	149891204	+	6751	protein_coding	ATPase H+ transporting V0 subunit e2 [Source:HGNC Symbol;Acc:HGNC:21723]	-
ENSG00000188641	370.636	342.925	328.864	50.4669	51.014	36.366	347.475	45.9489	2.91686	1.97E-57	8.73E-56	DPYD	1	97077743	97995000	-	7131	protein_coding	dihydropyrimidine dehydrogenase [Source:HGNC Symbol;Acc:HGNC:3012]	-
ENSG00000136715	1094.11	1193.58	1177.35	2307.19	2413.06	2703.86	1155.02	2474.7	-1.09898	2.25E-57	9.91E-56	SAP130	2	127941217	128028120	-	4373	protein_coding	Sin3A associated protein 130 [Source:HGNC Symbol;Acc:HGNC:29813]	-
ENSG00000179981	1015.58	1086.1	938.903	2044.38	2125.26	2130.85	1013.53	2100.17	-1.05139	3.42E-57	1.51E-55	TSHZ1	18	75210755	75289950	+	8281	protein_coding	teashirt zinc finger homeobox 1 [Source:HGNC Symbol;Acc:HGNC:10669]	zf-C2H2
ENSG00000205362	76.4306	106.46	57.6258	612.268	463.938	516.004	80.1722	530.737	-2.72864	4.30E-57	1.89E-55	MT1A	16	56638666	56640087	+	396	protein_coding	metallothionein 1A [Source:HGNC Symbol;Acc:HGNC:7393]	-
ENSG00000102879	109.934	114.65	90.4129	458.963	511.102	499.295	104.999	489.787	-2.22304	5.96E-57	2.61E-55	CORO1A	16	30182827	30189076	+	4871	protein_coding	coronin 1A [Source:HGNC Symbol;Acc:HGNC:2252]	-
ENSG00000212901	308.863	280.482	265.277	10.4743	12.5129	24.5716	284.874	15.8529	4.17286	6.71E-57	2.94E-55	KRTAP3-1	17	41008521	41019324	-	725	protein_coding	keratin associated protein 3-1 [Source:HGNC Symbol;Acc:HGNC:16778]	-
ENSG00000100181	37.6918	52.2065	30.8	323.75	359.985	344.003	40.2328	342.579	-3.09172	6.82E-57	2.98E-55	TPTEP1	22	16601887	16698742	+	9653	transcribed_unprocessed_pseudogene	TPTE pseudogene 1 [Source:HGNC Symbol;Acc:HGNC:43648]	-
ENSG00000169991	424.033	430.959	419.277	1036	1044.34	1070.34	424.756	1050.23	-1.30601	8.96E-57	3.90E-55	IFFO2	1	18904281	18956686	-	6188	protein_coding	intermediate filament family orphan 2 [Source:HGNC Symbol;Acc:HGNC:27006]	-
ENSG00000196878	3554.55	4015.8	3352.23	1600.66	1721.96	1835.01	3640.86	1719.21	1.08263	1.87E-56	8.09E-55	LAMB3	1	209614870	209652466	-	4688	protein_coding	laminin subunit beta 3 [Source:HGNC Symbol;Acc:HGNC:6490]	-
ENSG00000110108	830.267	760.577	797.819	1682.55	1635.33	1674.8	796.221	1664.23	-1.06377	2.30E-56	9.93E-55	TMEM109	11	60913874	60923443	+	2421	protein_coding	transmembrane protein 109 [Source:HGNC Symbol;Acc:HGNC:28771]	-
ENSG00000181218	720.332	645.927	818.683	211.39	177.105	205.419	728.314	197.971	1.87959	9.93E-56	4.25E-54	HIST3H2A	1	228456979	228457873	-	895	protein_coding	histone cluster 3 H2A [Source:HGNC Symbol;Acc:HGNC:20507]	-
ENSG00000099812	1442.76	1413.67	1327.38	2754.73	2676.79	3106.83	1394.6	2846.12	-1.02925	1.22E-55	5.20E-54	MISP	19	751126	764318	+	2966	protein_coding	mitotic spindle positioning [Source:HGNC Symbol;Acc:HGNC:27000]	-
ENSG00000151025	317.239	282.529	320.916	31.4228	40.4262	32.4345	306.895	34.7612	3.14214	1.64E-55	6.97E-54	GPR158	10	25174802	25602226	+	7986	protein_coding	G protein-coupled receptor 158 [Source:HGNC Symbol;Acc:HGNC:23689]	-
ENSG00000160949	946.483	809.712	919.032	1850.14	2110.82	2039.44	891.742	2000.13	-1.16538	2.45E-55	1.04E-53	TONSL	8	144428775	144444444	-	7111	protein_coding	tonsoku like, DNA repair protein [Source:HGNC Symbol;Acc:HGNC:7801]	-
ENSG00000130881	286.876	256.938	319.922	843.654	833.549	872.784	287.912	849.995	-1.56108	4.22E-55	1.78E-53	LRP3	19	33177603	33208867	+	5095	protein_coding	LDL receptor related protein 3 [Source:HGNC Symbol;Acc:HGNC:6695]	-
ENSG00000145604	738.131	653.093	695.483	1631.13	1537.16	1481.18	695.569	1549.82	-1.15618	1.24E-54	5.23E-53	SKP2	5	36151989	36184319	+	3837	protein_coding	S-phase kinase associated protein 2 [Source:HGNC Symbol;Acc:HGNC:10901]	-
ENSG00000076248	546.531	476	536.516	1303.57	1196.42	1368.15	519.682	1289.38	-1.31092	1.44E-54	6.07E-53	UNG	12	109097574	109110992	+	2567	protein_coding	uracil DNA glycosylase [Source:HGNC Symbol;Acc:HGNC:12572]	-
ENSG00000239713	825.032	979.639	783.909	272.331	282.983	250.63	862.86	268.648	1.683	1.54E-54	6.45E-53	APOBEC3G	22	39077005	39087743	+	5437	protein_coding	apolipoprotein B mRNA editing enzyme catalytic subunit 3G [Source:HGNC Symbol;Acc:HGNC:17357]	-
ENSG00000171161	375.871	375.682	384.503	932.209	969.265	977.95	378.685	959.808	-1.34154	2.06E-54	8.62E-53	ZNF672	1	248838210	248849517	+	3741	protein_coding	zinc finger protein 672 [Source:HGNC Symbol;Acc:HGNC:26179]	zf-C2H2
ENSG00000136147	736.037	637.738	735.225	222.816	215.606	191.659	703	210.027	1.74246	2.10E-54	8.79E-53	PHF11	13	49495610	49528987	+	4841	protein_coding	PHD finger protein 11 [Source:HGNC Symbol;Acc:HGNC:17024]	-
ENSG00000177595	435.55	379.777	438.155	1070.28	1037.6	1064.44	417.827	1057.44	-1.33951	2.12E-54	8.84E-53	PIDD1	11	799179	809753	-	5869	protein_coding	p53-induced death domain protein 1 [Source:HGNC Symbol;Acc:HGNC:16491]	-
ENSG00000168453	217.775	278.435	193.742	777	794.085	817.743	229.984	796.276	-1.79234	2.68E-54	1.12E-52	HR	8	22114415	22133384	-	8784	protein_coding	HR, lysine demethylase and nuclear receptor corepressor [Source:HGNC Symbol;Acc:HGNC:5172]	-
ENSG00000137331	3599.57	3926.75	3042.24	1635.89	1552.56	1462.5	3522.85	1550.32	1.1839	3.72E-54	1.55E-52	IER3	6	30743199	30744554	-	1356	protein_coding	immediate early response 3 [Source:HGNC Symbol;Acc:HGNC:5392]	-
ENSG00000003402	1015.58	1032.87	1113.77	420.875	388.861	437.375	1054.07	415.704	1.34277	4.49E-54	1.86E-52	CFLAR	2	201116104	201176687	+	22529	protein_coding	CASP8 and FADD like apoptosis regulator [Source:HGNC Symbol;Acc:HGNC:1876]	-
ENSG00000169047	1541.18	1416.74	1636.37	631.312	697.832	680.142	1531.43	669.762	1.19345	9.53E-54	3.92E-52	IRS1	2	226731317	226799759	-	9953	protein_coding	insulin receptor substrate 1 [Source:HGNC Symbol;Acc:HGNC:6125]	-
ENSG00000122884	3971.25	4681.18	3567.83	1884.41	1712.34	1799.62	4073.42	1798.79	1.17909	1.09E-53	4.50E-52	P4HA1	10	73007217	73096974	-	3093	protein_coding	prolyl 4-hydroxylase subunit alpha 1 [Source:HGNC Symbol;Acc:HGNC:8546]	-
ENSG00000183049	760.118	808.689	759.071	249.478	267.583	285.031	775.959	267.364	1.5376	1.50E-53	6.16E-52	CAMK1D	10	12349482	12835545	+	8762	protein_coding	calcium/calmodulin dependent protein kinase ID [Source:HGNC Symbol;Acc:HGNC:19341]	-
ENSG00000233098	933.919	886.487	950.825	366.599	299.346	290.928	923.744	318.958	1.53356	1.63E-53	6.67E-52	CCDC144NL-AS1	17	20868433	21002276	+	10225	antisense	CCDC144NL antisense RNA 1 [Source:HGNC Symbol;Acc:HGNC:51340]	-
ENSG00000135272	153.908	181.187	146.052	582.75	596.767	569.078	160.382	582.865	-1.86211	1.97E-53	8.02E-52	MDFIC	7	114922154	115019202	+	5252	protein_coding	MyoD family inhibitor domain containing [Source:HGNC Symbol;Acc:HGNC:28870]	-
ENSG00000160753	487.899	543.562	544.464	1219.78	1201.23	1222.68	525.308	1214.56	-1.20869	2.55E-53	1.03E-51	RUSC1	1	155320896	155331114	+	5427	protein_coding	RUN and SH3 domain containing 1 [Source:HGNC Symbol;Acc:HGNC:17153]	-
ENSG00000163435	369.589	416.628	336.813	978.867	1001.03	1015.3	374.343	998.398	-1.41571	2.86E-53	1.16E-51	ELF3	1	202007945	202017188	+	7191	protein_coding	E74 like ETS transcription factor 3 [Source:HGNC Symbol;Acc:HGNC:3318]	ETS
ENSG00000132109	801.998	638.762	813.716	202.82	227.156	179.864	751.492	203.28	1.88592	3.16E-53	1.28E-51	TRIM21	11	4384897	4393696	-	1929	protein_coding	tripartite motif containing 21 [Source:HGNC Symbol;Acc:HGNC:11312]	-
ENSG00000186891	288.97	332.688	281.174	842.702	830.661	867.869	300.944	847.077	-1.49316	3.48E-53	1.40E-51	TNFRSF18	1	1203508	1206691	-	1370	protein_coding	TNF receptor superfamily member 18 [Source:HGNC Symbol;Acc:HGNC:11914]	-
ENSG00000152256	3434.14	4063.92	3106.82	1630.18	1475.55	1423.19	3534.96	1509.64	1.22727	4.03E-53	1.63E-51	PDK1	2	172555373	172608669	+	14883	protein_coding	pyruvate dehydrogenase kinase 1 [Source:HGNC Symbol;Acc:HGNC:8809]	-
ENSG00000196116	949.624	853.73	918.038	347.555	347.472	313.534	907.131	336.187	1.43163	4.61E-53	1.85E-51	TDRD7	9	97411950	97496125	+	4320	protein_coding	tudor domain containing 7 [Source:HGNC Symbol;Acc:HGNC:30831]	-
ENSG00000185305	156.002	151.501	162.942	652.261	565.004	545.49	156.815	587.585	-1.90568	4.93E-53	1.98E-51	ARL15	5	53883945	54310582	-	3797	protein_coding	ADP ribosylation factor like GTPase 15 [Source:HGNC Symbol;Acc:HGNC:25945]	-
ENSG00000033178	1847.95	2039.12	1846.01	967.441	896.113	855.092	1911.03	906.215	1.07615	7.24E-53	2.90E-51	UBA6	4	67612652	67701179	-	11432	protein_coding	ubiquitin like modifier activating enzyme 6 [Source:HGNC Symbol;Acc:HGNC:25581]	-
ENSG00000112110	578.988	554.822	620.967	1328.33	1272.46	1352.42	584.926	1317.74	-1.17133	8.08E-53	3.23E-51	MRPL18	6	159789812	159798436	+	1375	protein_coding	mitochondrial ribosomal protein L18 [Source:HGNC Symbol;Acc:HGNC:14477]	-
ENSG00000172216	2424.84	2270.47	2217.6	1235.96	1121.34	1076.24	2304.3	1144.51	1.00917	1.95E-52	7.76E-51	CEBPB	20	50190734	50192689	+	1956	protein_coding	CCAAT enhancer binding protein beta [Source:HGNC Symbol;Acc:HGNC:1834]	C/EBP
ENSG00000168268	580.035	589.626	617.987	1301.66	1279.2	1375.03	595.883	1318.63	-1.14553	2.02E-52	8.01E-51	NT5DC2	3	52524385	52535054	-	4719	protein_coding	5'-nucleotidase domain containing 2 [Source:HGNC Symbol;Acc:HGNC:25717]	-
ENSG00000010030	470.101	401.273	527.574	96.1727	92.4026	100.252	466.316	96.2758	2.27659	3.28E-52	1.30E-50	ETV7	6	36354091	36387800	-	2374	protein_coding	ETS variant 7 [Source:HGNC Symbol;Acc:HGNC:18160]	ETS
ENSG00000258077	361.213	370.564	354.697	61.8933	74.1146	57.989	362.158	64.6657	2.48501	3.57E-52	1.42E-50	AC078923.1	12	75563202	75984015	-	1385	lincRNA	novel transcript	-
ENSG00000139112	1187.29	1334.85	1232.99	558.945	467.788	492.415	1251.71	506.383	1.3054	3.88E-52	1.53E-50	GABARAPL1	12	10212458	10223130	+	4086	protein_coding	GABA type A receptor associated protein like 1 [Source:HGNC Symbol;Acc:HGNC:4068]	-
ENSG00000136010	1211.37	1200.75	1453.56	508.478	513.99	458.015	1288.56	493.494	1.38476	3.96E-52	1.56E-50	ALDH1L2	12	105019784	105084577	-	8507	protein_coding	aldehyde dehydrogenase 1 family member L2 [Source:HGNC Symbol;Acc:HGNC:26777]	-
ENSG00000214160	505.698	489.308	478.89	1132.17	1104.02	1155.85	491.299	1130.68	-1.20275	4.20E-52	1.65E-50	ALG3	3	184242301	184249548	-	3464	protein_coding	ALG3, alpha-1,3- mannosyltransferase [Source:HGNC Symbol;Acc:HGNC:23056]	-
ENSG00000120217	300.487	285.6	277.2	31.4228	36.576	37.3488	287.762	35.1159	3.03527	4.43E-52	1.74E-50	CD274	9	5450503	5470566	+	4108	protein_coding	CD274 molecule [Source:HGNC Symbol;Acc:HGNC:17635]	-
ENSG00000155368	616.68	602.934	500.748	1453.07	1325.4	1404.51	573.454	1394.33	-1.28266	5.08E-52	1.99E-50	DBI	2	119366921	119372560	+	2509	protein_coding	diazepam binding inhibitor, acyl-CoA binding protein [Source:HGNC Symbol;Acc:HGNC:2690]	-
ENSG00000149927	238.715	287.647	235.471	729.389	820.073	860.989	253.944	803.484	-1.66171	6.32E-52	2.47E-50	DOC2A	16	30005509	30023270	-	6426	protein_coding	double C2 domain alpha [Source:HGNC Symbol;Acc:HGNC:2985]	-
ENSG00000065054	650.184	627.501	669.651	1378.79	1372.56	1497.89	649.112	1416.41	-1.12541	6.68E-52	2.61E-50	SLC9A3R2	16	2025356	2039026	+	3550	protein_coding	SLC9A3 regulator 2 [Source:HGNC Symbol;Acc:HGNC:11076]	-
ENSG00000168961	299.44	255.914	260.31	8.56985	7.70022	4.91432	271.888	7.06146	5.26289	6.85E-52	2.67E-50	LGALS9	17	27629798	27649560	+	5714	protein_coding	galectin 9 [Source:HGNC Symbol;Acc:HGNC:6570]	-
ENSG00000025796	1932.75	1896.84	2095.39	1021.72	992.366	947.481	1974.99	987.188	1.00048	7.41E-52	2.89E-50	SEC63	6	107867756	107958189	-	8587	protein_coding	SEC63 homolog, protein translocation regulator [Source:HGNC Symbol;Acc:HGNC:21082]	-
ENSG00000104983	121.451	132.052	136.116	478.959	544.791	506.175	129.873	509.975	-1.97256	7.72E-52	3.00E-50	CCDC61	19	45995461	46021318	+	2588	protein_coding	coiled-coil domain containing 61 [Source:HGNC Symbol;Acc:HGNC:33629]	-
ENSG00000124006	377.965	343.949	348.735	916.974	896.113	919.961	356.883	911.016	-1.35243	1.00E-51	3.88E-50	OBSL1	2	219550729	219571859	-	9611	protein_coding	obscurin like 1 [Source:HGNC Symbol;Acc:HGNC:29092]	-
ENSG00000164211	1931.7	2115.9	1866.88	850.319	881.675	675.228	1971.49	802.407	1.29642	1.29E-51	4.99E-50	STARD4	5	111496033	111512590	-	5684	protein_coding	StAR related lipid transfer domain containing 4 [Source:HGNC Symbol;Acc:HGNC:18058]	-
ENSG00000146278	1386.22	1617.38	1285.65	595.128	517.84	511.089	1429.75	541.353	1.4007	1.40E-51	5.39E-50	PNRC1	6	89080751	89085160	+	2992	protein_coding	proline rich nuclear receptor coactivator 1 [Source:HGNC Symbol;Acc:HGNC:17278]	-
ENSG00000064961	493.134	541.514	564.335	1195.02	1222.41	1278.71	532.995	1232.04	-1.20815	2.57E-51	9.86E-50	HMG20B	19	3572777	3579088	+	3857	protein_coding	high mobility group 20B [Source:HGNC Symbol;Acc:HGNC:5002]	HMG
ENSG00000066230	590.505	646.951	625.935	1302.62	1372.56	1391.74	621.13	1355.64	-1.12567	2.74E-51	1.05E-49	SLC9A3	5	470458	524332	-	5635	protein_coding	solute carrier family 9 member A3 [Source:HGNC Symbol;Acc:HGNC:11073]	-
ENSG00000173905	288.97	261.032	279.187	803.661	781.572	743.045	276.397	776.093	-1.48978	3.32E-51	1.27E-49	GOLIM4	3	168008677	168095975	-	4647	protein_coding	golgi integral membrane protein 4 [Source:HGNC Symbol;Acc:HGNC:15448]	-
ENSG00000224531	828.173	859.871	765.032	310.419	290.683	283.065	817.692	294.722	1.4717	3.79E-51	1.44E-49	SMIM13	6	11094033	11138733	+	4688	protein_coding	small integral membrane protein 13 [Source:HGNC Symbol;Acc:HGNC:27356]	-
ENSG00000197256	260.702	249.772	300.051	748.433	804.673	800.052	270.175	784.386	-1.53674	7.94E-51	3.03E-49	KANK2	19	11164267	11197791	-	7638	protein_coding	KN motif and ankyrin repeat domains 2 [Source:HGNC Symbol;Acc:HGNC:29300]	-
ENSG00000150867	1007.21	1078.93	963.741	389.452	427.362	410.837	1016.63	409.217	1.31283	9.23E-51	3.51E-49	PIP4K2A	10	22534849	22714555	-	5088	protein_coding	phosphatidylinositol-5-phosphate 4-kinase type 2 alpha [Source:HGNC Symbol;Acc:HGNC:8997]	-
ENSG00000150093	3569.2	4017.85	3276.72	1743.49	1842.28	1593.22	3621.26	1726.33	1.06857	9.83E-51	3.73E-49	ITGB1	10	32900319	33005792	-	6011	protein_coding	integrin subunit beta 1 [Source:HGNC Symbol;Acc:HGNC:6153]	-
ENSG00000088340	192.647	235.441	214.606	652.261	685.32	674.245	214.231	670.608	-1.64575	1.05E-50	4.00E-49	FER1L4	20	35558737	35607562	-	9067	transcribed_unitary_pseudogene	fer-1 like family member 4, pseudogene [Source:HGNC Symbol;Acc:HGNC:15801]	-
ENSG00000139880	424.033	431.983	407.355	964.584	1089.58	1090.98	421.123	1048.38	-1.3159	1.29E-50	4.86E-49	CDH24	14	23047062	23057538	-	3748	protein_coding	cadherin 24 [Source:HGNC Symbol;Acc:HGNC:14265]	-
ENSG00000144655	805.139	840.422	837.561	318.989	306.084	326.311	827.707	317.128	1.38428	1.92E-50	7.22E-49	CSRNP1	3	39141855	39154562	-	3214	protein_coding	cysteine and serine rich nuclear protein 1 [Source:HGNC Symbol;Acc:HGNC:14300]	-
ENSG00000203326	38.7388	40.9463	36.7613	300.897	319.559	274.219	38.8154	298.225	-2.94236	2.00E-50	7.52E-49	ZNF525	19	53365693	53392217	+	7193	protein_coding	zinc finger protein 525 [Source:HGNC Symbol;Acc:HGNC:29423]	zf-C2H2
ENSG00000136051	1418.68	1546.74	1591.66	706.536	730.558	655.571	1519.03	697.555	1.12281	2.03E-50	7.63E-49	WASHC4	12	105107324	105169134	+	7698	protein_coding	WASH complex subunit 4 [Source:HGNC Symbol;Acc:HGNC:29174]	-
ENSG00000171208	253.373	240.559	270.245	9.52205	5.77516	6.88005	254.726	7.39242	5.10499	2.37E-50	8.89E-49	NETO2	16	47077703	47143997	-	7481	protein_coding	neuropilin and tolloid like 2 [Source:HGNC Symbol;Acc:HGNC:14644]	-
ENSG00000101443	153.908	181.187	162.942	610.364	537.09	597.582	166.012	581.678	-1.80868	3.88E-50	1.45E-48	WFDC2	20	45469706	45481532	+	1382	protein_coding	WAP four-disulfide core domain 2 [Source:HGNC Symbol;Acc:HGNC:15939]	-
ENSG00000177410	1691.94	1910.14	1648.3	781.761	718.045	594.633	1750.13	698.146	1.32533	5.15E-50	1.92E-48	ZFAS1	20	49278178	49295738	+	2243	antisense	ZNFX1 antisense RNA 1 [Source:HGNC Symbol;Acc:HGNC:33101]	-
ENSG00000119787	1564.21	1586.67	1417.79	689.397	734.408	721.422	1522.89	715.076	1.09049	6.07E-50	2.26E-48	ATL2	2	38294880	38377285	-	4884	protein_coding	atlastin GTPase 2 [Source:HGNC Symbol;Acc:HGNC:24047]	-
ENSG00000165632	983.128	1042.08	976.657	434.206	410.037	410.837	1000.62	418.36	1.2579	7.39E-50	2.74E-48	TAF3	10	7818504	8016627	+	4872	protein_coding	TATA-box binding protein associated factor 3 [Source:HGNC Symbol;Acc:HGNC:17303]	-
ENSG00000106948	634.479	702.228	648.787	198.059	194.431	232.939	661.831	208.476	1.66724	8.79E-50	3.25E-48	AKNA	9	114334156	114394405	-	10601	protein_coding	AT-hook transcription factor [Source:HGNC Symbol;Acc:HGNC:24108]	-
ENSG00000122643	1045.95	848.611	1059.12	362.79	308.971	338.105	984.56	336.622	1.54829	1.02E-49	3.78E-48	NT5C3A	7	33014113	33062797	-	3495	protein_coding	5'-nucleotidase, cytosolic IIIA [Source:HGNC Symbol;Acc:HGNC:17820]	-
ENSG00000107554	612.492	554.822	596.129	179.015	170.367	188.71	587.814	179.364	1.71266	1.07E-49	3.93E-48	DNMBP	10	99875577	100009919	-	8461	protein_coding	dynamin binding protein [Source:HGNC Symbol;Acc:HGNC:30373]	-
ENSG00000134107	1371.56	1701.32	1400.9	582.75	627.568	619.205	1491.26	609.841	1.29013	4.10E-49	1.49E-47	BHLHE40	3	4979116	4985323	+	3837	protein_coding	basic helix-loop-helix family member e40 [Source:HGNC Symbol;Acc:HGNC:1046]	bHLH
ENSG00000129195	290.017	290.718	268.258	785.569	753.659	757.788	282.998	765.672	-1.43645	4.33E-49	1.58E-47	PIMREG	17	6444415	6451469	+	2823	protein_coding	PICALM interacting mitotic regulator [Source:HGNC Symbol;Acc:HGNC:25483]	-
ENSG00000170442	367.495	374.658	328.864	75.2242	55.8266	50.1261	357.006	60.3923	2.56156	4.88E-49	1.77E-47	KRT86	12	52249300	52309163	+	2394	protein_coding	keratin 86 [Source:HGNC Symbol;Acc:HGNC:6463]	-
ENSG00000166897	286.876	319.381	221.561	817.944	973.115	1025.13	275.939	938.729	-1.7672	4.93E-49	1.79E-47	ELFN2	22	37367960	37427470	-	8782	protein_coding	extracellular leucine rich repeat and fibronectin type III domain containing 2 [Source:HGNC Symbol;Acc:HGNC:29396]	-
ENSG00000197635	105.746	95.2001	73.5225	398.974	470.676	448.186	91.4897	439.279	-2.26568	5.23E-49	1.89E-47	DPP4	2	161992241	162074542	-	5009	protein_coding	dipeptidyl peptidase 4 [Source:HGNC Symbol;Acc:HGNC:3009]	-
ENSG00000143333	797.81	729.867	751.122	287.566	266.62	278.151	759.6	277.446	1.4528	6.00E-49	2.16E-47	RGS16	1	182598623	182604408	-	2427	protein_coding	regulator of G protein signaling 16 [Source:HGNC Symbol;Acc:HGNC:9997]	-
ENSG00000197558	278.501	352.138	266.271	28.5662	40.4262	36.366	298.97	35.1194	3.09035	8.32E-49	2.98E-47	SSPO	7	149776042	149833979	+	21144	protein_coding	SCO-spondin [Source:HGNC Symbol;Acc:HGNC:21998]	-
ENSG00000148516	249.185	273.316	236.464	23.8051	28.8758	20.6402	252.988	24.4404	3.37057	9.35E-49	3.34E-47	ZEB1	10	31318495	31529814	+	8650	protein_coding	zinc finger E-box binding homeobox 1 [Source:HGNC Symbol;Acc:HGNC:11642]	zf-C2H2
ENSG00000137275	851.206	781.05	823.651	317.084	298.384	322.38	818.636	312.616	1.38885	1.27E-48	4.52E-47	RIPK1	6	3063991	3115187	+	4231	protein_coding	receptor interacting serine/threonine kinase 1 [Source:HGNC Symbol;Acc:HGNC:10019]	-
ENSG00000111319	620.868	729.867	531.548	1554	1526.57	1596.17	627.428	1558.91	-1.31352	1.80E-48	6.42E-47	SCNN1A	12	6346843	6377730	-	5876	protein_coding	sodium channel epithelial 1 alpha subunit [Source:HGNC Symbol;Acc:HGNC:10599]	-
ENSG00000006459	1383.08	1636.83	1334.33	640.834	575.591	571.044	1451.41	595.823	1.2842	2.04E-48	7.27E-47	KDM7A	7	140084746	140177035	-	9430	protein_coding	lysine demethylase 7A [Source:HGNC Symbol;Acc:HGNC:22224]	-
ENSG00000183036	99.4645	69.6086	80.4774	507.525	379.236	436.392	83.1835	441.051	-2.408	2.59E-48	9.20E-47	PCP4	21	39867317	39929397	+	1106	protein_coding	Purkinje cell protein 4 [Source:HGNC Symbol;Acc:HGNC:8742]	-
ENSG00000101412	304.675	309.144	262.297	763.669	818.148	839.366	292.039	807.061	-1.46719	3.11E-48	1.10E-46	E2F1	20	33675683	33686404	-	2503	protein_coding	E2F transcription factor 1 [Source:HGNC Symbol;Acc:HGNC:3113]	E2F
ENSG00000152409	1797.69	1820.06	1724.8	894.121	928.839	796.12	1780.85	873.027	1.02808	3.61E-48	1.27E-46	JMY	5	79236189	79327215	+	9042	protein_coding	junction mediating and regulatory protein, p53 cofactor [Source:HGNC Symbol;Acc:HGNC:28916]	-
ENSG00000186417	279.548	235.441	352.709	23.8051	33.6885	24.5716	289.233	27.3551	3.40266	3.62E-48	1.28E-46	GLDN	15	51341629	51408013	+	7144	protein_coding	gliomedin [Source:HGNC Symbol;Acc:HGNC:29514]	-
ENSG00000132326	758.024	762.624	746.154	299.945	273.358	264.391	755.601	279.231	1.43572	3.71E-48	1.30E-46	PER2	2	238244038	238290102	-	6877	protein_coding	period circadian regulator 2 [Source:HGNC Symbol;Acc:HGNC:8846]	-
ENSG00000123836	634.479	647.975	613.019	1331.18	1331.18	1287.55	631.824	1316.64	-1.0595	5.30E-48	1.86E-46	PFKFB2	1	207034366	207081024	+	10197	protein_coding	6-phosphofructo-2-kinase/fructose-2,6-biphosphatase 2 [Source:HGNC Symbol;Acc:HGNC:8873]	-
ENSG00000106031	897.274	1036.96	928.967	2050.1	1903.88	1871.37	954.402	1941.78	-1.02474	5.41E-48	1.89E-46	HOXA13	7	27193503	27200106	-	5086	protein_coding	homeobox A13 [Source:HGNC Symbol;Acc:HGNC:5102]	Homeobox
ENSG00000141574	1587.24	1467.92	1652.27	742.72	787.347	723.388	1569.15	751.152	1.06282	5.52E-48	1.93E-46	SECTM1	17	82321024	82334074	-	2961	protein_coding	secreted and transmembrane 1 [Source:HGNC Symbol;Acc:HGNC:10707]	-
ENSG00000129682	16.7519	31.7334	20.8645	271.379	256.995	239.819	23.1166	256.064	-3.46855	1.33E-47	4.62E-46	FGF13	X	138614731	139222777	-	20681	protein_coding	fibroblast growth factor 13 [Source:HGNC Symbol;Acc:HGNC:3670]	-
ENSG00000225663	546.531	582.461	595.135	167.588	172.292	193.624	574.709	177.835	1.69308	2.35E-47	8.14E-46	MCRIP1	17	81822361	81833302	-	3726	protein_coding	MAPK regulated corepressor interacting protein 1 [Source:HGNC Symbol;Acc:HGNC:28007]	-
ENSG00000083799	1095.16	1193.58	1003.48	458.011	459.126	406.906	1097.41	441.347	1.31358	4.14E-47	1.43E-45	CYLD	16	50742050	50801935	+	12954	protein_coding	CYLD lysine 63 deubiquitinase [Source:HGNC Symbol;Acc:HGNC:2584]	-
ENSG00000070182	233.48	276.387	197.716	716.058	730.558	777.446	235.861	741.354	-1.65298	5.94E-47	2.04E-45	SPTB	14	64746283	64879907	-	14796	protein_coding	spectrin beta, erythrocytic [Source:HGNC Symbol;Acc:HGNC:11274]	-
ENSG00000137962	1152.74	1196.65	1012.43	459.915	476.451	405.923	1120.61	447.43	1.32392	7.70E-47	2.64E-45	ARHGAP29	1	94148988	94275068	-	15524	protein_coding	Rho GTPase activating protein 29 [Source:HGNC Symbol;Acc:HGNC:30207]	-
ENSG00000161267	450.208	351.114	487.832	1179.78	1113.64	1157.81	429.718	1150.41	-1.42027	1.14E-46	3.91E-45	BDH1	3	197509783	197573323	-	9114	protein_coding	3-hydroxybutyrate dehydrogenase 1 [Source:HGNC Symbol;Acc:HGNC:1027]	-
ENSG00000184900	676.358	659.235	731.251	1371.18	1472.67	1454.64	688.948	1432.83	-1.05596	1.31E-46	4.47E-45	SUMO3	21	44805617	44818779	-	2732	protein_coding	small ubiquitin-like modifier 3 [Source:HGNC Symbol;Acc:HGNC:11124]	-
ENSG00000100196	347.602	405.368	317.935	1045.52	898.038	972.053	356.968	971.871	-1.44547	1.79E-46	6.09E-45	KDELR3	22	38468062	38483447	+	1929	protein_coding	KDEL endoplasmic reticulum protein retention receptor 3 [Source:HGNC Symbol;Acc:HGNC:6306]	-
ENSG00000196417	152.861	127.957	148.039	504.669	497.627	502.244	142.952	501.513	-1.81088	1.81E-46	6.14E-45	ZNF765	19	53389793	53430413	+	12344	protein_coding	zinc finger protein 765 [Source:HGNC Symbol;Acc:HGNC:25092]	zf-C2H2
ENSG00000132470	115.169	109.531	94.387	409.448	436.987	458.015	106.363	434.817	-2.03257	2.04E-46	6.91E-45	ITGB4	17	75721328	75757818	+	6761	protein_coding	integrin subunit beta 4 [Source:HGNC Symbol;Acc:HGNC:6158]	-
ENSG00000141577	359.119	316.31	374.568	847.463	923.064	958.293	349.999	909.606	-1.37745	2.34E-46	7.90E-45	CEP131	17	81189593	81222999	-	3966	protein_coding	centrosomal protein 131 [Source:HGNC Symbol;Acc:HGNC:29511]	-
ENSG00000107077	1132.85	1219.17	1258.83	517.048	516.877	575.959	1203.62	536.628	1.16595	3.33E-46	1.12E-44	KDM4C	9	6720863	7175648	+	10323	protein_coding	lysine demethylase 4C [Source:HGNC Symbol;Acc:HGNC:17071]	-
ENSG00000171988	1462.65	1610.21	1423.75	738.911	721.896	715.525	1498.87	725.444	1.04678	3.65E-46	1.23E-44	JMJD1C	10	63167221	63521850	-	11066	protein_coding	jumonji domain containing 1C [Source:HGNC Symbol;Acc:HGNC:12313]	-
ENSG00000127528	926.59	906.96	920.025	403.735	391.749	368.574	917.858	388.019	1.24184	4.03E-46	1.36E-44	KLF2	19	16324817	16327874	+	2018	protein_coding	Kruppel like factor 2 [Source:HGNC Symbol;Acc:HGNC:6347]	zf-C2H2
ENSG00000043355	1386.22	1364.53	1416.8	711.297	683.394	640.828	1389.18	678.506	1.03359	4.41E-46	1.48E-44	ZIC2	13	99981772	99986773	+	3310	protein_coding	Zic family member 2 [Source:HGNC Symbol;Acc:HGNC:12873]	zf-C2H2
ENSG00000117475	652.278	596.792	598.116	186.632	204.056	143.498	615.728	178.062	1.78883	4.86E-46	1.63E-44	BLZF1	1	169367970	169396540	+	3820	protein_coding	basic leucine zipper nuclear factor 1 [Source:HGNC Symbol;Acc:HGNC:1065]	Others
ENSG00000231240	894.133	869.084	1026.33	332.32	308.009	379.386	929.851	339.905	1.45262	4.98E-46	1.66E-44	KLF2P1	2	130036958	130038422	+	1042	processed_pseudogene	Kruppel like factor 2 pseudogene 1 [Source:HGNC Symbol;Acc:HGNC:49280]	-
ENSG00000142623	53.3967	54.2538	65.5742	318.989	327.259	315.499	57.7416	320.583	-2.47136	5.94E-46	1.98E-44	PADI1	1	17205126	17246005	+	4903	protein_coding	peptidyl arginine deiminase 1 [Source:HGNC Symbol;Acc:HGNC:18367]	-
ENSG00000183963	819.797	754.435	825.638	1525.43	1653.62	1691.51	799.957	1623.52	-1.02094	6.48E-46	2.15E-44	SMTN	22	31064105	31104757	+	10242	protein_coding	smoothelin [Source:HGNC Symbol;Acc:HGNC:11126]	-
ENSG00000139278	1221.84	1371.7	1084.95	465.628	504.364	508.141	1226.17	492.711	1.31528	6.56E-46	2.17E-44	GLIPR1	12	75480680	75503853	+	6273	protein_coding	GLI pathogenesis related 1 [Source:HGNC Symbol;Acc:HGNC:17001]	-
ENSG00000005001	94.2295	111.579	93.3935	425.636	393.674	425.58	99.7338	414.963	-2.05697	8.72E-46	2.87E-44	PRSS22	16	2852727	2858170	-	2387	protein_coding	serine protease 22 [Source:HGNC Symbol;Acc:HGNC:14368]	-
ENSG00000184602	410.422	506.71	450.077	1053.14	1114.61	1095.89	455.736	1087.88	-1.25488	9.91E-46	3.26E-44	SNN	16	11668414	11679159	+	3312	protein_coding	stannin [Source:HGNC Symbol;Acc:HGNC:11149]	-
ENSG00000107951	1033.38	989.876	1073.03	445.632	438.913	475.706	1032.1	453.417	1.18701	1.43E-45	4.67E-44	MTPAP	10	30309801	30374448	-	8382	protein_coding	mitochondrial poly(A) polymerase [Source:HGNC Symbol;Acc:HGNC:25532]	-
ENSG00000105357	533.967	721.678	616	1470.21	1463.04	1575.53	623.882	1502.93	-1.268	2.12E-45	6.91E-44	MYH14	19	50188186	50310544	+	10392	protein_coding	myosin heavy chain 14 [Source:HGNC Symbol;Acc:HGNC:23212]	-
ENSG00000010818	1598.76	1693.13	1428.72	706.536	739.221	763.686	1573.54	736.481	1.09521	2.18E-45	7.11E-44	HIVEP2	6	142751467	142956698	-	10682	protein_coding	human immunodeficiency virus type I enhancer binding protein 2 [Source:HGNC Symbol;Acc:HGNC:4921]	zf-C2H2
ENSG00000235750	711.956	645.927	594.142	201.868	227.156	179.864	650.675	202.963	1.67986	3.32E-45	1.08E-43	KIAA0040	1	175156987	175192999	-	4783	protein_coding	KIAA0040 [Source:HGNC Symbol;Acc:HGNC:28950]	-
ENSG00000272808	609.351	630.572	613.019	226.625	205.981	212.299	617.647	214.968	1.52248	5.28E-45	1.71E-43	AC015712.6	15	100849831	100876836	+	8164	processed_transcript	novel transcript	-
ENSG00000224032	831.314	902.865	958.774	375.169	294.533	306.654	897.651	325.452	1.46354	6.02E-45	1.95E-43	EPB41L4A-AS1	5	112160526	112164276	+	3344	lincRNA	EPB41L4A antisense RNA 1 [Source:HGNC Symbol;Acc:HGNC:30749]	-
ENSG00000168062	262.796	219.062	247.393	19.0441	24.0632	31.4517	243.084	24.853	3.2925	6.59E-45	2.13E-43	BATF2	11	64987943	64997045	-	2844	protein_coding	basic leucine zipper ATF-like transcription factor 2 [Source:HGNC Symbol;Acc:HGNC:25163]	TF_bZIP
ENSG00000152894	1641.69	1492.49	1509.2	735.103	748.846	807.915	1547.79	763.954	1.0187	7.66E-45	2.47E-43	PTPRK	6	127968779	128520674	-	9000	protein_coding	protein tyrosine phosphatase, receptor type K [Source:HGNC Symbol;Acc:HGNC:9674]	-
ENSG00000162643	260.702	234.417	264.284	24.7573	37.5386	29.4859	253.134	30.5939	3.04906	9.78E-45	3.15E-43	WDR63	1	84999147	85133138	+	3923	protein_coding	WD repeat domain 63 [Source:HGNC Symbol;Acc:HGNC:30711]	-
ENSG00000099860	329.803	390.013	336.813	859.841	872.05	917.012	352.21	882.968	-1.3258	1.37E-44	4.39E-43	GADD45B	19	2476122	2478259	+	2138	protein_coding	growth arrest and DNA damage inducible beta [Source:HGNC Symbol;Acc:HGNC:4096]	-
ENSG00000163918	546.531	493.402	513.664	1114.08	1103.06	1155.85	517.866	1124.33	-1.11862	1.66E-44	5.31E-43	RFC4	3	186789880	186807058	-	2997	protein_coding	replication factor C subunit 4 [Source:HGNC Symbol;Acc:HGNC:9972]	-
ENSG00000231389	224.057	194.495	238.451	18.0919	14.4379	6.88005	219.001	13.1366	4.05426	2.37E-44	7.52E-43	HLA-DPA1	6	33064569	33080775	-	5748	protein_coding	major histocompatibility complex, class II, DP alpha 1 [Source:HGNC Symbol;Acc:HGNC:4938]	-
ENSG00000143653	361.213	482.142	428.219	1034.1	1114.61	1077.22	423.858	1075.31	-1.34249	2.37E-44	7.52E-43	SCCPDH	1	246724047	246768137	+	2503	protein_coding	saccharopine dehydrogenase (putative) [Source:HGNC Symbol;Acc:HGNC:24275]	-
ENSG00000013441	1249.06	1219.17	1185.3	601.794	562.116	512.072	1217.85	558.661	1.12374	2.63E-44	8.33E-43	CLK1	2	200853009	200864744	-	5170	protein_coding	CDC like kinase 1 [Source:HGNC Symbol;Acc:HGNC:2068]	-
ENSG00000146054	251.279	270.245	256.335	677.97	684.357	719.457	259.286	693.928	-1.42005	3.16E-44	9.99E-43	TRIM7	5	181193924	181205293	-	7338	protein_coding	tripartite motif containing 7 [Source:HGNC Symbol;Acc:HGNC:16278]	-
ENSG00000135919	1830.15	1829.27	1580.73	846.511	888.413	821.675	1746.72	852.199	1.035	4.32E-44	1.36E-42	SERPINE2	2	223975112	224039319	-	8891	protein_coding	serpin family E member 2 [Source:HGNC Symbol;Acc:HGNC:8951]	-
ENSG00000197696	1594.57	1914.24	1470.45	701.775	695.907	731.251	1659.75	709.645	1.22574	5.00E-44	1.57E-42	NMB	15	84655129	84658563	-	1022	protein_coding	neuromedin B [Source:HGNC Symbol;Acc:HGNC:7842]	-
ENSG00000162302	694.157	760.577	684.554	1381.65	1542.93	1559.81	713.096	1494.8	-1.06773	5.14E-44	1.61E-42	RPS6KA4	11	64359148	64372215	+	3807	protein_coding	ribosomal protein S6 kinase A4 [Source:HGNC Symbol;Acc:HGNC:10433]	-
ENSG00000149596	30.3628	33.7807	35.7677	258.048	261.807	241.785	33.3037	253.88	-2.92914	5.20E-44	1.63E-42	JPH2	20	44111695	44187578	-	5943	protein_coding	junctophilin 2 [Source:HGNC Symbol;Acc:HGNC:14202]	-
ENSG00000104687	722.426	713.489	631.896	1396.89	1432.24	1402.55	689.27	1410.56	-1.03371	5.63E-44	1.76E-42	GSR	8	30678061	30727999	-	3760	protein_coding	glutathione-disulfide reductase [Source:HGNC Symbol;Acc:HGNC:4623]	-
ENSG00000092964	1360.05	1637.85	1263.79	2967.07	2809.62	3037.05	1420.56	2937.91	-1.04849	1.09E-43	3.39E-42	DPYSL2	8	26514022	26658178	+	7305	protein_coding	dihydropyrimidinase like 2 [Source:HGNC Symbol;Acc:HGNC:3014]	-
ENSG00000065809	632.385	696.086	668.658	231.386	257.957	220.162	665.71	236.502	1.49293	1.24E-43	3.87E-42	FAM107B	10	14518557	14774897	-	7019	protein_coding	family with sequence similarity 107 member B [Source:HGNC Symbol;Acc:HGNC:23726]	-
ENSG00000071794	57.5847	41.9699	68.5548	319.941	334.96	308.619	56.0365	321.173	-2.5173	2.03E-43	6.32E-42	HLTF	3	149030127	149086554	-	6024	protein_coding	helicase like transcription factor [Source:HGNC Symbol;Acc:HGNC:11099]	-
ENSG00000237499	241.856	277.411	262.297	26.6618	35.6135	43.246	260.521	35.1738	2.89124	5.46E-43	1.70E-41	AL357060.1	6	137823673	137868233	-	4088	antisense	uncharacterized LOC100130476 [Source:NCBI gene;Acc:100130476]	-
ENSG00000120913	665.888	867.037	658.722	1717.78	1632.45	1770.14	730.549	1706.79	-1.22429	5.90E-43	1.83E-41	PDLIM2	8	22578279	22598025	+	12388	protein_coding	PDZ and LIM domain 2 [Source:HGNC Symbol;Acc:HGNC:13992]	-
ENSG00000163638	84.8065	97.2474	55.6387	373.265	390.786	433.443	79.2309	399.165	-2.33516	6.62E-43	2.05E-41	ADAMTS9	3	64515654	64688000	-	10680	protein_coding	ADAM metallopeptidase with thrombospondin type 1 motif 9 [Source:HGNC Symbol;Acc:HGNC:13202]	-
ENSG00000162614	247.091	190.4	244.413	5.71323	4.81264	6.88005	227.301	5.80197	5.29365	6.81E-43	2.11E-41	NEXN	1	77888513	77943895	+	4436	protein_coding	nexilin F-actin binding protein [Source:HGNC Symbol;Acc:HGNC:29557]	-
ENSG00000134108	1258.49	1294.93	1182.32	610.364	550.566	492.415	1245.24	551.115	1.17537	9.89E-43	3.03E-41	ARL8B	3	5122220	5180912	+	3576	protein_coding	ADP ribosylation factor like GTPase 8B [Source:HGNC Symbol;Acc:HGNC:25564]	-
ENSG00000111801	542.343	466.787	570.296	158.066	163.63	144.481	526.476	155.392	1.76027	1.06E-42	3.23E-41	BTN3A3	6	26440472	26453415	+	5658	protein_coding	butyrophilin subfamily 3 member A3 [Source:HGNC Symbol;Acc:HGNC:1140]	-
ENSG00000091592	1913.91	1640.92	1962.26	825.562	780.61	930.773	1839.03	845.648	1.12113	1.25E-42	3.83E-41	NLRP1	17	5499427	5619424	-	12808	protein_coding	NLR family pyrin domain containing 1 [Source:HGNC Symbol;Acc:HGNC:14374]	-
ENSG00000128510	11.5169	16.3785	2.98064	228.529	198.281	226.059	10.292	217.623	-4.41164	1.42E-42	4.35E-41	CPA4	7	130293134	130324180	+	3958	protein_coding	carboxypeptidase A4 [Source:HGNC Symbol;Acc:HGNC:15740]	-
ENSG00000184678	425.08	431.983	524.593	116.169	102.028	130.721	460.552	116.306	1.98652	1.62E-42	4.94E-41	HIST2H2BE	1	149884459	149886652	-	2194	protein_coding	histone cluster 2 H2B family member e [Source:HGNC Symbol;Acc:HGNC:4760]	-
ENSG00000112294	217.775	177.093	180.826	608.459	580.404	566.13	191.898	584.998	-1.60923	1.76E-42	5.37E-41	ALDH5A1	6	24494852	24537207	+	5525	protein_coding	aldehyde dehydrogenase 5 family member A1 [Source:HGNC Symbol;Acc:HGNC:408]	-
ENSG00000136738	533.967	565.058	519.626	169.493	186.73	176.916	539.55	177.713	1.6022	2.45E-42	7.42E-41	STAM	10	17644125	17715914	+	3246	protein_coding	signal transducing adaptor molecule [Source:HGNC Symbol;Acc:HGNC:11357]	-
ENSG00000186832	141.344	187.329	100.348	1379.75	1360.05	1508.7	143.007	1416.16	-3.30846	3.44E-42	1.04E-40	KRT16	17	41609778	41615899	-	2475	protein_coding	keratin 16 [Source:HGNC Symbol;Acc:HGNC:6423]	-
ENSG00000103260	568.518	526.159	544.464	1145.5	1111.72	1151.92	546.381	1136.38	-1.05663	5.35E-42	1.61E-40	METRN	16	715115	719655	+	3692	protein_coding	meteorin, glial cell differentiation regulator [Source:HGNC Symbol;Acc:HGNC:14151]	-
ENSG00000135655	1328.64	1383.98	1396.93	722.724	687.245	640.828	1369.85	683.599	1.00262	6.01E-42	1.81E-40	USP15	12	62260338	62417431	+	19418	protein_coding	ubiquitin specific peptidase 15 [Source:HGNC Symbol;Acc:HGNC:12613]	-
ENSG00000258088	331.897	347.02	266.271	43.8014	58.7142	58.9719	315.063	53.8292	2.54973	6.17E-42	1.85E-40	AC078820.1	12	75694010	75698816	-	742	lincRNA	novel transcript	-
ENSG00000125520	730.802	791.286	659.716	1453.07	1479.4	1508.7	727.268	1480.39	-1.0258	1.25E-41	3.74E-40	SLC2A4RG	20	63739861	63743505	+	2244	protein_coding	SLC2A4 regulator [Source:HGNC Symbol;Acc:HGNC:15930]	Others
ENSG00000172830	380.059	404.344	401.393	868.411	906.701	923.893	395.266	899.668	-1.18621	1.36E-41	4.06E-40	SSH3	11	67303448	67312607	+	3641	protein_coding	slingshot protein phosphatase 3 [Source:HGNC Symbol;Acc:HGNC:30581]	-
ENSG00000132170	560.142	601.91	548.438	192.345	205.018	195.59	570.163	197.651	1.52835	2.00E-41	5.95E-40	PPARG	3	12287368	12434356	+	4535	protein_coding	peroxisome proliferator activated receptor gamma [Source:HGNC Symbol;Acc:HGNC:9236]	THR-like
ENSG00000124177	1227.08	1236.58	1218.09	634.169	589.067	617.239	1227.25	613.491	1.00025	2.16E-41	6.42E-40	CHD6	20	41402101	41618494	-	14126	protein_coding	chromodomain helicase DNA binding protein 6 [Source:HGNC Symbol;Acc:HGNC:19057]	-
ENSG00000125845	121.451	155.596	95.3806	465.628	499.552	516.004	124.143	493.728	-1.99295	2.26E-41	6.69E-40	BMP2	20	6767664	6780280	+	3601	protein_coding	bone morphogenetic protein 2 [Source:HGNC Symbol;Acc:HGNC:1069]	-
ENSG00000135473	1271.05	1267.29	1377.06	589.415	667.994	638.862	1305.13	632.09	1.04635	2.88E-41	8.48E-40	PAN2	12	56316223	56334053	-	7288	protein_coding	poly(A) specific ribonuclease subunit PAN2 [Source:HGNC Symbol;Acc:HGNC:20074]	-
ENSG00000269720	368.542	271.269	367.613	53.3235	48.1264	69.7834	335.808	57.0777	2.558	2.94E-41	8.65E-40	CCDC194	19	17390509	17394158	-	1464	protein_coding	coiled-coil domain containing 194 [Source:HGNC Symbol;Acc:HGNC:53438]	-
ENSG00000116096	299.44	253.867	289.122	730.342	700.72	750.908	280.81	727.323	-1.37306	3.21E-41	9.43E-40	SPR	2	72887360	72892158	+	1480	protein_coding	sepiapterin reductase [Source:HGNC Symbol;Acc:HGNC:11257]	-
ENSG00000231131	333.991	326.546	333.832	78.0808	73.1521	76.6634	331.457	75.9654	2.12538	3.38E-41	9.91E-40	LNCAROD	10	52450874	52755409	-	2007	lincRNA	lncRNA activating regulator of DKK1 [Source:HGNC Symbol;Acc:HGNC:50913]	-
ENSG00000237686	218.822	183.235	211.626	11.4265	21.1756	13.7601	204.561	15.4541	3.72661	3.39E-41	9.94E-40	AL109615.3	6	43995723	44074652	-	2296	antisense	uncharacterized LOC101929705 [Source:NCBI gene;Acc:101929705]	-
ENSG00000172478	13.6109	18.4258	11.9226	215.198	185.768	213.282	14.6531	204.749	-3.80604	3.41E-41	9.96E-40	MAB21L4	2	240886048	240896889	-	2772	protein_coding	mab-21 like 4 [Source:HGNC Symbol;Acc:HGNC:26216]	-
ENSG00000171148	825.032	814.831	778.941	356.125	333.997	310.585	806.268	333.569	1.27269	3.80E-41	1.11E-39	TADA3	3	9779860	9793011	-	4234	protein_coding	transcriptional adaptor 3 [Source:HGNC Symbol;Acc:HGNC:19422]	-
ENSG00000170542	606.21	595.768	537.509	203.772	203.093	199.521	579.829	202.129	1.51993	5.66E-41	1.64E-39	SERPINB9	6	2887266	2903280	-	4118	protein_coding	serpin family B member 9 [Source:HGNC Symbol;Acc:HGNC:8955]	-
ENSG00000148429	1092.02	1235.55	1152.52	562.753	550.566	516.987	1160.03	543.435	1.09386	5.86E-41	1.70E-39	USP6NL	10	11453946	11611754	-	14202	protein_coding	USP6 N-terminal like [Source:HGNC Symbol;Acc:HGNC:16858]	-
ENSG00000143153	2046.87	2213.15	1764.54	1007.43	920.176	962.224	2008.19	963.278	1.05959	6.01E-41	1.74E-39	ATP1B1	1	169105697	169132722	+	2962	protein_coding	ATPase Na+/K+ transporting subunit beta 1 [Source:HGNC Symbol;Acc:HGNC:804]	-
ENSG00000159182	8.37596	3.07097	5.96129	232.338	195.393	238.836	5.80274	222.189	-5.26272	7.57E-41	2.18E-39	PRAC1	17	48721719	48722522	-	386	protein_coding	PRAC1 small nuclear protein [Source:HGNC Symbol;Acc:HGNC:30591]	-
ENSG00000141664	1374.7	1225.32	1325.39	616.077	668.957	636.896	1308.47	640.643	1.03026	8.11E-41	2.34E-39	ZCCHC2	18	62523007	62587709	+	10235	protein_coding	zinc finger CCHC-type containing 2 [Source:HGNC Symbol;Acc:HGNC:22916]	-
ENSG00000110330	1312.93	1505.8	1255.84	662.735	586.179	595.616	1358.19	614.843	1.14309	9.13E-41	2.62E-39	BIRC2	11	102347211	102378670	+	4532	protein_coding	baculoviral IAP repeat containing 2 [Source:HGNC Symbol;Acc:HGNC:590]	-
ENSG00000179958	535.014	592.697	576.258	1186.45	1191.61	1133.24	567.99	1170.43	-1.04288	1.41E-40	4.05E-39	DCTPP1	16	30423619	30430075	-	1581	protein_coding	dCTP pyrophosphatase 1 [Source:HGNC Symbol;Acc:HGNC:28777]	-
ENSG00000119242	391.576	371.587	396.426	103.79	106.841	101.235	386.53	103.955	1.89454	1.54E-40	4.40E-39	CCDC92	12	123918660	123972831	-	8223	protein_coding	coiled-coil domain containing 92 [Source:HGNC Symbol;Acc:HGNC:29563]	-
ENSG00000175414	86.9005	118.744	100.348	408.496	410.999	384.3	101.998	401.265	-1.97542	1.58E-40	4.51E-39	ARL10	5	176365468	176401865	+	11459	protein_coding	ADP ribosylation factor like GTPase 10 [Source:HGNC Symbol;Acc:HGNC:22042]	-
ENSG00000110148	49.2087	54.2538	54.6451	285.662	270.47	293.876	52.7026	283.336	-2.42574	1.75E-40	5.01E-39	CCKBR	11	6259736	6272127	+	2655	protein_coding	cholecystokinin B receptor [Source:HGNC Symbol;Acc:HGNC:1571]	-
ENSG00000189280	73.2896	79.8452	66.5677	309.467	348.435	341.054	73.2342	332.985	-2.18548	1.88E-40	5.37E-39	GJB5	1	34755047	34758512	+	1355	protein_coding	gap junction protein beta 5 [Source:HGNC Symbol;Acc:HGNC:4287]	-
ENSG00000073350	826.079	839.398	868.361	1581.61	1635.33	1874.32	844.613	1697.09	-1.00632	2.22E-40	6.32E-39	LLGL2	17	75525080	75575208	+	7909	protein_coding	LLGL2, scribble cell polarity complex component [Source:HGNC Symbol;Acc:HGNC:6629]	-
ENSG00000157168	208.352	228.275	162.942	7.61764	5.77516	10.8115	199.856	8.06811	4.63312	3.18E-40	9.01E-39	NRG1	8	31639386	32767959	+	11328	protein_coding	neuregulin 1 [Source:HGNC Symbol;Acc:HGNC:7997]	-
ENSG00000133401	451.255	383.871	410.335	122.834	105.878	93.3721	415.154	107.362	1.94996	3.65E-40	1.03E-38	PDZD2	5	31639410	32110931	+	15642	protein_coding	PDZ domain containing 2 [Source:HGNC Symbol;Acc:HGNC:18486]	-
ENSG00000228594	281.642	308.121	240.439	711.297	730.558	761.72	276.734	734.525	-1.40903	4.15E-40	1.17E-38	FNDC10	1	1598012	1600096	-	2085	protein_coding	fibronectin type III domain containing 10 [Source:HGNC Symbol;Acc:HGNC:42951]	-
ENSG00000145832	49.2087	52.2065	39.7419	268.522	281.058	264.391	47.0524	271.323	-2.5294	4.50E-40	1.27E-38	SLC25A48	5	135579202	135889770	+	8371	protein_coding	solute carrier family 25 member 48 [Source:HGNC Symbol;Acc:HGNC:30451]	-
ENSG00000095951	502.557	527.183	538.503	142.831	187.693	164.138	522.748	164.887	1.66509	5.60E-40	1.57E-38	HIVEP1	6	12008762	12164999	+	10979	protein_coding	human immunodeficiency virus type I enhancer binding protein 1 [Source:HGNC Symbol;Acc:HGNC:4920]	zf-C2H2
ENSG00000084444	547.578	586.555	551.419	1149.31	1110.76	1188.28	561.851	1149.45	-1.03261	6.62E-40	1.84E-38	FAM234B	12	13044284	13142521	+	6807	protein_coding	family with sequence similarity 234 member B [Source:HGNC Symbol;Acc:HGNC:29288]	-
ENSG00000160323	617.727	561.987	575.264	203.772	218.494	211.316	584.993	211.194	1.46974	7.04E-40	1.96E-38	ADAMTS13	9	133414358	133459402	+	5708	protein_coding	ADAM metallopeptidase with thrombospondin type 1 motif 13 [Source:HGNC Symbol;Acc:HGNC:1366]	-
ENSG00000282851	458.584	399.226	406.361	126.643	104.915	87.4749	421.39	106.345	1.98485	8.77E-40	2.43E-38	BISPR	19	17405686	17419324	+	3045	lincRNA	BST2 interferon stimulated positive regulator [Source:HGNC Symbol;Acc:HGNC:51290]	-
ENSG00000163888	176.942	200.637	203.677	555.136	550.566	559.25	193.752	554.984	-1.51744	1.01E-39	2.80E-38	CAMK2N2	3	184259213	184261463	-	1362	protein_coding	calcium/calmodulin dependent protein kinase II inhibitor 2 [Source:HGNC Symbol;Acc:HGNC:24197]	-
ENSG00000131737	1334.92	1334.85	1203.19	597.985	631.418	663.433	1290.98	630.945	1.03287	1.16E-39	3.21E-38	KRT34	17	41377650	41382403	-	1751	protein_coding	keratin 34 [Source:HGNC Symbol;Acc:HGNC:6452]	-
ENSG00000104951	189.506	191.424	198.71	12.3787	20.2131	15.7258	193.213	16.1059	3.58538	1.17E-39	3.22E-38	IL4I1	19	49889654	49929539	-	2563	protein_coding	interleukin 4 induced 1 [Source:HGNC Symbol;Acc:HGNC:19094]	-
ENSG00000126453	359.119	337.807	364.632	819.849	805.635	813.812	353.853	813.099	-1.20017	1.55E-39	4.27E-38	BCL2L12	19	49665142	49673916	+	2216	protein_coding	BCL2 like 12 [Source:HGNC Symbol;Acc:HGNC:13787]	-
ENSG00000185404	803.045	690.968	752.116	285.662	271.433	315.499	748.71	290.865	1.36427	1.62E-39	4.46E-38	SP140L	2	230327184	230403732	+	5650	protein_coding	SP140 nuclear body protein like [Source:HGNC Symbol;Acc:HGNC:25105]	SAND
ENSG00000226210	76.4306	66.5377	72.529	307.562	319.559	337.122	71.8324	321.415	-2.16189	1.91E-39	5.25E-38	WASH8P	12	14522	32015	-	1817	unprocessed_pseudogene	WAS protein family homolog 8, pseudogene [Source:HGNC Symbol;Acc:HGNC:53913]	-
ENSG00000059728	507.792	629.549	431.2	129.5	137.641	142.515	522.847	136.552	1.93689	2.09E-39	5.73E-38	MXD1	2	69897688	69942945	+	6351	protein_coding	MAX dimerization protein 1 [Source:HGNC Symbol;Acc:HGNC:6761]	bHLH
ENSG00000163683	436.597	496.473	482.864	152.353	150.154	130.721	471.978	144.409	1.70823	2.26E-39	6.18E-38	SMIM14	4	39546330	39639090	-	6721	protein_coding	small integral membrane protein 14 [Source:HGNC Symbol;Acc:HGNC:27321]	-
ENSG00000159784	837.596	903.889	760.064	1556.86	1724.85	1730.82	833.849	1670.84	-1.00297	2.54E-39	6.93E-38	FAM131B	7	143353400	143362770	-	6430	protein_coding	family with sequence similarity 131 member B [Source:HGNC Symbol;Acc:HGNC:22202]	-
ENSG00000107262	621.915	548.68	611.032	1193.11	1193.53	1231.53	593.875	1206.06	-1.02205	2.95E-39	8.04E-38	BAG1	9	33247820	33264720	-	7073	protein_coding	BCL2 associated athanogene 1 [Source:HGNC Symbol;Acc:HGNC:937]	-
ENSG00000141682	1527.56	1430.05	1322.41	716.058	584.254	544.507	1426.68	614.94	1.21344	4.68E-39	1.27E-37	PMAIP1	18	59899948	59904306	+	2235	protein_coding	phorbol-12-myristate-13-acetate-induced protein 1 [Source:HGNC Symbol;Acc:HGNC:9108]	-
ENSG00000176171	1555.83	1754.55	1438.66	791.283	740.184	777.446	1583.01	769.637	1.04024	5.29E-39	1.43E-37	BNIP3	10	131966455	131982013	-	5325	protein_coding	BCL2 interacting protein 3 [Source:HGNC Symbol;Acc:HGNC:1084]	-
ENSG00000198910	679.499	799.476	632.89	219.007	265.658	246.699	703.955	243.788	1.52991	5.31E-39	1.43E-37	L1CAM	X	153861514	153886174	-	7270	protein_coding	L1 cell adhesion molecule [Source:HGNC Symbol;Acc:HGNC:6470]	-
ENSG00000078114	463.819	530.254	485.845	167.588	154.967	157.258	493.306	159.938	1.62488	6.79E-39	1.83E-37	NEBL	10	20779973	21174187	-	13654	protein_coding	nebulette [Source:HGNC Symbol;Acc:HGNC:16932]	-
ENSG00000150961	1224.98	1209.96	1304.53	652.261	627.568	587.753	1246.49	622.527	1.00157	8.29E-39	2.22E-37	SEC24D	4	118722823	118838683	-	9920	protein_coding	SEC24 homolog D, COPII coat complex component [Source:HGNC Symbol;Acc:HGNC:10706]	-
ENSG00000179532	1016.63	1050.27	1075.02	511.334	506.289	516.004	1047.31	511.209	1.0349	8.41E-39	2.25E-37	DNHD1	11	6497260	6593758	+	19629	protein_coding	dynein heavy chain domain 1 [Source:HGNC Symbol;Acc:HGNC:26532]	-
ENSG00000008311	752.789	811.76	870.348	356.125	303.196	328.277	811.632	329.199	1.30206	8.52E-39	2.28E-37	AASS	7	122075647	122144280	-	4591	protein_coding	aminoadipate-semialdehyde synthase [Source:HGNC Symbol;Acc:HGNC:17366]	-
ENSG00000237289	45.0208	60.3957	62.5935	296.136	271.433	319.431	56.0033	295.667	-2.39806	8.64E-39	2.31E-37	CKMT1B	15	43593054	43604901	+	3470	protein_coding	creatine kinase, mitochondrial 1B [Source:HGNC Symbol;Acc:HGNC:1995]	-
ENSG00000198133	282.688	253.867	346.748	47.6103	30.8009	56.0233	294.434	44.8115	2.71763	1.10E-38	2.92E-37	TMEM229B	14	67447084	67533739	-	6377	protein_coding	transmembrane protein 229B [Source:HGNC Symbol;Acc:HGNC:20130]	-
ENSG00000197536	297.346	332.688	321.909	55.2279	80.8523	62.9033	317.315	66.3278	2.25859	1.29E-38	3.43E-37	C5orf56	5	132410636	132488702	+	9728	processed_transcript	chromosome 5 open reading frame 56 [Source:HGNC Symbol;Acc:HGNC:33838]	-
ENSG00000120616	541.296	443.243	508.696	165.684	151.117	135.635	497.745	150.812	1.72187	1.36E-38	3.60E-37	EPC1	10	32267751	32378798	-	11286	protein_coding	enhancer of polycomb homolog 1 [Source:HGNC Symbol;Acc:HGNC:19876]	-
ENSG00000262001	466.96	455.527	418.284	138.07	143.417	133.67	446.923	138.385	1.69085	1.66E-38	4.40E-37	DLGAP1-AS2	18	3603000	3608336	+	3171	antisense	DLGAP1 antisense RNA 2 [Source:HGNC Symbol;Acc:HGNC:28146]	-
ENSG00000229644	459.631	533.325	438.155	151.401	130.904	103.201	477.037	128.502	1.89098	2.70E-38	7.09E-37	NAMPTP1	10	36521721	36524234	-	2514	processed_pseudogene	nicotinamide phosphoribosyltransferase pseudogene 1 [Source:HGNC Symbol;Acc:HGNC:17633]	-
ENSG00000181577	912.979	981.687	923.999	454.202	430.25	423.615	939.555	436.022	1.1074	3.29E-38	8.64E-37	C6orf223	6	44000580	44005958	+	3917	protein_coding	chromosome 6 open reading frame 223 [Source:HGNC Symbol;Acc:HGNC:28692]	-
ENSG00000182173	597.834	526.159	525.587	1103.61	1189.68	1298.36	549.86	1197.22	-1.12284	3.83E-38	1.00E-36	TSEN54	17	75516060	75524739	+	3440	protein_coding	tRNA splicing endonuclease subunit 54 [Source:HGNC Symbol;Acc:HGNC:27561]	-
ENSG00000148481	542.343	509.781	509.69	190.441	177.105	180.847	520.605	182.798	1.50961	4.47E-38	1.17E-36	MINDY3	10	15778170	15860520	-	4094	protein_coding	MINDY lysine 48 deubiquitinase 3 [Source:HGNC Symbol;Acc:HGNC:23578]	-
ENSG00000171843	633.432	764.671	611.032	238.051	227.156	250.63	669.712	238.613	1.48894	6.26E-38	1.63E-36	MLLT3	9	20341665	20622543	-	8129	protein_coding	MLLT3, super elongation complex subunit [Source:HGNC Symbol;Acc:HGNC:7136]	-
ENSG00000152689	210.446	162.761	198.71	10.4743	2.88758	15.7258	190.639	9.69589	4.30179	6.61E-38	1.72E-36	RASGRP3	2	33436324	33564750	+	11118	protein_coding	RAS guanyl releasing protein 3 [Source:HGNC Symbol;Acc:HGNC:14545]	-
ENSG00000205212	493.134	437.101	474.916	145.687	139.566	161.19	468.384	148.815	1.65453	7.30E-38	1.90E-36	CCDC144NL	17	20836447	20896140	-	3436	protein_coding	coiled-coil domain containing 144 family, N-terminal like [Source:HGNC Symbol;Acc:HGNC:33735]	-
ENSG00000251022	1223.94	1329.73	1230.01	654.165	640.081	572.027	1261.23	622.091	1.01928	7.57E-38	1.97E-36	THAP9-AS1	4	82893009	82900960	-	4397	antisense	THAP9 antisense RNA 1 [Source:HGNC Symbol;Acc:HGNC:44172]	-
ENSG00000026950	769.541	641.833	877.303	264.713	238.707	282.082	762.892	261.834	1.54335	9.82E-38	2.55E-36	BTN3A1	6	26402237	26415216	+	5547	protein_coding	butyrophilin subfamily 3 member A1 [Source:HGNC Symbol;Acc:HGNC:1138]	-
ENSG00000152684	1137.04	1131.14	1037.26	544.661	511.102	550.404	1101.81	535.389	1.04103	1.00E-37	2.60E-36	PELO	5	52787940	52804046	+	4349	protein_coding	pelota mRNA surveillance and ribosome rescue factor [Source:HGNC Symbol;Acc:HGNC:8829]	-
ENSG00000238178	413.563	533.325	357.677	99.9816	108.766	97.3036	434.855	102.017	2.09128	1.24E-37	3.21E-36	AC078993.1	X	16152941	16170869	-	1219	antisense	novel transcript, antisense to MAGEB17	-
ENSG00000086289	165.425	187.329	185.793	546.566	542.865	488.484	179.516	525.972	-1.55045	1.35E-37	3.48E-36	EPDR1	7	37683843	37951941	+	2864	protein_coding	ependymin related 1 [Source:HGNC Symbol;Acc:HGNC:17572]	-
ENSG00000185000	443.926	381.824	438.155	921.735	934.614	921.927	421.301	926.092	-1.13631	1.63E-37	4.20E-36	DGAT1	8	144314584	144326910	-	4131	protein_coding	diacylglycerol O-acyltransferase 1 [Source:HGNC Symbol;Acc:HGNC:2843]	-
ENSG00000137449	1585.15	1656.28	1510.19	834.132	719.008	622.153	1583.87	725.098	1.12663	1.70E-37	4.37E-36	CPEB2	4	15002674	15070153	+	7177	protein_coding	cytoplasmic polyadenylation element binding protein 2 [Source:HGNC Symbol;Acc:HGNC:21745]	-
ENSG00000119943	82.7126	72.6796	70.5419	333.272	336.885	298.791	75.3114	322.982	-2.10179	1.78E-37	4.56E-36	PYROXD2	10	98383565	98415184	-	3867	protein_coding	pyridine nucleotide-disulphide oxidoreductase domain 2 [Source:HGNC Symbol;Acc:HGNC:23517]	-
ENSG00000187796	126.686	96.2237	112.271	431.349	379.236	408.872	111.727	406.485	-1.86395	1.82E-37	4.66E-36	CARD9	9	136361903	136373681	-	6699	protein_coding	caspase recruitment domain family member 9 [Source:HGNC Symbol;Acc:HGNC:16391]	-
ENSG00000141401	170.66	182.211	164.929	479.912	503.402	541.558	172.6	508.291	-1.55825	2.56E-37	6.56E-36	IMPA2	18	11981025	12030883	+	3825	protein_coding	inositol monophosphatase 2 [Source:HGNC Symbol;Acc:HGNC:6051]	-
ENSG00000156411	543.39	503.639	504.722	1073.14	1027.98	1056.58	517.25	1052.56	-1.02533	2.92E-37	7.47E-36	ATP5MPL	14	103912288	103928269	-	3415	protein_coding	ATP synthase membrane subunit 6.8PL [Source:HGNC Symbol;Acc:HGNC:1188]	-
ENSG00000175745	375.871	408.439	425.238	124.739	112.616	116.961	403.183	118.105	1.77152	3.48E-37	8.87E-36	NR2F1	5	93583224	93594615	+	4314	protein_coding	nuclear receptor subfamily 2 group F member 1 [Source:HGNC Symbol;Acc:HGNC:7975]	RXR-like
ENSG00000143353	559.095	504.663	506.709	190.441	186.73	165.121	523.489	180.764	1.53328	3.93E-37	1.00E-35	LYPLAL1	1	219173844	219212865	+	2966	protein_coding	lysophospholipase like 1 [Source:HGNC Symbol;Acc:HGNC:20440]	-
ENSG00000003436	237.668	281.506	263.29	45.7059	49.0889	25.5545	260.821	40.1164	2.69852	4.54E-37	1.15E-35	TFPI	2	187464230	187565760	-	11714	protein_coding	tissue factor pathway inhibitor [Source:HGNC Symbol;Acc:HGNC:11760]	-
ENSG00000169242	821.891	814.831	908.103	382.787	344.585	384.3	848.275	370.557	1.1952	5.44E-37	1.38E-35	EFNA1	1	155127460	155134857	+	2539	protein_coding	ephrin A1 [Source:HGNC Symbol;Acc:HGNC:3221]	-
ENSG00000109971	5112.47	4247.15	6126.22	20019.2	22140.1	22930.2	5161.95	21696.5	-2.07144	9.61E-37	2.43E-35	HSPA8	11	123057489	123063230	-	4849	protein_coding	heat shock protein family A (Hsp70) member 8 [Source:HGNC Symbol;Acc:HGNC:5241]	-
ENSG00000078687	711.956	671.519	700.451	295.184	283.946	300.756	694.642	293.295	1.24397	1.20E-36	3.02E-35	TNRC6C	17	77959240	78108835	+	11111	protein_coding	trinucleotide repeat containing 6C [Source:HGNC Symbol;Acc:HGNC:29318]	-
ENSG00000167535	495.228	520.017	454.051	999.816	1013.54	1079.19	489.766	1030.85	-1.07396	1.25E-36	3.15E-35	CACNB3	12	48813794	48828941	+	7153	protein_coding	calcium voltage-gated channel auxiliary subunit beta 3 [Source:HGNC Symbol;Acc:HGNC:1403]	-
ENSG00000131650	393.67	455.527	394.438	915.069	885.525	951.413	414.545	917.336	-1.1459	1.56E-36	3.92E-35	KREMEN2	16	2963944	2968383	+	2614	protein_coding	kringle containing transmembrane protein 2 [Source:HGNC Symbol;Acc:HGNC:18797]	-
ENSG00000114738	207.305	189.376	246.4	567.514	615.055	674.245	214.36	618.938	-1.52855	1.81E-36	4.56E-35	MAPKAPK3	3	50611520	50649297	+	3921	protein_coding	mitogen-activated protein kinase-activated protein kinase 3 [Source:HGNC Symbol;Acc:HGNC:6888]	-
ENSG00000189144	16.7519	20.4731	15.8968	180.919	192.505	176.916	17.7073	183.447	-3.37366	6.88E-36	1.71E-34	ZNF573	19	37735833	37817300	-	4689	protein_coding	zinc finger protein 573 [Source:HGNC Symbol;Acc:HGNC:26420]	zf-C2H2
ENSG00000146859	559.095	483.166	564.335	155.209	192.505	190.676	535.532	179.464	1.57788	7.77E-36	1.93E-34	TMEM140	7	135148072	135166215	+	2313	protein_coding	transmembrane protein 140 [Source:HGNC Symbol;Acc:HGNC:21870]	-
ENSG00000173166	385.294	398.202	430.206	119.026	131.866	116.961	404.568	122.618	1.72239	7.95E-36	1.97E-34	RAPH1	2	203394345	203535410	-	11697	protein_coding	Ras association (RalGDS/AF-6) and pleckstrin homology domains 1 [Source:HGNC Symbol;Acc:HGNC:14436]	-
ENSG00000124784	749.648	761.6	719.329	305.658	278.17	343.02	743.526	308.949	1.26734	8.06E-36	2.00E-34	RIOK1	6	7389496	7418037	+	3237	protein_coding	RIO kinase 1 [Source:HGNC Symbol;Acc:HGNC:18656]	-
ENSG00000184164	530.826	503.639	605.071	1130.27	1102.09	1190.25	546.512	1140.87	-1.06112	8.17E-36	2.02E-34	CRELD2	22	49918167	49927540	+	5165	protein_coding	cysteine rich with EGF like domains 2 [Source:HGNC Symbol;Acc:HGNC:28150]	-
ENSG00000163923	164.378	168.903	181.819	470.389	501.477	503.227	171.7	491.698	-1.51716	8.50E-36	2.10E-34	RPL39L	3	187120948	187180908	-	1060	protein_coding	ribosomal protein L39 like [Source:HGNC Symbol;Acc:HGNC:17094]	-
ENSG00000188818	447.067	401.273	456.038	904.595	930.764	1020.21	434.793	951.857	-1.13009	9.01E-36	2.22E-34	ZDHHC11	5	795606	850986	-	6953	protein_coding	zinc finger DHHC-type containing 11 [Source:HGNC Symbol;Acc:HGNC:19158]	-
ENSG00000134757	176.942	185.282	173.871	20.9485	12.5129	16.7087	178.698	16.7234	3.41658	9.01E-36	2.22E-34	DSG3	18	31447795	31478702	+	5525	protein_coding	desmoglein 3 [Source:HGNC Symbol;Acc:HGNC:3050]	-
ENSG00000184545	819.797	897.747	774.967	370.408	322.447	371.523	830.837	354.792	1.22752	1.20E-35	2.95E-34	DUSP8	11	1554044	1571920	-	4616	protein_coding	dual specificity phosphatase 8 [Source:HGNC Symbol;Acc:HGNC:3074]	-
ENSG00000122641	215.681	217.015	179.832	26.6618	27.9133	26.5373	204.176	27.0375	2.91623	1.31E-35	3.21E-34	INHBA	7	41667168	41705834	-	8302	protein_coding	inhibin subunit beta A [Source:HGNC Symbol;Acc:HGNC:6066]	-
ENSG00000131979	1015.58	1103.5	1000.5	522.761	487.039	516.987	1039.86	508.929	1.0308	1.68E-35	4.10E-34	GCH1	14	54842008	54902852	-	2951	protein_coding	GTP cyclohydrolase 1 [Source:HGNC Symbol;Acc:HGNC:4193]	-
ENSG00000173221	271.172	286.624	237.458	44.7537	51.9765	57.989	265.084	51.573	2.36249	1.82E-35	4.43E-34	GLRX	5	95751319	95823005	-	6508	protein_coding	glutaredoxin [Source:HGNC Symbol;Acc:HGNC:4330]	-
ENSG00000104413	860.629	959.166	1033.29	451.345	411.962	412.803	951.028	425.37	1.16099	2.66E-35	6.49E-34	ESRP1	8	94641074	94707466	+	4875	protein_coding	epithelial splicing regulatory protein 1 [Source:HGNC Symbol;Acc:HGNC:25966]	-
ENSG00000060709	9.42295	10.2366	11.9226	149.496	191.543	176.916	10.5274	172.652	-4.03306	2.93E-35	7.13E-34	RIMBP2	12	130396137	130716281	-	9655	protein_coding	RIMS binding protein 2 [Source:HGNC Symbol;Acc:HGNC:30339]	-
ENSG00000092470	264.89	269.222	253.355	652.261	637.193	619.205	262.489	636.219	-1.27763	2.94E-35	7.15E-34	WDR76	15	43826963	43868419	+	4078	protein_coding	WD repeat domain 76 [Source:HGNC Symbol;Acc:HGNC:25773]	-
ENSG00000173559	1054.32	999.089	969.703	518.952	485.114	467.843	1007.7	490.636	1.03785	3.70E-35	8.98E-34	NABP1	2	191678068	191696659	+	13806	protein_coding	nucleic acid binding protein 1 [Source:HGNC Symbol;Acc:HGNC:26232]	-
ENSG00000104321	429.268	363.398	336.813	104.743	67.3769	55.0404	376.493	75.72	2.31147	3.91E-35	9.47E-34	TRPA1	8	72019917	72075617	-	6377	protein_coding	transient receptor potential cation channel subfamily A member 1 [Source:HGNC Symbol;Acc:HGNC:497]	-
ENSG00000164237	349.696	374.658	345.755	857.937	826.811	747.96	356.703	810.903	-1.18511	5.77E-35	1.39E-33	CMBL	5	10275875	10308026	-	3324	protein_coding	carboxymethylenebutenolidase homolog [Source:HGNC Symbol;Acc:HGNC:25090]	-
ENSG00000105750	31.4098	27.6387	30.8	220.912	207.906	195.59	29.9495	208.136	-2.79719	6.01E-35	1.45E-33	ZNF85	19	20923222	20950697	+	4668	protein_coding	zinc finger protein 85 [Source:HGNC Symbol;Acc:HGNC:13160]	zf-C2H2
ENSG00000198612	857.488	853.73	795.832	401.831	383.086	374.471	835.683	386.463	1.1122	6.29E-35	1.51E-33	COPS8	2	237085312	237100466	+	4743	protein_coding	COP9 signalosome subunit 8 [Source:HGNC Symbol;Acc:HGNC:24335]	-
ENSG00000176890	338.179	314.263	390.464	817.944	824.886	782.36	347.635	808.397	-1.2168	6.54E-35	1.57E-33	TYMS	18	657604	673578	+	2470	protein_coding	thymidylate synthetase [Source:HGNC Symbol;Acc:HGNC:12441]	-
ENSG00000107968	532.92	498.521	424.245	155.209	167.48	145.464	485.229	156.051	1.63581	8.23E-35	1.97E-33	MAP3K8	10	30433937	30461833	+	3601	protein_coding	mitogen-activated protein kinase kinase kinase 8 [Source:HGNC Symbol;Acc:HGNC:6860]	-
ENSG00000206192	350.743	345.996	322.903	0.952205	2.88758	1.96573	339.881	1.93517	7.45897	8.56E-35	2.04E-33	ANKRD20A9P	13	18816718	18871967	-	2978	unprocessed_pseudogene	ankyrin repeat domain 20 family member A9, pseudogene [Source:HGNC Symbol;Acc:HGNC:42023]	-
ENSG00000206384	2.09399	2.04731	0	642.739	667.032	738.131	1.38043	682.634	-8.96966	9.29E-35	2.21E-33	COL6A6	3	130560334	130678155	+	9720	protein_coding	collagen type VI alpha 6 chain [Source:HGNC Symbol;Acc:HGNC:27023]	-
ENSG00000224940	82.7126	116.697	94.387	343.746	392.711	370.54	97.9321	368.999	-1.91312	1.47E-34	3.49E-33	PRRT4	7	128350325	128361685	-	3683	protein_coding	proline rich transmembrane protein 4 [Source:HGNC Symbol;Acc:HGNC:37280]	-
ENSG00000111110	621.915	711.441	628.916	230.434	256.032	279.133	654.091	255.2	1.35841	1.52E-34	3.60E-33	PPM1H	12	62643982	62935037	-	7063	protein_coding	protein phosphatase, Mg2+/Mn2+ dependent 1H [Source:HGNC Symbol;Acc:HGNC:18583]	-
ENSG00000136754	983.128	994.994	881.277	441.823	473.564	421.649	953.133	445.679	1.09621	1.61E-34	3.82E-33	ABI1	10	26746593	26861087	-	4218	protein_coding	abl interactor 1 [Source:HGNC Symbol;Acc:HGNC:11320]	-
ENSG00000156983	1059.56	997.041	975.664	431.349	486.076	516.987	1010.75	478.137	1.08017	2.02E-34	4.78E-33	BRPF1	3	9731729	9748018	+	5477	protein_coding	bromodomain and PHD finger containing 1 [Source:HGNC Symbol;Acc:HGNC:14255]	-
ENSG00000186283	479.523	453.48	461.006	932.209	966.378	927.824	464.67	942.137	-1.01993	2.14E-34	5.05E-33	TOR3A	1	179081377	179098023	+	3917	protein_coding	torsin family 3 member A [Source:HGNC Symbol;Acc:HGNC:11997]	-
ENSG00000072858	273.266	264.103	304.026	56.1801	67.3769	37.3488	280.465	53.6353	2.38512	2.26E-34	5.34E-33	SIDT1	3	113532296	113629578	+	8060	protein_coding	SID1 transmembrane family member 1 [Source:HGNC Symbol;Acc:HGNC:25967]	-
ENSG00000180263	1170.54	1310.28	996.528	534.187	507.252	477.672	1159.12	506.37	1.19425	2.45E-34	5.79E-33	FGD6	12	95076749	95217482	-	10044	protein_coding	FYVE, RhoGEF and PH domain containing 6 [Source:HGNC Symbol;Acc:HGNC:21740]	-
ENSG00000197457	331.897	394.108	338.8	759.86	851.837	868.852	354.935	826.85	-1.21988	3.23E-34	7.59E-33	STMN3	20	63639705	63657682	-	3032	protein_coding	stathmin 3 [Source:HGNC Symbol;Acc:HGNC:15926]	-
ENSG00000107731	715.097	882.392	786.89	303.754	343.622	340.071	794.793	329.149	1.27226	3.37E-34	7.92E-33	UNC5B	10	71212570	71302864	+	6841	protein_coding	unc-5 netrin receptor B [Source:HGNC Symbol;Acc:HGNC:12568]	-
ENSG00000166963	59.6787	63.4667	80.4774	293.279	303.196	286.014	67.8743	294.163	-2.11357	3.53E-34	8.28E-33	MAP1A	15	43510958	43531620	+	10629	protein_coding	microtubule associated protein 1A [Source:HGNC Symbol;Acc:HGNC:6835]	-
ENSG00000204262	152.861	176.069	146.052	8.56985	10.5878	7.86291	158.327	9.00686	4.13478	4.68E-34	1.09E-32	COL5A2	2	189031896	189225312	-	7453	protein_coding	collagen type V alpha 2 chain [Source:HGNC Symbol;Acc:HGNC:2210]	-
ENSG00000184489	162.284	178.116	153.006	15.2353	10.5878	14.743	164.469	13.522	3.60444	4.79E-34	1.12E-32	PTP4A3	8	141391993	141432454	+	2877	protein_coding	protein tyrosine phosphatase type IVA, member 3 [Source:HGNC Symbol;Acc:HGNC:9636]	-
ENSG00000019505	115.169	118.744	105.316	387.548	361.91	375.454	113.077	374.971	-1.73012	4.90E-34	1.14E-32	SYT13	11	45240301	45286319	-	5424	protein_coding	synaptotagmin 13 [Source:HGNC Symbol;Acc:HGNC:14962]	-
ENSG00000116701	275.36	323.475	258.322	68.5588	58.7142	61.9205	285.719	63.0645	2.17916	5.88E-34	1.36E-32	NCF2	1	183555563	183590876	-	2928	protein_coding	neutrophil cytosolic factor 2 [Source:HGNC Symbol;Acc:HGNC:7661]	-
ENSG00000109790	675.311	678.684	669.651	301.849	286.833	297.808	674.549	295.497	1.19074	6.31E-34	1.46E-32	KLHL5	4	39045039	39126857	+	5144	protein_coding	kelch like family member 5 [Source:HGNC Symbol;Acc:HGNC:6356]	-
ENSG00000106080	368.542	382.848	394.438	128.548	101.065	114.012	381.943	114.542	1.73735	9.08E-34	2.10E-32	FKBP14	7	30010587	30026684	-	5326	protein_coding	FK506 binding protein 14 [Source:HGNC Symbol;Acc:HGNC:18625]	-
ENSG00000164308	264.89	287.647	326.877	71.4154	69.302	65.8519	293.138	68.8564	2.09016	1.18E-33	2.72E-32	ERAP2	5	96875939	96919716	+	7422	protein_coding	endoplasmic reticulum aminopeptidase 2 [Source:HGNC Symbol;Acc:HGNC:29499]	-
ENSG00000163286	9.42295	11.2602	0.993548	164.732	161.705	176.916	7.22557	167.784	-4.55046	1.32E-33	3.04E-32	ALPG	2	232406843	232410714	+	2493	protein_coding	alkaline phosphatase, germ cell [Source:HGNC Symbol;Acc:HGNC:441]	-
ENSG00000118922	282.688	320.404	259.316	74.272	54.8641	58.9719	287.47	62.7026	2.19577	1.45E-33	3.33E-32	KLF12	13	73686089	73995056	-	10923	protein_coding	Kruppel like factor 12 [Source:HGNC Symbol;Acc:HGNC:6346]	zf-C2H2
ENSG00000234420	335.038	300.955	338.8	760.812	752.696	701.765	324.931	738.425	-1.18435	1.46E-33	3.34E-32	ZNF37BP	10	42513510	42552822	-	10256	transcribed_processed_pseudogene	zinc finger protein 37B, pseudogene [Source:HGNC Symbol;Acc:HGNC:13103]	-
ENSG00000167880	460.678	481.119	501.742	935.066	978.89	1056.58	481.179	990.178	-1.04053	1.55E-33	3.55E-32	EVPL	17	76004502	76027452	-	7510	protein_coding	envoplakin [Source:HGNC Symbol;Acc:HGNC:3503]	-
ENSG00000250420	271.172	263.08	250.374	1.90441	1.92505	2.94859	261.542	2.25935	6.85852	1.71E-33	3.91E-32	AACSP1	5	178764861	178818435	-	3380	transcribed_unprocessed_pseudogene	acetoacetyl-CoA synthetase pseudogene 1 [Source:HGNC Symbol;Acc:HGNC:18226]	-
ENSG00000131746	91.0885	89.0581	61.6	307.562	337.847	338.105	80.5822	327.838	-2.02674	2.48E-33	5.63E-32	TNS4	17	40475828	40501597	-	4847	protein_coding	tensin 4 [Source:HGNC Symbol;Acc:HGNC:24352]	-
ENSG00000120690	993.598	958.142	862.399	456.106	421.587	457.032	938.047	444.908	1.07583	4.39E-33	9.91E-32	ELF1	13	40932028	41061440	-	4335	protein_coding	E74 like ETS transcription factor 1 [Source:HGNC Symbol;Acc:HGNC:3316]	ETS
ENSG00000124839	634.479	600.886	585.2	224.72	227.156	270.288	606.855	240.722	1.3344	4.76E-33	1.07E-31	RAB17	2	237574322	237601614	-	4783	protein_coding	RAB17, member RAS oncogene family [Source:HGNC Symbol;Acc:HGNC:16523]	-
ENSG00000108479	258.608	245.678	229.51	566.562	616.98	666.382	244.598	616.641	-1.33438	5.79E-33	1.30E-31	GALK1	17	75751594	75765711	-	2891	protein_coding	galactokinase 1 [Source:HGNC Symbol;Acc:HGNC:4118]	-
ENSG00000164307	451.255	574.271	587.187	184.728	187.693	180.847	537.571	184.423	1.54392	6.27E-33	1.41E-31	ERAP1	5	96760810	96808100	-	7945	protein_coding	endoplasmic reticulum aminopeptidase 1 [Source:HGNC Symbol;Acc:HGNC:18173]	-
ENSG00000169583	45.0208	47.0882	36.7613	231.386	213.681	259.476	42.9567	234.848	-2.45208	8.31E-33	1.86E-31	CLIC3	9	136994635	136996803	-	1177	protein_coding	chloride intracellular channel 3 [Source:HGNC Symbol;Acc:HGNC:2064]	-
ENSG00000128394	630.291	648.998	561.355	265.665	211.756	225.076	613.548	234.166	1.38894	8.62E-33	1.93E-31	APOBEC3F	22	39040604	39053910	+	3242	protein_coding	apolipoprotein B mRNA editing enzyme catalytic subunit 3F [Source:HGNC Symbol;Acc:HGNC:17356]	-
ENSG00000198794	231.386	223.157	229.51	533.235	584.254	589.719	228.017	569.069	-1.31933	1.10E-32	2.45E-31	SCAMP5	15	74957219	75021496	+	4873	protein_coding	secretory carrier membrane protein 5 [Source:HGNC Symbol;Acc:HGNC:30386]	-
ENSG00000011332	86.9005	90.0818	76.5032	282.805	369.611	360.711	84.4952	337.709	-1.99937	1.16E-32	2.59E-31	DPF1	19	38211006	38229714	-	4800	protein_coding	double PHD fingers 1 [Source:HGNC Symbol;Acc:HGNC:20225]	-
ENSG00000162496	650.184	808.689	568.309	1484.49	1438.98	1591.26	675.727	1504.91	-1.15548	1.21E-32	2.70E-31	DHRS3	1	12567910	12617731	-	3036	protein_coding	dehydrogenase/reductase 3 [Source:HGNC Symbol;Acc:HGNC:17693]	-
ENSG00000185596	232.433	171.974	172.877	534.187	534.203	587.753	192.428	552.048	-1.52178	1.36E-32	3.02E-31	WASH3P	15	101961603	101976543	+	2351	transcribed_unprocessed_pseudogene	WAS protein family homolog 3, pseudogene [Source:HGNC Symbol;Acc:HGNC:24362]	-
ENSG00000106123	254.42	253.867	184.8	614.172	612.167	645.742	231.029	624.027	-1.43493	1.36E-32	3.02E-31	EPHB6	7	142855061	142871094	+	5325	protein_coding	EPH receptor B6 [Source:HGNC Symbol;Acc:HGNC:3396]	-
ENSG00000157551	303.628	294.813	259.316	78.0808	56.7891	61.9205	285.919	65.5968	2.1227	1.36E-32	3.02E-31	KCNJ15	21	38155549	38307357	+	10342	protein_coding	potassium voltage-gated channel subfamily J member 15 [Source:HGNC Symbol;Acc:HGNC:6261]	-
ENSG00000184207	511.98	468.835	451.071	934.113	1093.43	987.779	477.295	1005.11	-1.07488	1.42E-32	3.14E-31	PGP	16	2211997	2214807	-	2727	protein_coding	phosphoglycolate phosphatase [Source:HGNC Symbol;Acc:HGNC:8909]	-
ENSG00000130203	28.2688	33.7807	29.8064	200.915	210.794	186.744	30.6186	199.484	-2.70365	1.84E-32	4.06E-31	APOE	19	44905754	44909393	+	2191	protein_coding	apolipoprotein E [Source:HGNC Symbol;Acc:HGNC:613]	-
ENSG00000168310	826.079	773.884	840.541	400.878	385.974	355.797	813.501	380.883	1.09452	3.26E-32	7.15E-31	IRF2	4	184387713	184474580	-	3116	protein_coding	interferon regulatory factor 2 [Source:HGNC Symbol;Acc:HGNC:6117]	IRF
ENSG00000182484	98.4175	83.9398	87.4322	326.606	303.196	354.814	89.9298	328.206	-1.86827	4.03E-32	8.81E-31	WASH6P	X	156020826	156025710	+	4618	transcribed_unprocessed_pseudogene	WAS protein family homolog 6, pseudogene [Source:HGNC Symbol;Acc:HGNC:31685]	-
ENSG00000169683	156.002	204.731	168.903	459.915	538.053	555.318	176.546	517.762	-1.55176	6.46E-32	1.41E-30	LRRC45	17	82023302	82031151	+	3606	protein_coding	leucine rich repeat containing 45 [Source:HGNC Symbol;Acc:HGNC:28302]	-
ENSG00000189057	196.835	177.093	203.677	516.095	494.739	501.261	192.535	504.032	-1.38817	6.50E-32	1.42E-30	FAM111B	11	59107185	59127410	+	3863	protein_coding	family with sequence similarity 111 member B [Source:HGNC Symbol;Acc:HGNC:24200]	-
ENSG00000177556	139.25	123.862	132.142	374.217	414.849	414.769	131.752	401.278	-1.60691	6.67E-32	1.45E-30	ATOX1	5	151742316	151772532	-	5239	protein_coding	antioxidant 1 copper chaperone [Source:HGNC Symbol;Acc:HGNC:798]	-
ENSG00000237036	206.258	218.039	195.729	36.1838	35.6135	38.3317	206.675	36.7097	2.49328	1.03E-31	2.23E-30	ZEB1-AS1	10	31206278	31320447	-	3831	antisense	ZEB1 antisense RNA 1 [Source:HGNC Symbol;Acc:HGNC:42354]	-
ENSG00000169715	335.038	356.232	433.187	896.977	808.523	871.801	374.819	859.1	-1.19554	1.06E-31	2.29E-30	MT1E	16	56625475	56627112	+	1052	protein_coding	metallothionein 1E [Source:HGNC Symbol;Acc:HGNC:7397]	-
ENSG00000110852	252.326	273.316	225.535	59.9889	53.9015	45.2118	250.392	53.0341	2.23772	2.09E-31	4.49E-30	CLEC2B	12	9852984	9870136	-	2638	protein_coding	C-type lectin domain family 2 member B [Source:HGNC Symbol;Acc:HGNC:2053]	-
ENSG00000105520	304.675	322.452	338.8	667.496	804.673	851.161	321.976	774.443	-1.26548	2.20E-31	4.72E-30	PLPPR2	19	11355386	11365698	+	3273	protein_coding	phospholipid phosphatase related 2 [Source:HGNC Symbol;Acc:HGNC:29566]	-
ENSG00000160256	390.529	417.652	394.438	836.989	825.849	803	400.873	821.946	-1.03595	2.22E-31	4.75E-30	FAM207A	21	44940010	44976989	+	1402	protein_coding	family with sequence similarity 207 member A [Source:HGNC Symbol;Acc:HGNC:15811]	-
ENSG00000205189	752.789	852.706	679.587	326.606	333.997	322.38	761.694	327.661	1.21669	2.47E-31	5.30E-30	ZBTB10	8	80485619	80526265	+	10216	protein_coding	zinc finger and BTB domain containing 10 [Source:HGNC Symbol;Acc:HGNC:30953]	-
ENSG00000110881	615.633	770.813	645.806	1294.05	1333.1	1447.76	677.417	1358.3	-1.00347	2.81E-31	6.02E-30	ASIC1	12	50057548	50083611	+	5745	protein_coding	acid sensing ion channel subunit 1 [Source:HGNC Symbol;Acc:HGNC:100]	-
ENSG00000090661	96.3235	105.437	86.4387	318.989	324.372	384.3	96.0663	342.554	-1.83462	3.99E-31	8.51E-30	CERS4	19	8206736	8262421	+	4059	protein_coding	ceramide synthase 4 [Source:HGNC Symbol;Acc:HGNC:23747]	Homeobox
ENSG00000134058	816.656	837.351	768.012	390.404	385.011	397.077	807.34	390.831	1.0465	4.32E-31	9.21E-30	CDK7	5	69234795	69277430	+	2416	protein_coding	cyclin dependent kinase 7 [Source:HGNC Symbol;Acc:HGNC:1778]	-
ENSG00000171368	365.401	366.469	356.684	743.672	749.809	809.88	362.851	767.787	-1.08129	4.38E-31	9.32E-30	TPPP	5	659862	693395	-	6022	protein_coding	tubulin polymerization promoting protein [Source:HGNC Symbol;Acc:HGNC:24164]	-
ENSG00000259529	249.185	239.536	241.432	54.2757	54.8641	57.989	243.384	55.7096	2.12745	5.39E-31	1.14E-29	AL136295.5	14	24151218	24167402	+	4798	protein_coding	novel transcript	-
ENSG00000164342	333.991	306.073	366.619	101.886	98.1778	93.3721	335.561	97.812	1.77847	5.62E-31	1.19E-29	TLR3	4	186069152	186088069	+	6724	protein_coding	toll like receptor 3 [Source:HGNC Symbol;Acc:HGNC:11849]	-
ENSG00000088538	922.402	838.375	869.354	406.592	443.725	441.306	876.71	430.541	1.02599	6.26E-31	1.33E-29	DOCK3	3	50675241	51384198	+	8755	protein_coding	dedicator of cytokinesis 3 [Source:HGNC Symbol;Acc:HGNC:2989]	-
ENSG00000112290	671.123	812.783	727.277	298.992	285.871	344.985	737.061	309.95	1.25034	6.55E-31	1.39E-29	WASF1	6	110099819	110180004	-	3260	protein_coding	WAS protein family member 1 [Source:HGNC Symbol;Acc:HGNC:12732]	-
ENSG00000196562	449.161	456.551	388.477	854.128	912.476	972.053	431.396	912.886	-1.08187	6.59E-31	1.39E-29	SULF2	20	47656348	47786616	-	6657	protein_coding	sulfatase 2 [Source:HGNC Symbol;Acc:HGNC:20392]	-
ENSG00000135047	341.32	327.57	356.684	691.301	776.76	785.309	341.858	751.123	-1.13523	7.24E-31	1.53E-29	CTSL	9	87725519	87731393	+	2366	protein_coding	cathepsin L [Source:HGNC Symbol;Acc:HGNC:2537]	-
ENSG00000179403	170.66	190.4	156.981	455.154	462.976	491.432	172.68	469.854	-1.4445	9.51E-31	2.00E-29	VWA1	1	1434861	1442882	+	5065	protein_coding	von Willebrand factor A domain containing 1 [Source:HGNC Symbol;Acc:HGNC:30910]	-
ENSG00000171135	673.217	691.992	664.683	274.235	285.871	331.225	676.631	297.11	1.18792	1.49E-30	3.13E-29	JAGN1	3	9890572	9894349	+	1781	protein_coding	jagunal homolog 1 [Source:HGNC Symbol;Acc:HGNC:26926]	-
ENSG00000153246	123.545	140.241	127.174	450.393	398.486	363.66	130.32	404.18	-1.63316	1.90E-30	3.98E-29	PLA2R1	2	159932006	160062610	-	15357	protein_coding	phospholipase A2 receptor 1 [Source:HGNC Symbol;Acc:HGNC:9042]	-
ENSG00000223865	122.498	158.667	142.077	5.71323	7.70022	6.88005	141.081	6.7645	4.3835	2.53E-30	5.28E-29	HLA-DPB1	6	33075926	33087201	+	2791	protein_coding	major histocompatibility complex, class II, DP beta 1 [Source:HGNC Symbol;Acc:HGNC:4940]	-
ENSG00000099246	1062.7	925.385	901.148	483.72	446.613	474.723	963.078	468.352	1.03965	2.56E-30	5.34E-29	RAB18	10	27504174	27542237	+	6223	protein_coding	RAB18, member RAS oncogene family [Source:HGNC Symbol;Acc:HGNC:14244]	-
ENSG00000196604	541.296	466.787	557.38	188.537	178.068	216.23	521.821	194.278	1.42605	2.73E-30	5.69E-29	POTEF	2	130074030	130129222	-	4209	protein_coding	POTE ankyrin domain family member F [Source:HGNC Symbol;Acc:HGNC:33905]	-
ENSG00000162062	189.506	231.346	206.658	532.283	533.24	516.987	209.17	527.503	-1.33419	2.84E-30	5.91E-29	TEDC2	16	2460080	2464963	+	2854	protein_coding	tubulin epsilon and delta complex 2 [Source:HGNC Symbol;Acc:HGNC:25849]	-
ENSG00000144677	464.866	454.503	525.587	926.496	966.378	1051.66	481.652	981.513	-1.02627	3.13E-30	6.49E-29	CTDSPL	3	37861960	37984469	+	5796	protein_coding	CTD small phosphatase like [Source:HGNC Symbol;Acc:HGNC:16890]	-
ENSG00000232480	243.95	253.867	264.284	45.7059	25.9882	62.9033	254.033	44.8658	2.50345	3.63E-30	7.50E-29	TGFB2-AS1	1	218344196	218345678	-	557	antisense	TGFB2 antisense RNA 1 (head to head) [Source:HGNC Symbol;Acc:HGNC:50628]	-
ENSG00000144596	236.621	239.536	213.613	56.1801	44.2763	34.4003	229.923	44.9522	2.35242	3.71E-30	7.67E-29	GRIP2	3	14489111	14556075	-	11885	protein_coding	glutamate receptor interacting protein 2 [Source:HGNC Symbol;Acc:HGNC:23841]	-
ENSG00000176834	168.566	188.353	200.697	465.628	491.852	498.312	185.872	485.264	-1.3834	5.40E-30	1.11E-28	VSIG10	12	118063593	118136026	-	8350	protein_coding	V-set and immunoglobulin domain containing 10 [Source:HGNC Symbol;Acc:HGNC:26078]	-
ENSG00000261150	196.835	247.725	161.948	549.422	571.741	583.821	202.169	568.328	-1.49201	5.42E-30	1.11E-28	EPPK1	8	143857324	143878464	-	16002	protein_coding	epiplakin 1 [Source:HGNC Symbol;Acc:HGNC:15577]	-
ENSG00000005187	55.4907	24.5678	49.6774	245.669	236.782	244.733	43.2453	242.395	-2.48723	6.38E-30	1.31E-28	ACSM3	16	20610243	20797581	+	7822	protein_coding	acyl-CoA synthetase medium chain family member 3 [Source:HGNC Symbol;Acc:HGNC:10522]	-
ENSG00000088367	430.315	534.349	402.387	1032.19	933.652	1048.72	455.683	1004.85	-1.14114	8.26E-30	1.69E-28	EPB41L1	20	36091504	36232799	+	9674	protein_coding	erythrocyte membrane protein band 4.1 like 1 [Source:HGNC Symbol;Acc:HGNC:3378]	-
ENSG00000091986	848.065	940.74	778.941	359.934	418.699	400.026	855.916	392.886	1.12334	1.00E-29	2.04E-28	CCDC80	3	112596794	112649530	-	13071	protein_coding	coiled-coil domain containing 80 [Source:HGNC Symbol;Acc:HGNC:30649]	-
ENSG00000185753	650.184	602.934	612.025	275.187	287.796	268.322	621.714	277.102	1.16554	1.11E-29	2.27E-28	CXorf38	X	40626921	40647554	-	6043	protein_coding	chromosome X open reading frame 38 [Source:HGNC Symbol;Acc:HGNC:28589]	-
ENSG00000164379	11.5169	20.4731	19.871	144.735	165.555	170.036	17.287	160.108	-3.20707	1.46E-29	2.96E-28	FOXQ1	6	1312440	1314748	+	2309	protein_coding	forkhead box Q1 [Source:HGNC Symbol;Acc:HGNC:20951]	Fork
ENSG00000143554	76.4306	63.4667	88.4258	265.665	304.159	348.917	76.1077	306.247	-2.00712	1.55E-29	3.14E-28	SLC27A3	1	153774354	153780157	+	5470	protein_coding	solute carrier family 27 member 3 [Source:HGNC Symbol;Acc:HGNC:10997]	-
ENSG00000196743	119.357	119.768	112.271	368.503	333.035	382.334	117.132	361.291	-1.6253	1.77E-29	3.57E-28	GM2A	5	151212150	151270440	+	4479	protein_coding	GM2 ganglioside activator [Source:HGNC Symbol;Acc:HGNC:4367]	-
ENSG00000167772	567.471	697.11	506.709	209.485	230.044	207.384	590.43	215.638	1.45282	1.85E-29	3.72E-28	ANGPTL4	19	8363289	8374373	+	2482	protein_coding	angiopoietin like 4 [Source:HGNC Symbol;Acc:HGNC:16039]	-
ENSG00000177700	557.001	480.095	498.761	1066.47	949.052	1151.92	511.952	1055.81	-1.04453	2.06E-29	4.13E-28	POLR2L	11	837356	842545	-	1142	protein_coding	RNA polymerase II subunit L [Source:HGNC Symbol;Acc:HGNC:9199]	-
ENSG00000110811	338.179	410.486	455.045	881.742	856.649	988.762	401.237	909.051	-1.17869	2.68E-29	5.39E-28	P3H3	12	6828410	6839851	+	4601	protein_coding	prolyl 3-hydroxylase 3 [Source:HGNC Symbol;Acc:HGNC:19318]	-
ENSG00000164362	85.8535	80.8689	81.4709	296.136	282.021	291.911	82.7311	290.022	-1.81	4.03E-29	8.04E-28	TERT	5	1253147	1295069	-	4602	protein_coding	telomerase reverse transcriptase [Source:HGNC Symbol;Acc:HGNC:11730]	-
ENSG00000128590	674.264	665.377	729.264	321.845	333.997	293.876	689.635	316.573	1.12323	4.54E-29	9.04E-28	DNAJB9	7	108569568	108574850	+	2837	protein_coding	DnaJ heat shock protein family (Hsp40) member B9 [Source:HGNC Symbol;Acc:HGNC:6968]	-
ENSG00000205426	296.299	433.007	314.955	97.1249	83.7399	89.4407	348.087	90.1018	1.94967	5.63E-29	1.12E-27	KRT81	12	52285913	52291534	-	1929	protein_coding	keratin 81 [Source:HGNC Symbol;Acc:HGNC:6458]	-
ENSG00000127922	464.866	546.633	434.18	1054.09	926.914	1087.05	481.893	1022.68	-1.0858	5.92E-29	1.17E-27	SEM1	7	96481626	96709891	-	11490	protein_coding	SEM1, 26S proteasome complex subunit [Source:HGNC Symbol;Acc:HGNC:10845]	-
ENSG00000123130	706.721	714.512	663.69	319.941	340.735	325.328	694.974	328.668	1.08014	6.85E-29	1.35E-27	ACOT9	X	23702253	23766475	-	5046	protein_coding	acyl-CoA thioesterase 9 [Source:HGNC Symbol;Acc:HGNC:17152]	-
ENSG00000133216	483.711	521.041	516.645	188.537	222.344	201.487	507.132	204.123	1.31322	6.90E-29	1.36E-27	EPHB2	1	22710839	22921500	+	12516	protein_coding	EPH receptor B2 [Source:HGNC Symbol;Acc:HGNC:3393]	-
ENSG00000121858	180.083	156.619	192.748	1.90441	4.81264	0.982864	176.484	2.56664	6.09921	9.55E-29	1.88E-27	TNFSF10	3	172505508	172523507	-	3473	protein_coding	TNF superfamily member 10 [Source:HGNC Symbol;Acc:HGNC:11925]	-
ENSG00000112640	391.576	378.753	423.251	770.334	831.624	822.657	397.86	808.205	-1.02196	1.00E-28	1.97E-27	PPP2R5D	6	42984499	43012342	+	3314	protein_coding	protein phosphatase 2 regulatory subunit B'delta [Source:HGNC Symbol;Acc:HGNC:9312]	-
ENSG00000164976	224.057	256.938	257.329	534.187	632.381	669.331	246.108	611.966	-1.31328	1.01E-28	1.98E-27	MYORG	9	34366670	34376853	-	6398	protein_coding	myogenesis regulating glycosidase (putative) [Source:HGNC Symbol;Acc:HGNC:19918]	-
ENSG00000167384	227.198	218.039	259.316	625.599	556.341	540.575	234.851	574.172	-1.28922	1.05E-28	2.06E-27	ZNF180	19	44474428	44500524	-	4783	protein_coding	zinc finger protein 180 [Source:HGNC Symbol;Acc:HGNC:12970]	zf-C2H2
ENSG00000180535	249.185	227.252	297.071	53.3235	65.4519	61.9205	257.836	60.2319	2.09881	1.05E-28	2.07E-27	BHLHA15	7	98211427	98212979	+	798	protein_coding	basic helix-loop-helix family member a15 [Source:HGNC Symbol;Acc:HGNC:22265]	bHLH
ENSG00000072682	3426.81	4298.33	3203.2	1282.62	1291.71	1350.46	3642.78	1308.26	1.47739	1.11E-28	2.18E-27	P4HA2	5	132191838	132295315	-	8502	protein_coding	prolyl 4-hydroxylase subunit alpha 2 [Source:HGNC Symbol;Acc:HGNC:8547]	-
ENSG00000236283	405.187	435.054	414.309	161.875	106.841	139.567	418.183	136.094	1.61928	1.13E-28	2.21E-27	AC019197.1	2	164840672	165208261	+	7393	antisense	novel transcript, antisense to SLC38A11 and SCN3A	-
ENSG00000177000	685.781	681.755	738.206	311.371	337.847	343.02	701.914	330.746	1.08606	1.21E-28	2.37E-27	MTHFR	1	11785723	11806920	-	11978	protein_coding	methylenetetrahydrofolate reductase [Source:HGNC Symbol;Acc:HGNC:7436]	-
ENSG00000204388	358.072	299.931	428.219	780.808	916.326	953.378	362.074	883.504	-1.28605	1.24E-28	2.42E-27	HSPA1B	6	31827735	31830255	+	2521	protein_coding	heat shock protein family A (Hsp70) member 1B [Source:HGNC Symbol;Acc:HGNC:5233]	-
ENSG00000145358	371.683	398.202	375.561	795.091	799.86	738.131	381.815	777.694	-1.02645	1.26E-28	2.45E-27	DDIT4L	4	100185870	100190782	-	2994	protein_coding	DNA damage inducible transcript 4 like [Source:HGNC Symbol;Acc:HGNC:30555]	-
ENSG00000260266	346.555	386.942	265.277	801.757	818.148	767.617	332.925	795.841	-1.25835	1.35E-28	2.63E-27	PPIAP46	15	74350768	74364620	+	3702	transcribed_processed_pseudogene	peptidylprolyl isomerase A pseudogene 46 [Source:HGNC Symbol;Acc:HGNC:53670]	-
ENSG00000073756	885.757	1017.51	743.174	402.783	371.536	346.951	882.149	373.757	1.2383	1.42E-28	2.76E-27	PTGS2	1	186671791	186680427	-	5269	protein_coding	prostaglandin-endoperoxide synthase 2 [Source:HGNC Symbol;Acc:HGNC:9605]	-
ENSG00000204536	421.939	424.817	355.69	808.422	817.186	903.252	400.815	842.954	-1.07308	2.20E-28	4.27E-27	CCHCR1	6	31142439	31158238	-	5086	protein_coding	coiled-coil alpha-helical rod protein 1 [Source:HGNC Symbol;Acc:HGNC:13930]	-
ENSG00000074935	1104.58	955.072	997.522	559.897	475.489	491.432	1019.06	508.939	1.00119	2.42E-28	4.69E-27	TUBE1	6	112070777	112087529	-	6973	protein_coding	tubulin epsilon 1 [Source:HGNC Symbol;Acc:HGNC:20775]	-
ENSG00000170379	291.064	382.848	286.142	72.3676	92.4026	88.4578	320.018	84.4093	1.92312	2.60E-28	5.03E-27	TCAF2	7	143620952	143730409	+	6409	protein_coding	TRPM8 channel associated factor 2 [Source:HGNC Symbol;Acc:HGNC:26878]	-
ENSG00000214135	292.111	327.57	278.193	658.926	657.406	646.725	299.292	654.352	-1.12885	2.92E-28	5.63E-27	AC132008.2	3	197578213	197627906	-	3502	transcribed_unprocessed_pseudogene	succinate dehydrogenase complex flavoprotein subunit A pseudogene [Source:NCBI gene;Acc:220729]	-
ENSG00000135477	141.344	184.258	124.193	13.3309	14.4379	15.7258	149.932	14.4982	3.3709	2.94E-28	5.67E-27	KRT87P	12	52250466	52258867	-	1778	transcribed_unprocessed_pseudogene	keratin 87 pseudogene [Source:HGNC Symbol;Acc:HGNC:30198]	-
ENSG00000154781	618.774	660.258	660.709	315.18	257.957	290.928	646.58	288.022	1.16668	3.15E-28	6.08E-27	CCDC174	3	14651746	14672659	+	3556	protein_coding	coiled-coil domain containing 174 [Source:HGNC Symbol;Acc:HGNC:28033]	-
ENSG00000279672	148.673	178.116	157.974	423.731	425.437	442.289	161.588	430.486	-1.41332	3.84E-28	7.38E-27	AP006621.5	11	779617	780755	+	1139	TEC	TEC	-
ENSG00000073712	651.231	750.34	680.58	316.132	336.885	316.482	694.05	323.166	1.10282	6.01E-28	1.15E-26	FERMT2	14	52857268	52952435	-	8510	protein_coding	fermitin family member 2 [Source:HGNC Symbol;Acc:HGNC:15767]	-
ENSG00000090776	460.678	505.686	374.568	936.97	942.314	955.344	446.977	944.876	-1.08069	6.36E-28	1.21E-26	EFNB1	X	68828997	68842147	+	3314	protein_coding	ephrin B1 [Source:HGNC Symbol;Acc:HGNC:3226]	-
ENSG00000233110	5.23497	3.07097	3.97419	139.974	166.517	128.755	4.09338	145.082	-5.15064	6.50E-28	1.24E-26	AC093797.1	4	185587909	185594003	+	1789	antisense	novel transcript, antisense to SORBS2	-
ENSG00000139318	270.125	293.789	312.968	83.7941	80.8523	91.4064	292.294	85.3509	1.77676	7.62E-28	1.45E-26	DUSP6	12	89347232	89353271	-	4632	protein_coding	dual specificity phosphatase 6 [Source:HGNC Symbol;Acc:HGNC:3072]	-
ENSG00000204611	135.062	101.342	151.019	368.503	420.624	420.666	129.141	403.265	-1.64182	7.78E-28	1.48E-26	ZNF616	19	52113091	52139922	-	4891	protein_coding	zinc finger protein 616 [Source:HGNC Symbol;Acc:HGNC:28062]	zf-C2H2
ENSG00000122335	262.796	238.512	225.535	572.275	564.041	541.558	242.281	559.292	-1.20782	9.30E-28	1.76E-26	SERAC1	6	158109515	158168280	-	11007	protein_coding	serine active site containing 1 [Source:HGNC Symbol;Acc:HGNC:21061]	-
ENSG00000176438	567.471	710.418	515.651	211.39	190.58	245.716	597.847	215.895	1.4697	9.41E-28	1.78E-26	SYNE3	14	95407266	95475836	-	18164	protein_coding	spectrin repeat containing nuclear envelope family member 3 [Source:HGNC Symbol;Acc:HGNC:19861]	-
ENSG00000067840	185.318	189.376	167.91	432.301	463.938	497.329	180.868	464.523	-1.36114	1.11E-27	2.09E-26	PDZD4	X	153802166	153830565	-	4341	protein_coding	PDZ domain containing 4 [Source:HGNC Symbol;Acc:HGNC:21167]	-
ENSG00000173706	415.657	386.942	390.464	151.401	137.641	152.344	397.688	147.129	1.43447	1.33E-27	2.49E-26	HEG1	3	124965710	125055958	-	9925	protein_coding	heart development protein with EGF like domains 1 [Source:HGNC Symbol;Acc:HGNC:29227]	-
ENSG00000265646	424.033	344.972	466.967	131.404	142.454	137.601	411.991	137.153	1.58722	1.37E-27	2.57E-26	TUFMP1	17	27082690	27084036	-	1347	processed_pseudogene	Tu translation elongation factor, mitochondrial pseudogene 1 [Source:HGNC Symbol;Acc:HGNC:12421]	-
ENSG00000135447	149.72	166.856	140.09	24.7573	15.4004	11.7944	152.222	17.3174	3.13212	1.39E-27	2.60E-26	PPP1R1A	12	54575387	54588659	-	3982	protein_coding	protein phosphatase 1 regulatory inhibitor subunit 1A [Source:HGNC Symbol;Acc:HGNC:9286]	-
ENSG00000148848	1.04699	6.14194	0	165.684	194.431	208.367	2.39631	189.494	-6.31294	1.44E-27	2.69E-26	ADAM12	10	126012381	126388455	-	9860	protein_coding	ADAM metallopeptidase domain 12 [Source:HGNC Symbol;Acc:HGNC:190]	-
ENSG00000197619	12.5639	21.4968	24.8387	159.971	184.805	141.532	19.6331	162.103	-3.04073	1.54E-27	2.87E-26	ZNF615	19	51991332	52008230	-	4898	protein_coding	zinc finger protein 615 [Source:HGNC Symbol;Acc:HGNC:24740]	zf-C2H2
ENSG00000160469	660.653	733.962	652.761	328.511	321.484	317.465	682.459	322.487	1.08134	1.67E-27	3.12E-26	BRSK1	19	55282072	55312533	+	3841	protein_coding	BR serine/threonine kinase 1 [Source:HGNC Symbol;Acc:HGNC:18994]	-
ENSG00000100473	371.683	336.783	349.729	753.194	722.858	696.851	352.732	724.301	-1.03843	1.85E-27	3.44E-26	COCH	14	30874514	30895065	+	4031	protein_coding	cochlin [Source:HGNC Symbol;Acc:HGNC:2180]	-
ENSG00000124788	622.962	674.59	619.974	305.658	297.421	294.859	639.175	299.313	1.09442	1.93E-27	3.58E-26	ATXN1	6	16299112	16761491	-	17812	protein_coding	ataxin 1 [Source:HGNC Symbol;Acc:HGNC:10548]	-
ENSG00000144560	513.027	694.039	629.909	242.812	227.156	256.528	612.325	242.165	1.33887	2.38E-27	4.41E-26	VGLL4	3	11556070	11771350	-	7236	protein_coding	vestigial like family member 4 [Source:HGNC Symbol;Acc:HGNC:28966]	-
ENSG00000145911	612.492	665.377	579.238	258.048	284.908	287.979	619.036	276.978	1.16036	2.44E-27	4.52E-26	N4BP3	5	178113443	178126087	+	6080	protein_coding	NEDD4 binding protein 3 [Source:HGNC Symbol;Acc:HGNC:29852]	-
ENSG00000132837	142.391	113.626	158.968	12.3787	15.4004	8.84578	138.328	12.2083	3.50049	3.02E-27	5.58E-26	DMGDH	5	78997606	79236038	-	5254	protein_coding	dimethylglycine dehydrogenase [Source:HGNC Symbol;Acc:HGNC:24475]	-
ENSG00000148841	472.194	435.054	393.445	146.64	160.742	173.967	433.564	160.45	1.43417	3.56E-27	6.57E-26	ITPRIP	10	104309698	104338448	-	7279	protein_coding	inositol 1,4,5-trisphosphate receptor interacting protein [Source:HGNC Symbol;Acc:HGNC:29370]	-
ENSG00000119927	301.534	336.783	338.8	735.103	720.933	642.793	325.706	699.61	-1.10269	3.65E-27	6.72E-26	GPAM	10	112149864	112215377	-	9808	protein_coding	glycerol-3-phosphate acyltransferase, mitochondrial [Source:HGNC Symbol;Acc:HGNC:24865]	-
ENSG00000107159	226.151	252.843	153.006	32.375	34.651	38.3317	210.667	35.1192	2.58456	4.45E-27	8.18E-26	CA9	9	35673856	35681159	+	1670	protein_coding	carbonic anhydrase 9 [Source:HGNC Symbol;Acc:HGNC:1383]	-
ENSG00000135776	212.54	199.613	240.439	492.29	549.603	530.747	217.53	524.213	-1.26812	5.85E-27	1.07E-25	ABCB10	1	229516582	229558695	-	4256	protein_coding	ATP binding cassette subfamily B member 10 [Source:HGNC Symbol;Acc:HGNC:41]	-
ENSG00000186205	159.143	156.619	161.948	398.974	443.725	402.974	159.237	415.225	-1.38262	9.69E-27	1.77E-25	2026-03-01	1	220786759	220819657	+	9258	protein_coding	mitochondrial amidoxime reducing component 1 [Source:HGNC Symbol;Acc:HGNC:26189]	-
ENSG00000131094	28.2688	29.686	21.8581	174.254	148.229	188.71	26.6043	170.398	-2.68101	1.10E-26	2.00E-25	C1QL1	17	44959693	44968071	-	1295	protein_coding	complement C1q like 1 [Source:HGNC Symbol;Acc:HGNC:24182]	-
ENSG00000225492	196.835	110.555	159.961	4.76103	2.88758	0.982864	155.784	2.87716	5.74948	1.56E-26	2.83E-25	GBP1P1	1	89407679	89426243	+	2352	transcribed_unprocessed_pseudogene	guanylate binding protein 1 pseudogene 1 [Source:HGNC Symbol;Acc:HGNC:39561]	-
ENSG00000266094	321.427	322.452	197.716	773.191	719.008	764.668	280.532	752.289	-1.42462	2.11E-26	3.84E-25	RASSF5	1	206507530	206589448	+	6976	protein_coding	Ras association domain family member 5 [Source:HGNC Symbol;Acc:HGNC:17609]	-
ENSG00000163545	590.505	579.39	550.425	225.673	216.569	282.082	573.44	241.441	1.24853	2.21E-26	4.00E-25	NUAK2	1	205302059	205321791	-	3441	protein_coding	NUAK family kinase 2 [Source:HGNC Symbol;Acc:HGNC:29558]	-
ENSG00000277443	371.683	321.428	361.651	119.978	128.979	116.961	351.588	121.972	1.52713	2.54E-26	4.60E-25	MARCKS	6	113857362	113863471	+	4275	protein_coding	myristoylated alanine rich protein kinase C substrate [Source:HGNC Symbol;Acc:HGNC:6759]	-
ENSG00000161638	4654.94	5894.21	4191.78	1539.72	1628.6	1515.58	4913.64	1561.3	1.65402	2.56E-26	4.63E-25	ITGA5	12	54395261	54419460	-	7577	protein_coding	integrin subunit alpha 5 [Source:HGNC Symbol;Acc:HGNC:6141]	-
ENSG00000169031	158.096	159.69	130.155	17.1397	23.1007	20.6402	149.314	20.2935	2.87938	3.49E-26	6.28E-25	COL4A3	2	227164565	227314792	+	9124	protein_coding	collagen type IV alpha 3 chain [Source:HGNC Symbol;Acc:HGNC:2204]	-
ENSG00000136943	272.219	280.482	179.832	666.544	600.617	677.194	244.178	648.118	-1.40977	3.74E-26	6.71E-25	CTSV	9	97029679	97039643	-	4700	protein_coding	cathepsin V [Source:HGNC Symbol;Acc:HGNC:2538]	-
ENSG00000123095	499.416	595.768	487.832	231.386	206.943	210.333	527.672	216.221	1.2868	4.34E-26	7.77E-25	BHLHE41	12	26120026	26125127	-	3948	protein_coding	basic helix-loop-helix family member e41 [Source:HGNC Symbol;Acc:HGNC:16617]	bHLH
ENSG00000107295	199.976	201.66	194.735	45.7059	47.1638	40.2974	198.791	44.389	2.16228	4.34E-26	7.78E-25	SH3GL2	9	17579082	17797129	+	2682	protein_coding	SH3 domain containing GRB2 like 2, endophilin A1 [Source:HGNC Symbol;Acc:HGNC:10831]	-
ENSG00000131153	264.89	255.914	211.626	543.709	597.73	558.267	244.143	566.569	-1.21561	5.46E-26	9.75E-25	GINS2	16	85676198	85690073	-	3264	protein_coding	GINS complex subunit 2 [Source:HGNC Symbol;Acc:HGNC:24575]	-
ENSG00000206075	150.767	111.579	108.297	429.445	356.135	360.711	123.547	382.097	-1.6308	5.92E-26	1.05E-24	SERPINB5	18	63476761	63505085	+	3939	protein_coding	serpin family B member 5 [Source:HGNC Symbol;Acc:HGNC:8949]	-
ENSG00000142733	161.237	178.116	146.052	403.735	421.587	430.495	161.802	418.606	-1.37186	6.03E-26	1.07E-24	MAP3K6	1	27355184	27366892	-	4951	protein_coding	mitogen-activated protein kinase kinase kinase 6 [Source:HGNC Symbol;Acc:HGNC:6858]	-
ENSG00000226067	260.702	242.607	261.303	80.9375	68.3394	58.9719	254.87	69.4163	1.87526	7.10E-26	1.26E-24	LINC00623	1	120913275	121009291	+	2075	lincRNA	long intergenic non-protein coding RNA 623 [Source:HGNC Symbol;Acc:HGNC:44252]	-
ENSG00000164400	129.827	163.785	95.3806	7.61764	1.92505	5.89719	129.664	5.14663	4.65358	7.82E-26	1.39E-24	CSF2	5	132073790	132076170	+	787	protein_coding	colony stimulating factor 2 [Source:HGNC Symbol;Acc:HGNC:2434]	-
ENSG00000110719	255.467	240.559	227.522	524.665	534.203	557.284	241.183	538.717	-1.1599	9.58E-26	1.70E-24	TCIRG1	11	68039016	68050895	+	4384	protein_coding	T cell immune regulator 1, ATPase H+ transporting V0 subunit a3 [Source:HGNC Symbol;Acc:HGNC:11647]	-
ENSG00000081181	294.205	332.688	308.993	100.934	110.691	80.5949	311.962	97.4064	1.67851	1.19E-25	2.10E-24	ARG2	14	67619798	67651720	+	2418	protein_coding	arginase 2 [Source:HGNC Symbol;Acc:HGNC:664]	-
ENSG00000184828	83.7596	106.46	95.3806	290.423	299.346	313.534	95.2001	301.101	-1.66043	1.29E-25	2.28E-24	ZBTB7C	18	48026673	48410752	-	7648	protein_coding	zinc finger and BTB domain containing 7C [Source:HGNC Symbol;Acc:HGNC:31700]	ZBTB
ENSG00000175183	728.708	896.723	726.283	384.691	367.685	337.122	783.905	363.166	1.10969	1.34E-25	2.35E-24	CSRP2	12	76858715	76879060	-	5873	protein_coding	cysteine and glycine rich protein 2 [Source:HGNC Symbol;Acc:HGNC:2470]	-
ENSG00000006042	150.767	167.88	156.981	399.926	418.699	395.111	158.542	404.579	-1.35142	1.37E-25	2.41E-24	TMEM98	17	32927910	32945106	+	5187	protein_coding	transmembrane protein 98 [Source:HGNC Symbol;Acc:HGNC:24529]	-
ENSG00000158258	4.18798	2.04731	3.97419	154.257	144.379	113.029	3.40316	137.222	-5.33394	1.45E-25	2.54E-24	CLSTN2	3	139935185	140577397	+	14596	protein_coding	calsyntenin 2 [Source:HGNC Symbol;Acc:HGNC:17448]	-
ENSG00000188549	50.2557	53.2301	53.6516	197.107	233.894	221.144	52.3792	217.382	-2.05259	1.65E-25	2.89E-24	CCDC9B	15	40331452	40340967	-	7510	protein_coding	coiled-coil domain containing 9B [Source:HGNC Symbol;Acc:HGNC:33488]	-
ENSG00000164418	262.796	294.813	252.361	0.952205	0.962527	1.96573	269.99	1.29349	7.71181	1.84E-25	3.22E-24	GRIK2	6	101181257	102070083	+	7585	protein_coding	glutamate ionotropic receptor kainate type subunit 2 [Source:HGNC Symbol;Acc:HGNC:4580]	-
ENSG00000141293	265.937	277.411	308	94.2683	68.3394	50.1261	283.782	70.9113	1.99901	1.92E-25	3.35E-24	SKAP1	17	48133440	48430275	-	2648	protein_coding	src kinase associated phosphoprotein 1 [Source:HGNC Symbol;Acc:HGNC:15605]	-
ENSG00000165264	320.38	316.31	291.11	628.456	638.156	640.828	309.267	635.813	-1.04022	2.44E-25	4.24E-24	NDUFB6	9	32552999	32573184	-	1388	protein_coding	NADH:ubiquinone oxidoreductase subunit B6 [Source:HGNC Symbol;Acc:HGNC:7701]	-
ENSG00000165092	4.18798	5.11828	1.9871	147.592	124.166	116.961	3.76445	129.573	-5.11265	2.61E-25	4.53E-24	ALDH1A1	9	72900662	73080442	-	2849	protein_coding	aldehyde dehydrogenase 1 family member A1 [Source:HGNC Symbol;Acc:HGNC:402]	-
ENSG00000078900	152.861	210.873	173.871	440.871	463.938	545.49	179.202	483.433	-1.43101	3.06E-25	5.30E-24	TP73	1	3652520	3736201	+	6763	protein_coding	tumor protein p73 [Source:HGNC Symbol;Acc:HGNC:12003]	P53
ENSG00000174871	46.0678	52.2065	52.658	219.007	226.194	191.659	50.3108	212.287	-2.07645	3.36E-25	5.83E-24	CNIH2	11	66278190	66285301	+	2069	protein_coding	cornichon family AMPA receptor auxiliary protein 2 [Source:HGNC Symbol;Acc:HGNC:28744]	-
ENSG00000116745	349.696	252.843	259.316	70.4632	88.5525	66.8348	287.285	75.2835	1.93108	3.58E-25	6.20E-24	RPE65	1	68428822	68449959	-	2610	protein_coding	RPE65, retinoid isomerohydrolase [Source:HGNC Symbol;Acc:HGNC:10294]	-
ENSG00000111700	670.076	698.134	610.038	276.14	336.885	250.63	659.416	287.885	1.19513	3.58E-25	6.20E-24	SLCO1B3	12	20810702	20916911	+	3542	protein_coding	solute carrier organic anion transporter family member 1B3 [Source:HGNC Symbol;Acc:HGNC:10961]	-
ENSG00000137745	128.78	117.72	155.987	18.0919	14.4379	5.89719	134.163	12.809	3.38413	4.81E-25	8.29E-24	MMP13	11	102942995	102955734	-	2834	protein_coding	matrix metallopeptidase 13 [Source:HGNC Symbol;Acc:HGNC:7159]	-
ENSG00000068024	332.944	344.972	344.761	106.647	67.3769	122.858	340.893	98.9607	1.78525	5.82E-25	1.00E-23	HDAC4	2	239048168	239401654	-	13368	protein_coding	histone deacetylase 4 [Source:HGNC Symbol;Acc:HGNC:14063]	-
ENSG00000162009	98.4175	162.761	133.135	358.029	447.575	444.255	131.438	416.62	-1.66309	6.99E-25	1.20E-23	SSTR5	16	1078781	1080142	+	1362	protein_coding	somatostatin receptor 5 [Source:HGNC Symbol;Acc:HGNC:11334]	-
ENSG00000123080	98.4175	93.1527	78.4903	276.14	291.646	290.928	90.0202	286.238	-1.67023	7.12E-25	1.22E-23	CDKN2C	1	50960745	50974633	+	3318	protein_coding	cyclin dependent kinase inhibitor 2C [Source:HGNC Symbol;Acc:HGNC:1789]	-
ENSG00000078018	458.584	461.669	441.135	187.584	175.18	207.384	453.796	190.05	1.25596	7.33E-25	1.25E-23	MAP2	2	209424058	209734118	+	11559	protein_coding	microtubule associated protein 2 [Source:HGNC Symbol;Acc:HGNC:6839]	-
ENSG00000186594	609.351	588.602	580.232	279.948	279.133	295.842	592.728	284.975	1.05657	7.83E-25	1.34E-23	MIR22HG	17	1711493	1717174	-	2986	lincRNA	MIR22 host gene [Source:HGNC Symbol;Acc:HGNC:28219]	-
ENSG00000147383	281.642	218.039	238.451	530.378	573.666	617.239	246.044	573.761	-1.22205	8.29E-25	1.41E-23	NSDHL	X	152830967	152869729	+	1996	protein_coding	NAD(P) dependent steroid dehydrogenase-like [Source:HGNC Symbol;Acc:HGNC:13398]	-
ENSG00000169155	610.398	627.501	580.232	288.518	303.196	285.031	606.044	292.248	1.05198	9.30E-25	1.58E-23	ZBTB43	9	126805006	126838210	+	7052	protein_coding	zinc finger and BTB domain containing 43 [Source:HGNC Symbol;Acc:HGNC:17908]	ZBTB
ENSG00000065057	193.694	160.714	145.058	434.206	409.074	449.169	166.489	430.816	-1.37306	1.19E-24	2.01E-23	NTHL1	16	2039815	2047866	-	2430	protein_coding	nth like DNA glycosylase 1 [Source:HGNC Symbol;Acc:HGNC:8028]	-
ENSG00000099864	489.993	606.005	502.735	972.202	1053.97	1196.15	532.911	1074.11	-1.01092	1.21E-24	2.04E-23	PALM	19	708939	748329	+	4908	protein_coding	paralemmin [Source:HGNC Symbol;Acc:HGNC:8594]	-
ENSG00000145362	194.741	195.518	226.529	55.2279	45.2388	45.2118	205.596	48.5595	2.08169	1.30E-24	2.20E-23	ANK2	4	112818109	113383740	+	18224	protein_coding	ankyrin 2 [Source:HGNC Symbol;Acc:HGNC:493]	-
ENSG00000106268	294.205	273.316	241.432	586.559	560.191	640.828	269.651	595.859	-1.14464	1.51E-24	2.54E-23	NUDT1	7	2242222	2251146	+	2093	protein_coding	nudix hydrolase 1 [Source:HGNC Symbol;Acc:HGNC:8048]	-
ENSG00000185761	208.352	252.843	193.742	505.621	509.177	528.781	218.312	514.526	-1.23721	1.63E-24	2.73E-23	ADAMTSL5	19	1505018	1513604	-	3625	protein_coding	ADAMTS like 5 [Source:HGNC Symbol;Acc:HGNC:27912]	-
ENSG00000271503	110.981	121.815	103.329	5.71323	1.92505	7.86291	112.042	5.16707	4.44223	2.17E-24	3.64E-23	CCL5	17	35871491	35880793	-	1512	protein_coding	C-C motif chemokine ligand 5 [Source:HGNC Symbol;Acc:HGNC:10632]	-
ENSG00000149218	314.098	355.209	319.922	627.503	693.02	720.44	329.743	680.321	-1.04463	2.32E-24	3.89E-23	ENDOD1	11	95089810	95132645	+	4687	protein_coding	endonuclease domain containing 1 [Source:HGNC Symbol;Acc:HGNC:29129]	-
ENSG00000139826	270.125	213.944	269.251	711.297	610.242	532.712	251.107	618.084	-1.29976	2.49E-24	4.16E-23	ABHD13	13	108218379	108234255	+	5338	protein_coding	abhydrolase domain containing 13 [Source:HGNC Symbol;Acc:HGNC:20293]	-
ENSG00000250337	145.532	114.65	134.129	19.0441	13.4754	15.7258	131.437	16.0818	3.0299	2.56E-24	4.27E-23	PURPL	5	27472292	27496401	+	2638	lincRNA	p53 upregulated regulator of p53 levels [Source:HGNC Symbol;Acc:HGNC:48995]	-
ENSG00000020426	345.508	338.83	317.935	119.026	124.166	123.841	334.091	122.344	1.44915	2.74E-24	4.56E-23	MNAT1	14	60734742	60969953	+	3865	protein_coding	MNAT1, CDK activating kinase assembly factor [Source:HGNC Symbol;Acc:HGNC:7181]	-
ENSG00000196466	20.9399	30.7097	9.93548	179.967	154.004	141.532	20.5284	158.501	-2.9537	2.86E-24	4.76E-23	ZNF799	19	12390016	12401271	-	5055	protein_coding	zinc finger protein 799 [Source:HGNC Symbol;Acc:HGNC:28071]	zf-C2H2
ENSG00000136982	137.156	115.673	129.161	343.746	341.697	350.883	127.33	345.442	-1.44012	3.15E-24	5.23E-23	DSCC1	8	119833976	119856010	-	2603	protein_coding	DNA replication and sister chromatid cohesion 1 [Source:HGNC Symbol;Acc:HGNC:24453]	-
ENSG00000165449	211.493	227.252	197.716	499.908	457.201	504.209	212.154	487.106	-1.19947	4.22E-24	6.97E-23	SLC16A9	10	59650761	59736002	-	4429	protein_coding	solute carrier family 16 member 9 [Source:HGNC Symbol;Acc:HGNC:23520]	-
ENSG00000205978	365.401	329.617	340.787	641.786	728.633	719.457	345.268	696.625	-1.01281	4.43E-24	7.31E-23	NYNRIN	14	24398786	24419288	+	7955	protein_coding	NYN domain and retroviral integrase containing [Source:HGNC Symbol;Acc:HGNC:20165]	-
ENSG00000162924	369.589	431.983	408.348	158.066	161.705	164.138	403.307	161.303	1.32248	4.99E-24	8.20E-23	REL	2	60881521	60931610	+	13170	protein_coding	REL proto-oncogene, NF-kB subunit [Source:HGNC Symbol;Acc:HGNC:9954]	RHD
ENSG00000134070	172.754	185.282	173.871	42.8492	36.576	23.5887	177.302	34.338	2.36588	5.18E-24	8.50E-23	IRAK2	3	10164865	10243743	+	3483	protein_coding	interleukin 1 receptor associated kinase 2 [Source:HGNC Symbol;Acc:HGNC:6113]	-
ENSG00000157388	52.3497	56.3011	69.5483	247.573	198.281	270.288	59.3997	238.714	-2.00471	6.55E-24	1.07E-22	CACNA1D	3	53328963	53813733	+	20588	protein_coding	calcium voltage-gated channel subunit alpha1 D [Source:HGNC Symbol;Acc:HGNC:1391]	-
ENSG00000125863	454.396	462.693	471.935	199.011	210.794	207.384	463.008	205.73	1.17052	9.71E-24	1.58E-22	MKKS	20	10401009	10434222	-	6953	protein_coding	McKusick-Kaufman syndrome [Source:HGNC Symbol;Acc:HGNC:7108]	-
ENSG00000172116	30.3628	21.4968	35.7677	162.827	160.742	160.207	29.2091	161.259	-2.46322	1.33E-23	2.15E-22	CD8B	2	86815339	86861924	-	1864	protein_coding	CD8b molecule [Source:HGNC Symbol;Acc:HGNC:1707]	-
ENSG00000101751	437.644	449.385	428.219	200.915	186.73	163.155	438.416	183.6	1.255	1.38E-23	2.24E-22	POLI	18	54269404	54321266	+	9471	protein_coding	DNA polymerase iota [Source:HGNC Symbol;Acc:HGNC:9182]	-
ENSG00000113580	661.7	643.88	651.767	312.323	350.36	273.236	652.449	311.973	1.06397	1.42E-23	2.29E-22	NR3C1	5	143277931	143435512	-	9172	protein_coding	nuclear receptor subfamily 3 group C member 1 [Source:HGNC Symbol;Acc:HGNC:7978]	ESR-like
ENSG00000197766	168.566	135.123	141.084	408.496	351.323	438.358	148.258	399.392	-1.43042	1.49E-23	2.41E-22	CFD	19	859643	863630	+	1222	protein_coding	complement factor D [Source:HGNC Symbol;Acc:HGNC:2771]	-
ENSG00000165983	383.2	374.658	376.555	166.636	134.754	140.55	378.138	147.313	1.35949	1.69E-23	2.72E-22	PTER	10	16436943	16513745	+	4003	protein_coding	phosphotriesterase related [Source:HGNC Symbol;Acc:HGNC:9590]	-
ENSG00000197757	124.592	159.69	129.161	389.452	367.685	351.865	137.815	369.668	-1.4236	1.70E-23	2.73E-22	HOXC6	12	53990624	54030823	+	3540	protein_coding	homeobox C6 [Source:HGNC Symbol;Acc:HGNC:5128]	Homeobox
ENSG00000181722	166.472	191.424	182.813	44.7537	30.8009	40.2974	180.236	38.6173	2.22258	1.79E-23	2.88E-22	ZBTB20	3	114314501	115147271	-	31872	protein_coding	zinc finger and BTB domain containing 20 [Source:HGNC Symbol;Acc:HGNC:13503]	ZBTB
ENSG00000170231	12.5639	20.4731	11.9226	137.118	116.466	129.738	14.9865	127.774	-3.09272	1.85E-23	2.97E-22	FABP6	5	160187367	160238735	+	1164	protein_coding	fatty acid binding protein 6 [Source:HGNC Symbol;Acc:HGNC:3561]	-
ENSG00000228318	144.485	142.288	152.013	1.90441	0.962527	2.94859	146.262	1.93851	6.24261	2.09E-23	3.34E-22	AP001610.1	21	41441056	41445708	-	1116	antisense	novel transcript	-
ENSG00000181666	0	0	0	599.889	637.193	716.508	0	651.197	-11.7592	2.88E-23	4.58E-22	HKR1	19	37312837	37369365	+	7203	protein_coding	HKR1, GLI-Kruppel zinc finger family member [Source:HGNC Symbol;Acc:HGNC:4928]	zf-C2H2
ENSG00000106086	546.531	661.282	630.903	273.283	308.009	277.168	612.905	286.153	1.09918	3.52E-23	5.57E-22	PLEKHA8	7	30027404	30130483	+	10886	protein_coding	pleckstrin homology domain containing A8 [Source:HGNC Symbol;Acc:HGNC:30037]	-
ENSG00000073464	15.7049	18.4258	17.8839	118.073	129.941	140.55	17.3382	129.521	-2.8999	3.75E-23	5.94E-22	CLCN4	X	10156945	10237660	+	6789	protein_coding	chloride voltage-gated channel 4 [Source:HGNC Symbol;Acc:HGNC:2022]	-
ENSG00000106617	281.642	307.097	271.239	662.735	559.228	601.513	286.659	607.825	-1.08465	3.89E-23	6.16E-22	PRKAG2	7	151556111	151877125	-	6740	protein_coding	protein kinase AMP-activated non-catalytic subunit gamma 2 [Source:HGNC Symbol;Acc:HGNC:9386]	-
ENSG00000108852	260.702	240.559	201.69	538.948	513.99	522.884	234.317	525.274	-1.16589	4.70E-23	7.43E-22	MPP2	17	43875357	43909711	-	6114	protein_coding	membrane palmitoylated protein 2 [Source:HGNC Symbol;Acc:HGNC:7220]	-
ENSG00000176170	259.655	356.232	243.419	650.356	648.744	699.799	286.435	666.3	-1.2182	5.22E-23	8.22E-22	SPHK1	17	76376584	76387860	+	4416	protein_coding	sphingosine kinase 1 [Source:HGNC Symbol;Acc:HGNC:11240]	-
ENSG00000065618	374.824	279.458	383.509	128.548	107.803	102.218	345.931	112.856	1.61547	6.42E-23	1.01E-21	COL17A1	10	104031286	104085957	-	7066	protein_coding	collagen type XVII alpha 1 chain [Source:HGNC Symbol;Acc:HGNC:2194]	-
ENSG00000244733	12.5639	6.14194	2.98064	151.401	94.3277	110.081	7.22884	118.603	-4.04898	7.56E-23	1.18E-21	AL132656.2	10	79660891	79677996	+	1837	lincRNA	novel transcript	-
ENSG00000242756	146.579	130.004	142.077	1.90441	1.92505	1.96573	139.554	1.93173	6.17496	8.34E-23	1.30E-21	RHOT1P3	13	18837768	18838098	-	331	processed_pseudogene	ras homolog family member T1 pseudogene 3 [Source:HGNC Symbol;Acc:HGNC:37839]	-
ENSG00000168243	199.976	217.015	187.781	494.195	469.713	429.512	201.591	464.473	-1.20478	9.50E-23	1.48E-21	GNG4	1	235547687	235650754	-	5401	protein_coding	G protein subunit gamma 4 [Source:HGNC Symbol;Acc:HGNC:4407]	-
ENSG00000112902	163.331	189.376	136.116	438.014	385.011	438.358	162.941	420.461	-1.36851	1.01E-22	1.56E-21	SEMA5A	5	9035026	9546075	-	12097	protein_coding	semaphorin 5A [Source:HGNC Symbol;Acc:HGNC:10736]	-
ENSG00000115738	156.002	138.194	152.013	398.974	365.76	356.78	148.736	373.838	-1.32994	1.09E-22	1.69E-21	ID2	2	8678845	8684453	+	2205	protein_coding	inhibitor of DNA binding 2 [Source:HGNC Symbol;Acc:HGNC:5361]	bHLH
ENSG00000175048	273.266	234.417	259.316	518.952	550.566	646.725	255.666	572.081	-1.16181	1.16E-22	1.79E-21	ZDHHC14	6	157381133	157678146	+	11121	protein_coding	zinc finger DHHC-type containing 14 [Source:HGNC Symbol;Acc:HGNC:20341]	-
ENSG00000196268	1.04699	2.04731	0	336.128	315.709	293.876	1.03144	315.238	-8.27036	1.49E-22	2.29E-21	ZNF493	19	21397119	21427573	+	11214	protein_coding	zinc finger protein 493 [Source:HGNC Symbol;Acc:HGNC:23708]	zf-C2H2
ENSG00000170089	181.13	208.826	190.761	46.6581	41.3887	55.0404	193.572	47.6957	2.02193	1.65E-22	2.54E-21	AC106795.1	5	177809407	177950732	+	3852	transcribed_unprocessed_pseudogene	THO complex 3 pseudogene [Source:NCBI gene;Acc:728554]	-
ENSG00000048740	441.832	508.757	506.709	215.198	225.231	218.196	485.766	219.542	1.14616	2.21E-22	3.40E-21	CELF2	10	10798397	11336675	+	10978	protein_coding	CUGBP Elav-like family member 2 [Source:HGNC Symbol;Acc:HGNC:2550]	-
ENSG00000166669	24.0809	27.6387	33.7806	159.971	152.079	143.498	28.5001	151.849	-2.41116	3.12E-22	4.76E-21	ATF7IP2	16	10326434	10483638	+	6391	protein_coding	activating transcription factor 7 interacting protein 2 [Source:HGNC Symbol;Acc:HGNC:20397]	-
ENSG00000243302	620.868	534.349	629.909	301.849	273.358	281.099	595.042	285.435	1.05975	3.64E-22	5.53E-21	AC018638.4	7	128651185	128652334	+	1150	processed_pseudogene	novel pseudogene	-
ENSG00000067798	108.887	119.768	144.064	19.0441	17.3255	10.8115	124.24	15.727	2.97979	3.77E-22	5.72E-21	NAV3	12	77324641	78213008	+	13265	protein_coding	neuron navigator 3 [Source:HGNC Symbol;Acc:HGNC:15998]	-
ENSG00000167371	26.1749	56.3011	43.7161	184.728	200.206	203.453	42.064	196.129	-2.21865	3.83E-22	5.81E-21	PRRT2	16	29811382	29815892	+	3755	protein_coding	proline rich transmembrane protein 2 [Source:HGNC Symbol;Acc:HGNC:30500]	-
ENSG00000134716	562.236	640.809	547.445	264.713	290.683	286.014	583.497	280.47	1.05695	4.89E-22	7.41E-21	CYP2J2	1	59893308	59926790	-	2990	protein_coding	cytochrome P450 family 2 subfamily J member 2 [Source:HGNC Symbol;Acc:HGNC:2634]	-
ENSG00000005469	78.5246	47.0882	58.6193	223.768	246.407	219.179	61.4107	229.785	-1.90556	5.61E-22	8.46E-21	CROT	7	87345681	87399795	+	4979	protein_coding	carnitine O-octanoyltransferase [Source:HGNC Symbol;Acc:HGNC:2366]	-
ENSG00000145703	243.95	255.914	214.606	76.1764	73.1521	67.8176	238.157	72.3821	1.71738	5.74E-22	8.66E-21	IQGAP2	5	76403249	76708132	+	7904	protein_coding	IQ motif containing GTPase activating protein 2 [Source:HGNC Symbol;Acc:HGNC:6111]	-
ENSG00000169248	275.36	237.488	332.839	0.952205	0.962527	0.982864	281.895	0.965866	8.18979	6.29E-22	9.47E-21	CXCL11	4	76033682	76041415	-	1908	protein_coding	C-X-C motif chemokine ligand 11 [Source:HGNC Symbol;Acc:HGNC:10638]	-
ENSG00000157445	103.652	111.579	89.4193	3.80882	9.62527	7.86291	101.55	7.099	3.84073	6.47E-22	9.72E-21	CACNA2D3	3	54122547	55074557	+	4670	protein_coding	calcium voltage-gated channel auxiliary subunit alpha2delta 3 [Source:HGNC Symbol;Acc:HGNC:15460]	-
ENSG00000047056	427.174	407.415	496.774	195.202	195.393	178.881	443.788	189.825	1.22538	9.75E-22	1.45E-20	WDR37	10	1049538	1132384	+	6000	protein_coding	WD repeat domain 37 [Source:HGNC Symbol;Acc:HGNC:31406]	-
ENSG00000115009	121.451	107.484	84.4516	6.66544	1.92505	1.96573	104.462	3.51874	4.88324	1.04E-21	1.55E-20	CCL20	2	227805739	227817564	+	1594	protein_coding	C-C motif chemokine ligand 20 [Source:HGNC Symbol;Acc:HGNC:10619]	-
ENSG00000113119	204.164	187.329	187.781	412.305	433.137	478.655	193.091	441.366	-1.19284	1.05E-21	1.56E-20	TMCO6	5	140639427	140645408	+	3502	protein_coding	transmembrane and coiled-coil domains 6 [Source:HGNC Symbol;Acc:HGNC:28814]	-
ENSG00000233369	208.352	232.37	225.535	440.871	539.015	510.107	222.086	496.664	-1.16063	1.56E-21	2.31E-20	GTF2IP4	7	73154938	73207283	+	3609	transcribed_processed_pseudogene	general transcription factor IIi pseudogene 4 [Source:HGNC Symbol;Acc:HGNC:51716]	-
ENSG00000164120	380.059	311.192	312.968	130.452	126.091	96.3207	334.739	117.621	1.50746	1.67E-21	2.46E-20	HPGD	4	174490177	174523154	-	5529	protein_coding	15-hydroxyprostaglandin dehydrogenase [Source:HGNC Symbol;Acc:HGNC:5154]	-
ENSG00000185585	141.344	150.478	147.045	347.555	358.06	362.677	146.289	356.097	-1.28317	1.67E-21	2.46E-20	OLFML2A	9	124777158	124814885	+	6746	protein_coding	olfactomedin like 2A [Source:HGNC Symbol;Acc:HGNC:27270]	-
ENSG00000116574	72.2426	103.389	77.4967	251.382	271.433	276.185	84.3762	266.333	-1.65801	1.72E-21	2.54E-20	RHOU	1	228735077	228746669	+	4372	protein_coding	ras homolog family member U [Source:HGNC Symbol;Acc:HGNC:17794]	-
ENSG00000183978	127.733	128.981	121.213	315.18	318.597	339.088	125.976	324.288	-1.36431	1.77E-21	2.60E-20	COA3	17	42795147	42798704	-	1922	protein_coding	cytochrome c oxidase assembly factor 3 [Source:HGNC Symbol;Acc:HGNC:24990]	-
ENSG00000061337	62.8197	51.1828	68.5548	196.154	268.545	219.179	60.8524	227.959	-1.90463	1.89E-21	2.78E-20	LZTS1	8	20246165	20303963	-	5706	protein_coding	leucine zipper tumor suppressor 1 [Source:HGNC Symbol;Acc:HGNC:13861]	-
ENSG00000284024	679.499	652.069	554.4	316.132	296.458	309.602	628.656	307.398	1.0316	1.92E-21	2.81E-20	HSPA14	10	14838160	14847018	+	4924	protein_coding	heat shock protein family A (Hsp70) member 14 [Source:NCBI gene;Acc:51182]	-
ENSG00000188177	344.461	366.469	279.187	123.787	123.204	103.201	330.039	116.73	1.49832	2.19E-21	3.19E-20	ZC3H6	2	112275594	112340063	+	11803	protein_coding	zinc finger CCCH-type containing 6 [Source:HGNC Symbol;Acc:HGNC:24762]	-
ENSG00000080031	567.471	570.177	409.342	220.912	191.543	211.316	515.663	207.923	1.30968	2.46E-21	3.59E-20	PTPRH	19	55181248	55209506	-	4344	protein_coding	protein tyrosine phosphatase, receptor type H [Source:HGNC Symbol;Acc:HGNC:9672]	-
ENSG00000188227	0	0	0	450.393	444.688	450.152	0	448.411	-11.2211	2.72E-21	3.96E-20	ZNF793	19	37506939	37548762	+	12007	protein_coding	zinc finger protein 793 [Source:HGNC Symbol;Acc:HGNC:33115]	zf-C2H2
ENSG00000156510	101.558	154.572	73.5225	5.71323	3.85011	1.96573	109.884	3.84302	4.83104	2.78E-21	4.04E-20	HKDC1	10	69220303	69267559	+	4259	protein_coding	hexokinase domain containing 1 [Source:HGNC Symbol;Acc:HGNC:23302]	-
ENSG00000250284	141.344	152.525	127.174	0	3.85011	0.982864	140.348	1.61099	6.44591	3.68E-21	5.33E-20	AC109439.2	5	136734927	136763409	+	1786	lincRNA	novel transcript	-
ENSG00000197472	31.4098	30.7097	25.8322	168.54	135.716	145.464	29.3173	149.907	-2.35591	3.92E-21	5.66E-20	ZNF695	1	246945547	247008093	-	3756	protein_coding	zinc finger protein 695 [Source:HGNC Symbol;Acc:HGNC:30954]	zf-C2H2
ENSG00000145014	237.668	225.204	246.4	498.003	469.713	541.558	236.424	503.092	-1.08904	4.02E-21	5.81E-20	TMEM44	3	194587673	194633689	-	4561	protein_coding	transmembrane protein 44 [Source:HGNC Symbol;Acc:HGNC:25120]	-
ENSG00000175600	216.728	245.678	203.677	69.511	51.9765	68.8005	222.028	63.4293	1.80749	4.21E-21	6.07E-20	SUGCT	7	40134977	40860763	+	2857	protein_coding	succinyl-CoA:glutarate-CoA transferase [Source:HGNC Symbol;Acc:HGNC:16001]	-
ENSG00000130775	322.474	307.097	360.658	125.691	137.641	114.995	330.076	126.109	1.38812	4.84E-21	6.96E-20	THEMIS2	1	27872543	27886685	+	4621	protein_coding	thymocyte selection associated family member 2 [Source:HGNC Symbol;Acc:HGNC:16839]	-
ENSG00000137501	232.433	279.458	261.303	541.805	521.69	535.661	257.731	533.052	-1.04792	5.09E-21	7.31E-20	SYTL2	11	85694224	85811159	-	11258	protein_coding	synaptotagmin like 2 [Source:HGNC Symbol;Acc:HGNC:15585]	-
ENSG00000100234	359.119	463.716	293.097	874.125	847.024	770.566	371.977	830.571	-1.15962	5.51E-21	7.90E-20	TIMP3	22	32801701	32863043	+	4603	protein_coding	TIMP metallopeptidase inhibitor 3 [Source:HGNC Symbol;Acc:HGNC:11822]	-
ENSG00000070669	754.883	823.02	673.625	421.827	341.697	332.208	750.509	365.244	1.03828	5.96E-21	8.53E-20	ASNS	7	97852118	97872542	-	4455	protein_coding	asparagine synthetase (glutamine-hydrolyzing) [Source:HGNC Symbol;Acc:HGNC:753]	-
ENSG00000079385	124.592	128.981	116.245	21.9007	10.5878	20.6402	123.273	17.7096	2.79933	6.10E-21	8.72E-20	CEACAM1	19	42507304	42561234	-	5524	protein_coding	carcinoembryonic antigen related cell adhesion molecule 1 [Source:HGNC Symbol;Acc:HGNC:1814]	-
ENSG00000164136	167.519	190.4	160.955	39.0404	27.9133	48.1604	172.958	38.3714	2.17348	6.78E-21	9.65E-20	IL15	4	141636599	141733987	+	7860	protein_coding	interleukin 15 [Source:HGNC Symbol;Acc:HGNC:5977]	-
ENSG00000115884	258.608	333.712	305.019	588.463	622.755	620.187	299.113	610.469	-1.02853	7.30E-21	1.04E-19	SDC1	2	20200797	20225433	-	3595	protein_coding	syndecan 1 [Source:HGNC Symbol;Acc:HGNC:10658]	-
ENSG00000026297	336.085	403.321	303.032	701.775	699.757	684.074	347.479	695.202	-1.00102	7.83E-21	1.11E-19	RNASET2	6	166929504	166957191	-	7643	protein_coding	ribonuclease T2 [Source:HGNC Symbol;Acc:HGNC:21686]	-
ENSG00000222041	562.236	459.622	467.961	221.864	219.456	236.87	496.606	226.063	1.1351	1.08E-20	1.53E-19	CYTOR	2	87454781	87636740	+	17693	lincRNA	cytoskeleton regulator RNA [Source:HGNC Symbol;Acc:HGNC:28717]	-
ENSG00000179604	253.373	271.269	235.471	513.239	504.364	550.404	253.371	522.669	-1.0449	1.08E-20	1.53E-19	CDC42EP4	17	73283624	73312175	-	5007	protein_coding	CDC42 effector protein 4 [Source:HGNC Symbol;Acc:HGNC:17147]	-
ENSG00000179941	422.986	425.841	382.516	188.537	185.768	165.121	410.448	179.809	1.18998	1.08E-20	1.53E-19	BBS10	12	76344474	76348442	-	3595	protein_coding	Bardet-Biedl syndrome 10 [Source:HGNC Symbol;Acc:HGNC:26291]	-
ENSG00000153162	53.3967	66.5377	63.5871	231.386	210.794	195.59	61.1738	212.59	-1.79638	1.10E-20	1.56E-19	BMP6	6	7726797	7881422	+	2780	protein_coding	bone morphogenetic protein 6 [Source:HGNC Symbol;Acc:HGNC:1073]	-
ENSG00000113851	441.832	379.777	446.103	194.25	176.143	184.779	422.57	185.057	1.19118	1.17E-20	1.65E-19	CRBN	3	3144628	3179727	-	8068	protein_coding	cereblon [Source:HGNC Symbol;Acc:HGNC:30185]	-
ENSG00000196639	290.017	374.658	300.051	132.357	94.3277	91.4064	321.576	106.03	1.5997	1.19E-20	1.68E-19	HRH1	3	11137093	11263557	+	5546	protein_coding	histamine receptor H1 [Source:HGNC Symbol;Acc:HGNC:5182]	-
ENSG00000151240	387.388	436.078	412.322	186.632	190.58	160.207	411.929	179.14	1.20095	1.24E-20	1.74E-19	DIP2C	10	274190	689668	-	8563	protein_coding	disco interacting protein 2 homolog C [Source:HGNC Symbol;Acc:HGNC:29150]	-
ENSG00000182871	207.305	197.566	164.929	406.592	478.376	435.409	189.933	440.126	-1.21348	1.44E-20	2.02E-19	COL18A1	21	45405137	45513720	+	8525	protein_coding	collagen type XVIII alpha 1 chain [Source:HGNC Symbol;Acc:HGNC:2195]	-
ENSG00000126010	234.527	277.411	201.69	56.1801	67.3769	79.612	237.876	67.723	1.81327	1.44E-20	2.03E-19	GRPR	X	16123556	16153021	+	1929	protein_coding	gastrin releasing peptide receptor [Source:HGNC Symbol;Acc:HGNC:4609]	-
ENSG00000183826	544.437	514.899	545.458	277.092	245.445	273.236	534.931	265.258	1.01201	1.49E-20	2.09E-19	BTBD9	6	38168451	38640148	-	9537	protein_coding	BTB domain containing 9 [Source:HGNC Symbol;Acc:HGNC:21228]	-
ENSG00000241058	240.809	223.157	244.413	81.8897	68.3394	79.612	236.126	76.6137	1.62397	1.61E-20	2.25E-19	NSUN6	10	18545561	18659285	-	3498	protein_coding	NOP2/Sun RNA methyltransferase family member 6 [Source:HGNC Symbol;Acc:HGNC:23529]	-
ENSG00000133739	75.3836	69.6086	90.4129	264.713	248.332	225.076	78.4684	246.04	-1.64774	1.67E-20	2.34E-19	LRRCC1	8	85107147	85146076	+	5065	protein_coding	leucine rich repeat and coiled-coil centrosomal protein 1 [Source:HGNC Symbol;Acc:HGNC:29373]	-
ENSG00000167191	149.72	123.862	131.148	329.463	323.409	376.437	134.91	343.103	-1.34707	1.93E-20	2.69E-19	GPRC5B	16	19856691	19886167	-	6667	protein_coding	G protein-coupled receptor class C group 5 member B [Source:HGNC Symbol;Acc:HGNC:13308]	-
ENSG00000172731	59.6787	80.8689	66.5677	205.676	251.22	235.887	69.0384	230.928	-1.74135	1.98E-20	2.75E-19	LRRC20	10	70298970	70382650	-	3625	protein_coding	leucine rich repeat containing 20 [Source:HGNC Symbol;Acc:HGNC:23421]	-
ENSG00000089472	377.965	349.067	342.774	0	0	0	356.602	0	10.9709	2.31E-20	3.20E-19	HEPH	X	66162549	66268867	+	7113	protein_coding	hephaestin [Source:HGNC Symbol;Acc:HGNC:4866]	-
ENSG00000178409	134.015	160.714	156.981	356.125	346.51	399.043	150.57	367.226	-1.28524	2.60E-20	3.61E-19	BEND3	6	107065182	107115269	-	6839	protein_coding	BEN domain containing 3 [Source:HGNC Symbol;Acc:HGNC:23040]	-
ENSG00000104419	4746.03	6699.83	3928.49	1180.73	1133.86	1181.4	5124.78	1165.33	2.13674	2.64E-20	3.66E-19	NDRG1	8	133237171	133302022	-	9823	protein_coding	N-myc downstream regulated 1 [Source:HGNC Symbol;Acc:HGNC:7679]	-
ENSG00000131203	292.111	228.275	343.768	0.952205	10.5878	3.93146	288.051	5.15715	5.80457	2.67E-20	3.70E-19	IDO1	8	39902275	39928444	+	3261	protein_coding	indoleamine 2,3-dioxygenase 1 [Source:HGNC Symbol;Acc:HGNC:6059]	-
ENSG00000204540	130.874	109.531	142.077	17.1397	18.288	26.5373	127.494	20.655	2.62839	3.12E-20	4.31E-19	PSORS1C1	6	31114750	31140092	+	5781	protein_coding	psoriasis susceptibility 1 candidate 1 [Source:HGNC Symbol;Acc:HGNC:17202]	-
ENSG00000231358	88.9945	83.9398	113.264	5.71323	1.92505	1.96573	95.3996	3.20134	4.89101	3.42E-20	4.71E-19	AL355516.1	13	18921889	18944284	-	1083	lincRNA	novel transcript	-
ENSG00000235823	407.281	368.516	346.748	154.257	164.592	158.241	374.182	159.03	1.234	3.55E-20	4.88E-19	OLMALINC	10	100373513	100454043	+	7763	lincRNA	oligodendrocyte maturation-associated long intergenic non-coding RNA [Source:HGNC Symbol;Acc:HGNC:28060]	-
ENSG00000145777	149.72	174.022	153.006	31.4228	43.3137	20.6402	158.916	31.7922	2.31972	3.76E-20	5.16E-19	TSLP	5	111070062	111078024	+	4282	protein_coding	thymic stromal lymphopoietin [Source:HGNC Symbol;Acc:HGNC:30743]	-
ENSG00000228630	4.18798	3.07097	4.96774	99.0294	86.6275	93.3721	4.07556	93.0096	-4.50992	4.11E-20	5.64E-19	HOTAIR	12	53962308	53974956	-	2602	antisense	HOX transcript antisense RNA [Source:HGNC Symbol;Acc:HGNC:33510]	-
ENSG00000163703	403.093	444.267	487.832	177.11	192.505	217.213	445.064	195.61	1.18714	4.25E-20	5.82E-19	CRELD1	3	9933822	9945413	+	3778	protein_coding	cysteine rich with EGF like domains 1 [Source:HGNC Symbol;Acc:HGNC:14630]	-
ENSG00000185499	297.346	251.819	269.251	98.0772	104.915	86.4921	272.806	96.4949	1.49857	4.32E-20	5.91E-19	MUC1	1	155185824	155192916	-	4717	protein_coding	mucin 1, cell surface associated [Source:HGNC Symbol;Acc:HGNC:7508]	-
ENSG00000121350	582.129	509.781	586.193	285.662	287.796	253.579	559.368	275.679	1.02051	4.43E-20	6.05E-19	PYROXD1	12	21437615	21471252	+	5725	protein_coding	pyridine nucleotide-disulphide oxidoreductase domain 1 [Source:HGNC Symbol;Acc:HGNC:26162]	-
ENSG00000104059	229.292	257.961	241.432	468.485	525.54	515.021	242.895	503.015	-1.04992	4.47E-20	6.10E-19	FAM189A1	15	29120254	29570723	-	5545	protein_coding	family with sequence similarity 189 member A1 [Source:HGNC Symbol;Acc:HGNC:29075]	-
ENSG00000133985	117.263	166.856	115.252	342.794	351.323	365.626	133.124	353.247	-1.40806	4.56E-20	6.22E-19	TTC9	14	70641787	70675360	+	5217	protein_coding	tetratricopeptide repeat domain 9 [Source:HGNC Symbol;Acc:HGNC:20267]	-
ENSG00000272512	223.01	171.974	153.006	46.6581	46.2013	34.4003	182.663	42.4199	2.1043	5.80E-20	7.87E-19	AL645608.7	1	995966	998051	-	2086	lincRNA	novel transcript	-
ENSG00000278535	228.245	209.85	257.329	477.055	482.226	506.175	231.808	488.485	-1.07459	6.22E-20	8.43E-19	DHRS11	17	36591798	36600806	+	5462	protein_coding	dehydrogenase/reductase 11 [Source:HGNC Symbol;Acc:HGNC:28639]	-
ENSG00000228604	173.801	196.542	153.006	49.5147	42.3512	35.3831	174.45	42.4163	2.03846	7.38E-20	9.96E-19	AL121759.1	20	21148741	21162890	-	1110	antisense	novel transcript	-
ENSG00000113763	542.343	556.869	583.213	286.614	248.332	303.705	560.808	279.55	1.00488	7.50E-20	1.01E-18	UNC5A	5	176810477	176880898	+	4359	protein_coding	unc-5 netrin receptor A [Source:HGNC Symbol;Acc:HGNC:12567]	-
ENSG00000231890	126.686	151.501	174.864	31.4228	32.7259	32.4345	151.017	32.1944	2.23079	9.71E-20	1.30E-18	DARS-AS1	2	135985176	136022593	+	6566	antisense	DARS antisense RNA 1 [Source:HGNC Symbol;Acc:HGNC:40170]	-
ENSG00000178752	342.367	371.587	318.929	144.735	142.454	143.498	344.294	143.562	1.2617	1.04E-19	1.40E-18	ERFE	2	238158982	238168900	+	3572	protein_coding	erythroferrone [Source:HGNC Symbol;Acc:HGNC:26727]	-
ENSG00000141068	508.839	439.149	478.89	229.481	213.681	235.887	475.626	226.35	1.07125	1.06E-19	1.42E-18	KSR1	17	27456470	27626438	+	12178	protein_coding	kinase suppressor of ras 1 [Source:HGNC Symbol;Acc:HGNC:6465]	-
ENSG00000146966	51.3027	65.514	48.6838	195.202	198.281	190.676	55.1669	194.719	-1.82005	1.16E-19	1.55E-18	DENND2A	7	140518420	140673993	-	5148	protein_coding	DENN domain containing 2A [Source:HGNC Symbol;Acc:HGNC:22212]	-
ENSG00000142611	324.568	372.611	362.645	164.732	133.791	130.721	353.275	143.081	1.30358	1.25E-19	1.67E-18	PRDM16	1	3069168	3438621	+	9767	protein_coding	PR/SET domain 16 [Source:HGNC Symbol;Acc:HGNC:14000]	zf-C2H2
ENSG00000120370	340.273	360.327	324.89	151.401	145.342	121.875	341.83	139.539	1.29174	1.25E-19	1.67E-18	GORAB	1	170532129	170553446	+	3773	protein_coding	golgin, RAB6 interacting [Source:HGNC Symbol;Acc:HGNC:25676]	-
ENSG00000166401	271.172	265.127	298.064	111.408	103.953	93.3721	278.121	102.911	1.43402	1.30E-19	1.73E-18	SERPINB8	18	63969925	64019779	+	5868	protein_coding	serpin family B member 8 [Source:HGNC Symbol;Acc:HGNC:8952]	-
ENSG00000196660	98.4175	101.342	73.5225	6.66544	8.66275	4.91432	91.094	6.7475	3.75223	1.44E-19	1.92E-18	SLC30A10	1	219685427	219958647	-	5770	protein_coding	solute carrier family 30 member 10 [Source:HGNC Symbol;Acc:HGNC:25355]	-
ENSG00000219607	110.981	89.0581	73.5225	1.90441	5.77516	2.94859	91.1874	3.54272	4.6856	1.59E-19	2.11E-18	PPP1R3G	6	5084581	5089487	+	4907	protein_coding	protein phosphatase 1 regulatory subunit 3G [Source:HGNC Symbol;Acc:HGNC:14945]	-
ENSG00000203727	234.527	248.749	209.639	530.378	500.514	446.22	230.971	492.371	-1.09288	1.60E-19	2.12E-18	SAMD5	6	147508927	147737547	+	6320	protein_coding	sterile alpha motif domain containing 5 [Source:HGNC Symbol;Acc:HGNC:21180]	-
ENSG00000197021	395.764	388.989	364.632	160.923	178.068	173.967	383.128	170.986	1.16389	1.76E-19	2.33E-18	CXorf40B	X	149929527	149938811	-	2509	protein_coding	chromosome X open reading frame 40B [Source:HGNC Symbol;Acc:HGNC:17402]	-
ENSG00000132016	30.3628	48.1119	37.7548	148.544	189.618	166.104	38.7432	168.089	-2.11607	1.78E-19	2.35E-18	C19orf57	19	13882348	13906452	-	3840	protein_coding	chromosome 19 open reading frame 57 [Source:HGNC Symbol;Acc:HGNC:28153]	-
ENSG00000227744	121.451	143.312	135.123	20.9485	22.1381	32.4345	133.295	25.1737	2.40706	1.85E-19	2.44E-18	LINC01940	2	238919302	238926269	-	3489	lincRNA	long intergenic non-protein coding RNA 1940 [Source:HGNC Symbol;Acc:HGNC:52763]	-
ENSG00000186603	181.13	166.856	193.742	366.599	427.362	454.083	180.576	416.015	-1.20332	1.87E-19	2.47E-18	HPDL	1	45326905	45328533	+	1629	protein_coding	4-hydroxyphenylpyruvate dioxygenase like [Source:HGNC Symbol;Acc:HGNC:28242]	-
ENSG00000157014	550.719	535.372	503.729	243.765	287.796	260.459	529.94	264.006	1.00508	1.97E-19	2.59E-18	TATDN2	3	10248023	10281218	+	5572	protein_coding	TatD DNase domain containing 2 [Source:HGNC Symbol;Acc:HGNC:28988]	-
ENSG00000104899	393.67	332.688	366.619	131.404	163.63	157.258	364.326	150.764	1.2732	1.99E-19	2.62E-18	AMH	19	2249309	2252073	+	2587	protein_coding	anti-Mullerian hormone [Source:HGNC Symbol;Acc:HGNC:464]	-
ENSG00000139998	266.984	317.334	261.303	553.231	546.716	593.65	281.873	564.532	-1.00205	2.02E-19	2.66E-18	RAB15	14	64945814	64973226	-	5015	protein_coding	RAB15, member RAS oncogene family [Source:HGNC Symbol;Acc:HGNC:20150]	-
ENSG00000022267	184.271	226.228	168.903	477.055	422.55	424.597	193.134	441.401	-1.19313	2.31E-19	3.03E-18	FHL1	X	136146702	136211359	+	5997	protein_coding	four and a half LIM domains 1 [Source:HGNC Symbol;Acc:HGNC:3702]	-
ENSG00000141404	88.9945	123.862	77.4967	269.474	280.095	320.414	96.7846	289.994	-1.58373	2.92E-19	3.81E-18	GNAL	18	11688956	11885685	+	8445	protein_coding	G protein subunit alpha L [Source:HGNC Symbol;Acc:HGNC:4388]	-
ENSG00000105499	297.346	255.914	269.251	99.0294	104.915	104.184	274.171	102.709	1.41636	3.07E-19	4.00E-18	PLA2G4C	19	48047843	48110817	-	6613	protein_coding	phospholipase A2 group IVC [Source:HGNC Symbol;Acc:HGNC:9037]	-
ENSG00000103489	80.6186	103.389	88.4258	8.56985	8.66275	7.86291	90.8112	8.36517	3.44005	3.31E-19	4.30E-18	XYLT1	16	17101769	17470881	-	11004	protein_coding	xylosyltransferase 1 [Source:HGNC Symbol;Acc:HGNC:15516]	-
ENSG00000167272	154.955	154.572	171.884	397.07	359.023	351.865	160.47	369.319	-1.20217	3.58E-19	4.64E-18	POP5	12	120578764	120581398	-	2173	protein_coding	POP5 homolog, ribonuclease P/MRP subunit [Source:HGNC Symbol;Acc:HGNC:17689]	-
ENSG00000157240	171.707	188.353	177.845	378.026	386.936	428.529	179.302	397.83	-1.14937	3.82E-19	4.94E-18	FZD1	7	91264364	91271326	+	6963	protein_coding	frizzled class receptor 1 [Source:HGNC Symbol;Acc:HGNC:4038]	-
ENSG00000122786	74.3366	61.4194	66.5677	216.151	195.393	234.905	67.4412	215.483	-1.67631	4.72E-19	6.08E-18	CALD1	7	134744252	134970728	+	9843	protein_coding	caldesmon 1 [Source:HGNC Symbol;Acc:HGNC:1441]	-
ENSG00000108759	279.548	266.151	282.168	101.886	110.691	107.132	275.955	106.57	1.37281	4.89E-19	6.28E-18	KRT32	17	41459811	41467429	-	1750	protein_coding	keratin 32 [Source:HGNC Symbol;Acc:HGNC:6449]	-
ENSG00000225968	199.976	181.187	193.742	61.8933	51.9765	57.0061	191.635	56.9587	1.75007	4.99E-19	6.40E-18	ELFN1	7	1688119	1747954	+	3845	protein_coding	extracellular leucine rich repeat and fibronectin type III domain containing 1 [Source:HGNC Symbol;Acc:HGNC:33154]	-
ENSG00000189433	67.0076	93.1527	61.6	219.959	260.845	231.956	73.9201	237.587	-1.68501	5.20E-19	6.67E-18	GJB4	1	34759741	34763724	+	2840	protein_coding	gap junction protein beta 4 [Source:HGNC Symbol;Acc:HGNC:4286]	-
ENSG00000197261	248.138	260.009	235.471	94.2683	83.7399	89.4407	247.872	89.1496	1.47499	6.05E-19	7.74E-18	C6orf141	6	49550646	49561907	+	2940	protein_coding	chromosome 6 open reading frame 141 [Source:HGNC Symbol;Acc:HGNC:21351]	-
ENSG00000104356	149.72	187.329	180.826	390.404	408.112	374.471	172.625	390.996	-1.17874	6.90E-19	8.83E-18	POP1	8	98117297	98159834	+	4852	protein_coding	POP1 homolog, ribonuclease P/MRP subunit [Source:HGNC Symbol;Acc:HGNC:30129]	-
ENSG00000144810	259.655	278.435	261.303	0	0	0	266.464	0	10.5507	7.06E-19	9.02E-18	COL8A1	3	99638475	99799226	+	9408	protein_coding	collagen type VIII alpha 1 chain [Source:HGNC Symbol;Acc:HGNC:2215]	-
ENSG00000006576	296.299	311.192	232.49	560.849	635.268	554.336	279.994	583.484	-1.06034	7.66E-19	9.78E-18	PHTF2	7	77798792	77957503	+	8646	protein_coding	putative homeodomain transcription factor 2 [Source:HGNC Symbol;Acc:HGNC:13411]	-
ENSG00000205269	398.905	407.415	330.851	165.684	171.33	140.55	379.057	159.188	1.25066	8.45E-19	1.08E-17	TMEM170B	6	11538278	11583524	+	8362	protein_coding	transmembrane protein 170B [Source:HGNC Symbol;Acc:HGNC:34244]	-
ENSG00000139508	139.25	128.981	100.348	331.367	339.772	289.945	122.86	320.362	-1.38459	8.71E-19	1.11E-17	SLC46A3	13	28700064	28718970	-	3776	protein_coding	solute carrier family 46 member 3 [Source:HGNC Symbol;Acc:HGNC:27501]	-
ENSG00000113790	115.169	130.004	122.206	300.897	310.896	293.876	122.46	301.89	-1.30149	9.07E-19	1.15E-17	EHHADH	3	185190624	185281990	-	4700	protein_coding	enoyl-CoA hydratase and 3-hydroxyacyl CoA dehydrogenase [Source:HGNC Symbol;Acc:HGNC:3247]	-
ENSG00000228742	135.062	138.194	145.058	25.7095	33.6885	33.4174	139.438	30.9385	2.17331	9.65E-19	1.23E-17	LINC02577	7	106774955	106838480	+	4271	lincRNA	long intergenic non-protein coding RNA 2577 [Source:HGNC Symbol;Acc:HGNC:53749]	-
ENSG00000215788	232.433	231.346	208.645	444.68	461.051	466.861	224.141	457.53	-1.02995	1.04E-18	1.32E-17	TNFRSF25	1	6460786	6466195	-	4283	protein_coding	TNF receptor superfamily member 25 [Source:HGNC Symbol;Acc:HGNC:11910]	-
ENSG00000178401	278.501	257.961	241.432	550.375	483.189	522.884	259.298	518.816	-1.00135	1.06E-18	1.34E-17	DNAJC22	12	49346917	49357546	+	5109	protein_coding	DnaJ heat shock protein family (Hsp40) member C22 [Source:HGNC Symbol;Acc:HGNC:25802]	-
ENSG00000135363	183.224	219.062	171.884	55.2279	53.9015	57.989	191.39	55.7061	1.78061	1.33E-18	1.69E-17	LMO2	11	33858576	33892289	-	3109	protein_coding	LIM domain only 2 [Source:HGNC Symbol;Acc:HGNC:6642]	-
ENSG00000151136	26.1749	12.2839	13.9097	119.978	107.803	116.961	17.4561	114.914	-2.72392	1.81E-18	2.27E-17	BTBD11	12	107318413	107659642	+	7924	protein_coding	BTB domain containing 11 [Source:HGNC Symbol;Acc:HGNC:23844]	-
ENSG00000162639	173.801	150.478	189.768	398.974	372.498	381.351	171.349	384.275	-1.16469	2.05E-18	2.57E-17	HENMT1	1	108648290	108661526	-	2426	protein_coding	HEN methyltransferase 1 [Source:HGNC Symbol;Acc:HGNC:26400]	-
ENSG00000257354	201.023	205.755	201.69	75.2242	40.4262	53.0747	202.823	56.2417	1.84947	2.17E-18	2.71E-17	AC048341.1	12	62602752	62622213	+	8693	lincRNA	novel transcript	-
ENSG00000109881	254.42	284.577	215.6	548.47	507.252	501.261	251.532	518.994	-1.04588	2.31E-18	2.89E-17	CCDC34	11	27330827	27363868	-	3733	protein_coding	coiled-coil domain containing 34 [Source:HGNC Symbol;Acc:HGNC:25079]	-
ENSG00000153012	142.391	159.69	128.168	344.698	333.035	329.26	143.416	335.664	-1.22751	3.73E-18	4.63E-17	LGI2	4	24998847	25030879	-	6428	protein_coding	leucine rich repeat LGI family member 2 [Source:HGNC Symbol;Acc:HGNC:18710]	-
ENSG00000171295	186.365	189.376	180.826	427.54	383.086	382.334	185.522	397.653	-1.10028	3.93E-18	4.88E-17	ZNF440	19	11814284	11835201	+	6427	protein_coding	zinc finger protein 440 [Source:HGNC Symbol;Acc:HGNC:20874]	zf-C2H2
ENSG00000075213	130.874	163.785	124.193	36.1838	27.9133	24.5716	139.618	29.5562	2.23823	4.38E-18	5.42E-17	SEMA3A	7	83955777	84492724	-	9371	protein_coding	semaphorin 3A [Source:HGNC Symbol;Acc:HGNC:10723]	-
ENSG00000171401	134.015	196.542	133.135	24.7573	40.4262	31.4517	154.564	32.2117	2.26293	4.65E-18	5.75E-17	KRT13	17	41500981	41505705	-	2913	protein_coding	keratin 13 [Source:HGNC Symbol;Acc:HGNC:6415]	-
ENSG00000171992	190.553	268.198	202.684	67.6066	51.9765	74.6977	220.478	64.7603	1.76807	5.19E-18	6.40E-17	SYNPO	5	150601080	150659220	+	10258	protein_coding	synaptopodin [Source:HGNC Symbol;Acc:HGNC:30672]	-
ENSG00000105516	179.036	177.093	153.006	361.838	362.873	434.426	169.712	386.379	-1.18738	5.52E-18	6.81E-17	DBP	19	48630030	48637438	-	6544	protein_coding	D-box binding PAR bZIP transcription factor [Source:HGNC Symbol;Acc:HGNC:2697]	TF_bZIP
ENSG00000205089	132.968	131.028	127.174	313.276	289.721	327.294	130.39	310.097	-1.25001	6.51E-18	7.99E-17	CCNI2	5	132747445	132754403	+	3162	protein_coding	cyclin I family member 2 [Source:HGNC Symbol;Acc:HGNC:33869]	-
ENSG00000112699	513.027	494.426	613.019	259	285.871	259.476	540.157	268.116	1.01099	7.14E-18	8.74E-17	GMDS	6	1623806	2245692	-	4304	protein_coding	GDP-mannose 4,6-dehydratase [Source:HGNC Symbol;Acc:HGNC:4369]	-
ENSG00000198182	5.23497	1.02366	6.95483	75.2242	94.3277	79.612	4.40449	83.0546	-4.23184	7.57E-18	9.26E-17	ZNF607	19	37696363	37719790	-	4740	protein_coding	zinc finger protein 607 [Source:HGNC Symbol;Acc:HGNC:28192]	zf-C2H2
ENSG00000100505	86.9005	94.1764	72.529	239.956	224.269	252.596	84.5353	238.94	-1.49999	7.66E-18	9.36E-17	TRIM9	14	50975262	51096061	-	8945	protein_coding	tripartite motif containing 9 [Source:HGNC Symbol;Acc:HGNC:16288]	-
ENSG00000172687	0	0	0	249.478	232.932	203.453	0	228.621	-10.2495	7.78E-18	9.51E-17	ZNF738	19	21358930	21379302	+	3905	protein_coding	zinc finger protein 738 [Source:HGNC Symbol;Acc:HGNC:32469]	-
ENSG00000081052	248.138	258.985	251.368	99.9816	98.1778	94.355	252.83	97.5048	1.37444	8.98E-18	1.09E-16	COL4A4	2	227002711	227164453	-	10076	protein_coding	collagen type IV alpha 4 chain [Source:HGNC Symbol;Acc:HGNC:2206]	-
ENSG00000128805	166.472	182.211	153.006	35.2316	45.2388	53.0747	167.23	44.515	1.91072	9.14E-18	1.11E-16	ARHGAP22	10	48446034	48656265	-	6783	protein_coding	Rho GTPase activating protein 22 [Source:HGNC Symbol;Acc:HGNC:30320]	-
ENSG00000172331	56.5377	55.2775	80.4774	214.246	200.206	205.419	64.0975	206.624	-1.68637	9.21E-18	1.12E-16	BPGM	7	134646808	134679813	+	2539	protein_coding	bisphosphoglycerate mutase [Source:HGNC Symbol;Acc:HGNC:1093]	-
ENSG00000109618	288.97	335.759	308.993	134.261	136.679	115.978	311.241	128.973	1.27062	9.30E-18	1.13E-16	SEPSECS	4	25120014	25160442	-	6232	protein_coding	Sep (O-phosphoserine) tRNA:Sec (selenocysteine) tRNA synthase [Source:HGNC Symbol;Acc:HGNC:30605]	-
ENSG00000272419	206.258	195.518	234.477	63.7978	80.8523	58.9719	212.085	67.874	1.64365	1.05E-17	1.27E-16	LINC01145	1	145164099	145216058	-	6056	transcribed_unprocessed_pseudogene	long intergenic non-protein coding RNA 1145 [Source:HGNC Symbol;Acc:HGNC:49462]	-
ENSG00000161270	78.5246	83.9398	88.4258	10.4743	1.92505	7.86291	83.6301	6.75408	3.62958	1.25E-17	1.51E-16	NPHS1	19	35825964	35869287	-	5459	protein_coding	NPHS1, nephrin [Source:HGNC Symbol;Acc:HGNC:7908]	-
ENSG00000232531	124.592	96.2237	102.335	12.3787	17.3255	21.623	107.717	17.1091	2.6564	1.36E-17	1.64E-16	AC027612.3	2	91747940	91748986	-	1047	processed_pseudogene	SET domain containing (lysine methyltransferase) 8 (SETD8) pseudogene	-
ENSG00000121417	6.28197	8.18925	9.93548	77.1286	97.2153	82.5606	8.13557	85.6348	-3.39173	1.51E-17	1.82E-16	ZNF211	19	57630395	57642779	+	3300	protein_coding	zinc finger protein 211 [Source:HGNC Symbol;Acc:HGNC:13003]	zf-C2H2
ENSG00000148291	215.681	215.992	204.671	396.117	447.575	492.415	212.114	445.369	-1.07007	1.54E-17	1.85E-16	SURF2	9	133356552	133361169	+	1008	protein_coding	surfeit 2 [Source:HGNC Symbol;Acc:HGNC:11475]	-
ENSG00000179097	125.639	145.359	151.019	34.2794	33.6885	34.4003	140.673	34.1227	2.04409	1.61E-17	1.93E-16	HTR1F	3	87990696	87993835	+	3140	protein_coding	5-hydroxytryptamine receptor 1F [Source:HGNC Symbol;Acc:HGNC:5292]	-
ENSG00000234290	102.605	98.271	113.264	19.0441	17.3255	16.7087	104.714	17.6928	2.56494	1.63E-17	1.95E-16	AC116366.1	5	132468890	132473043	-	3730	antisense	novel transcript	-
ENSG00000162645	98.4175	67.5613	119.226	6.66544	6.73769	14.743	95.0682	9.38203	3.34625	1.99E-17	2.38E-16	GBP2	1	89106132	89150456	-	6276	protein_coding	guanylate binding protein 2 [Source:HGNC Symbol;Acc:HGNC:4183]	-
ENSG00000110042	217.775	277.411	266.271	486.577	500.514	568.096	253.819	518.396	-1.02923	2.00E-17	2.39E-16	DTX4	11	59171430	59208587	+	6072	protein_coding	deltex E3 ubiquitin ligase 4 [Source:HGNC Symbol;Acc:HGNC:29151]	-
ENSG00000272068	119.357	70.6323	98.3612	9.52205	10.5878	13.7601	96.117	11.29	3.09126	2.02E-17	2.41E-16	AL365181.2	1	156637783	156641004	-	3222	lincRNA	novel transcript	-
ENSG00000072756	481.617	435.054	525.587	237.099	250.257	230.973	480.753	239.443	1.0058	2.07E-17	2.47E-16	TRNT1	3	3126916	3150879	+	5518	protein_coding	tRNA nucleotidyl transferase 1 [Source:HGNC Symbol;Acc:HGNC:17341]	-
ENSG00000102890	143.438	123.862	120.219	298.992	293.571	346.951	129.173	313.171	-1.27828	2.07E-17	2.47E-16	ELMO3	16	67199111	67204029	+	2575	protein_coding	engulfment and cell motility 3 [Source:HGNC Symbol;Acc:HGNC:17289]	-
ENSG00000230426	0	0	0	217.103	222.344	187.727	0	209.058	-10.1204	2.10E-17	2.51E-16	ERVMER61-1	1	187070700	187686622	+	10142	lincRNA	endogenous retrovirus group MER61 member 1 [Source:HGNC Symbol;Acc:HGNC:27919]	-
ENSG00000165312	269.078	292.766	221.561	95.2205	96.2527	98.2864	261.135	96.5866	1.43445	2.24E-17	2.66E-16	OTUD1	10	23439458	23442390	+	2933	protein_coding	OTU deubiquitinase 1 [Source:HGNC Symbol;Acc:HGNC:27346]	-
ENSG00000277147	190.553	179.14	198.71	70.4632	52.939	42.2632	189.467	55.2218	1.77702	2.68E-17	3.18E-16	LINC00869	1	149606334	149679523	+	8611	transcribed_unprocessed_pseudogene	long intergenic non-protein coding RNA 869 [Source:HGNC Symbol;Acc:HGNC:29050]	-
ENSG00000187098	321.427	362.374	293.097	149.496	114.541	135.635	325.633	133.224	1.28894	2.79E-17	3.31E-16	MITF	3	69739435	69968337	+	7181	protein_coding	melanogenesis associated transcription factor [Source:HGNC Symbol;Acc:HGNC:7105]	bHLH
ENSG00000263528	307.816	261.032	303.032	108.551	121.278	124.824	290.627	118.218	1.29813	3.06E-17	3.62E-16	IKBKE	1	206470476	206496889	+	3791	protein_coding	inhibitor of nuclear factor kappa B kinase subunit epsilon [Source:HGNC Symbol;Acc:HGNC:14552]	-
ENSG00000206573	298.393	294.813	325.884	144.735	120.316	119.909	306.363	128.32	1.25523	3.18E-17	3.76E-16	THUMPD3-AS1	3	9349689	9398579	-	6275	antisense	THUMPD3 antisense RNA 1 [Source:HGNC Symbol;Acc:HGNC:44478]	-
ENSG00000125434	123.545	126.933	134.129	286.614	311.859	302.722	128.203	300.398	-1.2279	3.81E-17	4.49E-16	SLC25A35	17	8287763	8295343	-	3897	protein_coding	solute carrier family 25 member 35 [Source:HGNC Symbol;Acc:HGNC:31921]	-
ENSG00000197128	9.42295	6.14194	16.8903	101.886	94.3277	83.5435	10.8184	93.2524	-3.10157	3.95E-17	4.65E-16	ZNF772	19	57466663	57477570	-	6096	protein_coding	zinc finger protein 772 [Source:HGNC Symbol;Acc:HGNC:33106]	zf-C2H2
ENSG00000152377	77.4776	99.2947	80.4774	12.3787	8.66275	6.88005	85.7499	9.30716	3.20077	3.97E-17	4.67E-16	SPOCK1	5	136975298	137598379	-	6222	protein_coding	SPARC (osteonectin), cwcv and kazal like domains proteoglycan 1 [Source:HGNC Symbol;Acc:HGNC:11251]	-
ENSG00000133874	207.305	210.873	185.793	56.1801	73.1521	68.8005	201.324	66.0442	1.60824	4.00E-17	4.70E-16	RNF122	8	33547755	33567125	-	1868	protein_coding	ring finger protein 122 [Source:HGNC Symbol;Acc:HGNC:21147]	-
ENSG00000183765	186.365	210.873	201.69	500.86	416.774	385.283	199.643	434.306	-1.12136	4.10E-17	4.81E-16	CHEK2	22	28687743	28742422	-	4493	protein_coding	checkpoint kinase 2 [Source:HGNC Symbol;Acc:HGNC:16627]	-
ENSG00000172671	131.921	145.359	134.129	23.8051	38.5011	33.4174	137.136	31.9079	2.10461	4.16E-17	4.89E-16	ZFAND4	10	45615501	45672780	-	6232	protein_coding	zinc finger AN1-type containing 4 [Source:HGNC Symbol;Acc:HGNC:23504]	-
ENSG00000133321	112.028	125.91	120.219	28.5662	20.2131	25.5545	119.386	24.7779	2.26841	5.06E-17	5.92E-16	RARRES3	11	63536809	63546462	+	1299	protein_coding	retinoic acid receptor responder 3 [Source:HGNC Symbol;Acc:HGNC:9869]	-
ENSG00000181481	122.498	119.768	105.316	291.375	262.77	295.842	115.861	283.329	-1.29087	5.47E-17	6.39E-16	RNF135	17	30968785	30999911	+	3580	protein_coding	ring finger protein 135 [Source:HGNC Symbol;Acc:HGNC:21158]	-
ENSG00000239665	333.991	331.665	325.884	141.879	161.705	142.515	330.513	148.7	1.15215	6.09E-17	7.09E-16	AL157392.3	10	13631143	13668445	+	15012	processed_transcript	novel transcript	-
ENSG00000166046	319.333	318.357	308.993	151.401	110.691	135.635	315.561	132.576	1.25081	6.17E-17	7.19E-16	TCP11L2	12	106301929	106347015	+	6558	protein_coding	t-complex 11 like 2 [Source:HGNC Symbol;Acc:HGNC:28627]	-
ENSG00000130844	0	0	0	175.206	206.943	186.744	0	189.631	-9.97947	6.22E-17	7.23E-16	ZNF331	19	53519527	53580269	+	8926	protein_coding	zinc finger protein 331 [Source:HGNC Symbol;Acc:HGNC:15489]	zf-C2H2
ENSG00000172752	0	0	1.9871	265.665	264.695	277.168	0.662365	269.176	-8.62783	6.53E-17	7.59E-16	COL6A5	3	130345516	130484844	+	9586	protein_coding	collagen type VI alpha 5 chain [Source:HGNC Symbol;Acc:HGNC:26674]	-
ENSG00000167552	554.907	620.336	535.522	300.897	199.243	289.945	570.255	263.362	1.11455	7.02E-17	8.13E-16	TUBA1A	12	49184796	49189324	-	3421	protein_coding	tubulin alpha 1a [Source:HGNC Symbol;Acc:HGNC:20766]	-
ENSG00000129946	391.576	393.084	370.593	156.162	180.955	200.504	385.084	179.207	1.10409	7.54E-17	8.71E-16	SHC2	19	416583	460996	-	4131	protein_coding	SHC adaptor protein 2 [Source:HGNC Symbol;Acc:HGNC:29869]	-
ENSG00000185532	265.937	297.884	272.232	126.643	102.028	111.064	278.684	113.245	1.29888	9.67E-17	1.11E-15	PRKG1	10	50990891	52298350	+	12831	protein_coding	protein kinase cGMP-dependent 1 [Source:HGNC Symbol;Acc:HGNC:9414]	-
ENSG00000164463	347.602	375.682	302.039	169.493	114.541	113.029	341.774	132.354	1.36734	1.10E-16	1.26E-15	CREBRF	5	173056352	173139284	+	12333	protein_coding	CREB3 regulatory factor [Source:HGNC Symbol;Acc:HGNC:24050]	-
ENSG00000143036	33.5038	36.8516	29.8064	123.787	136.679	151.361	33.3873	137.276	-2.04023	1.20E-16	1.38E-15	SLC44A3	1	94820342	94895246	+	2869	protein_coding	solute carrier family 44 member 3 [Source:HGNC Symbol;Acc:HGNC:28689]	-
ENSG00000229256	6.28197	6.14194	5.96129	79.033	67.3769	84.5263	6.1284	76.9788	-3.65122	1.25E-16	1.43E-15	ST13P13	10	103215709	103216800	+	1092	processed_pseudogene	ST13, Hsp70 interacting protein pseudogene 13 [Source:HGNC Symbol;Acc:HGNC:38788]	-
ENSG00000181894	28.2688	22.5204	34.7742	120.93	126.091	136.618	28.5212	127.88	-2.16264	1.35E-16	1.54E-15	ZNF329	19	58126252	58155110	-	4309	protein_coding	zinc finger protein 329 [Source:HGNC Symbol;Acc:HGNC:14209]	zf-C2H2
ENSG00000160145	116.216	114.65	93.3935	236.147	317.634	300.756	108.086	284.846	-1.39882	1.48E-16	1.68E-15	KALRN	3	124080023	124726325	+	24490	protein_coding	kalirin RhoGEF kinase [Source:HGNC Symbol;Acc:HGNC:4814]	-
ENSG00000137825	124.592	182.211	132.142	363.742	344.585	337.122	146.315	348.483	-1.25203	1.53E-16	1.74E-15	ITPKA	15	41493393	41503551	+	2092	protein_coding	inositol-trisphosphate 3-kinase A [Source:HGNC Symbol;Acc:HGNC:6178]	-
ENSG00000254635	251.279	269.222	277.2	123.787	86.6275	93.3721	265.9	101.262	1.39226	1.56E-16	1.77E-15	WAC-AS1	10	28522652	28532743	-	2943	antisense	WAC antisense RNA 1 (head to head) [Source:HGNC Symbol;Acc:HGNC:27347]	-
ENSG00000260267	154.955	156.619	170.89	43.8014	46.2013	52.0918	160.822	47.3649	1.7646	1.74E-16	1.97E-15	AC026471.1	16	31456711	31459736	-	3026	antisense	novel transcript, antisense to ARMC5	-
ENSG00000174684	150.767	162.761	195.729	384.691	390.786	345.968	169.752	373.815	-1.13776	1.81E-16	2.06E-15	B4GAT1	11	66345372	66347692	-	2072	protein_coding	beta-1,4-glucuronyltransferase 1 [Source:HGNC Symbol;Acc:HGNC:15685]	-
ENSG00000124787	383.2	309.144	380.529	167.588	148.229	164.138	357.624	159.985	1.16054	2.16E-16	2.44E-15	RPP40	6	4994732	5004063	-	1962	protein_coding	ribonuclease P/MRP subunit p40 [Source:HGNC Symbol;Acc:HGNC:20992]	-
ENSG00000229436	145.532	142.288	158.968	45.7059	42.3512	31.4517	148.929	39.8362	1.90128	2.23E-16	2.52E-15	AC073850.1	7	80662331	80662585	-	255	processed_pseudogene	pseudogene similar to part of transcription factor Dp-1 TFDP1	-
ENSG00000174652	0	1.02366	0.993548	253.287	235.819	240.802	0.672401	243.303	-8.48194	2.32E-16	2.61E-15	ZNF266	19	9412461	9435578	-	5404	protein_coding	zinc finger protein 266 [Source:HGNC Symbol;Acc:HGNC:13059]	zf-C2H2
ENSG00000127415	292.111	234.417	289.122	114.265	95.2902	111.064	271.884	106.873	1.34713	2.38E-16	2.68E-15	IDUA	4	986997	1004506	+	4000	protein_coding	iduronidase, alpha-L- [Source:HGNC Symbol;Acc:HGNC:5391]	-
ENSG00000124104	53.3967	63.4667	60.6064	198.059	184.805	169.053	59.1566	183.972	-1.63646	2.42E-16	2.72E-15	SNX21	20	45833810	45843275	+	4066	protein_coding	sorting nexin family member 21 [Source:HGNC Symbol;Acc:HGNC:16154]	-
ENSG00000196437	0	0	0	167.588	169.405	163.155	0	166.716	-9.79376	2.48E-16	2.79E-15	ZNF569	19	37411155	37469275	-	5016	protein_coding	zinc finger protein 569 [Source:HGNC Symbol;Acc:HGNC:24737]	zf-C2H2
ENSG00000143502	43.9738	35.828	41.729	144.735	136.679	172.001	40.5103	151.138	-1.89942	2.67E-16	3.00E-15	SUSD4	1	223220819	223364202	-	4710	protein_coding	sushi domain containing 4 [Source:HGNC Symbol;Acc:HGNC:25470]	-
ENSG00000124459	103.652	99.2947	113.264	244.717	273.358	263.408	105.404	260.494	-1.30465	2.72E-16	3.06E-15	ZNF45	19	43912629	43935278	-	4393	protein_coding	zinc finger protein 45 [Source:HGNC Symbol;Acc:HGNC:13111]	zf-C2H2
ENSG00000183072	182.177	163.785	131.148	0	0	0	159.037	0	9.80544	2.77E-16	3.11E-15	NKX2-5	5	173232109	173235357	-	2094	protein_coding	NK2 homeobox 5 [Source:HGNC Symbol;Acc:HGNC:2488]	Homeobox
ENSG00000181458	172.754	142.288	140.09	46.6581	39.4636	38.3317	151.711	41.4845	1.86937	3.13E-16	3.51E-15	TMEM45A	3	100492619	100577444	+	6005	protein_coding	transmembrane protein 45A [Source:HGNC Symbol;Acc:HGNC:25480]	-
ENSG00000136531	371.683	397.179	415.303	199.963	197.318	187.727	394.722	195.003	1.01749	3.21E-16	3.59E-15	SCN2A	2	165194993	165392310	+	23695	protein_coding	sodium voltage-gated channel alpha subunit 2 [Source:HGNC Symbol;Acc:HGNC:10588]	-
ENSG00000170345	68.0546	61.4194	70.5419	243.765	172.292	202.47	66.672	206.176	-1.62867	3.33E-16	3.73E-15	FOS	14	75278774	75282230	+	3238	protein_coding	Fos proto-oncogene, AP-1 transcription factor subunit [Source:HGNC Symbol;Acc:HGNC:3796]	TF_bZIP
ENSG00000159167	148.673	207.802	121.213	0	0	0	159.229	0	9.80749	3.44E-16	3.85E-15	STC1	8	23841915	23854807	-	4149	protein_coding	stanniocalcin 1 [Source:HGNC Symbol;Acc:HGNC:11373]	-
ENSG00000226476	146.579	155.596	166.916	52.3713	42.3512	39.3146	156.364	44.679	1.80657	3.57E-16	3.98E-15	LINC01748	1	60515716	60640491	-	10622	lincRNA	long intergenic non-protein coding RNA 1748 [Source:HGNC Symbol;Acc:HGNC:52535]	-
ENSG00000214021	415.657	419.699	472.929	176.158	195.393	242.768	436.095	204.773	1.09183	3.60E-16	4.02E-15	TTLL3	3	9808086	9855138	+	10365	protein_coding	tubulin tyrosine ligase like 3 [Source:HGNC Symbol;Acc:HGNC:24483]	-
ENSG00000087116	1.04699	1.02366	1.9871	112.36	106.841	88.4578	1.35258	102.553	-6.23614	3.97E-16	4.42E-15	ADAMTS2	5	179110851	179345430	-	8726	protein_coding	ADAM metallopeptidase with thrombospondin type 1 motif 2 [Source:HGNC Symbol;Acc:HGNC:218]	-
ENSG00000227507	203.117	174.022	168.903	53.3235	53.9015	66.8348	182.014	58.0199	1.64982	4.96E-16	5.48E-15	LTB	6	31580525	31582522	-	1535	protein_coding	lymphotoxin beta [Source:HGNC Symbol;Acc:HGNC:6711]	-
ENSG00000008382	37.6918	41.9699	34.7742	138.07	141.492	144.481	38.1453	141.347	-1.89021	5.20E-16	5.74E-15	MPND	19	4343527	4360086	+	2049	protein_coding	MPN domain containing [Source:HGNC Symbol;Acc:HGNC:25934]	-
ENSG00000184182	194.741	209.85	200.697	78.0808	70.2645	68.8005	201.762	72.382	1.4786	5.91E-16	6.52E-15	UBE2F	2	237966827	238042782	+	4238	protein_coding	ubiquitin conjugating enzyme E2 F (putative) [Source:HGNC Symbol;Acc:HGNC:12480]	-
ENSG00000105219	326.662	284.577	359.664	151.401	123.204	143.498	323.634	139.367	1.21574	6.35E-16	6.99E-15	CNTD2	19	40222208	40226697	-	2046	protein_coding	cyclin N-terminal domain containing 2 [Source:HGNC Symbol;Acc:HGNC:25805]	-
ENSG00000114790	117.263	145.359	135.123	311.371	302.234	293.876	132.582	302.494	-1.18947	6.37E-16	7.01E-15	ARHGEF26	3	154121003	154257827	+	5489	protein_coding	Rho guanine nucleotide exchange factor 26 [Source:HGNC Symbol;Acc:HGNC:24490]	-
ENSG00000142556	132.968	119.768	125.187	263.761	331.109	297.808	125.974	297.559	-1.2402	6.62E-16	7.27E-15	ZNF614	19	52012765	52030240	-	5813	protein_coding	zinc finger protein 614 [Source:HGNC Symbol;Acc:HGNC:24722]	zf-C2H2
ENSG00000217330	0	0	0	155.209	159.78	142.515	0	152.501	-9.66528	6.68E-16	7.33E-15	SSXP10	6	118589070	118589634	+	565	processed_pseudogene	SSX family pseudogene 10 [Source:HGNC Symbol;Acc:HGNC:30638]	-
ENSG00000111224	399.952	359.303	364.632	178.062	196.356	155.293	374.629	176.57	1.08448	6.85E-16	7.51E-15	PARP11	12	3791047	3873448	-	6200	protein_coding	poly(ADP-ribose) polymerase family member 11 [Source:HGNC Symbol;Acc:HGNC:1186]	-
ENSG00000115226	100.511	125.91	115.252	263.761	317.634	261.442	113.891	280.946	-1.30212	7.38E-16	8.09E-15	FNDC4	2	27491883	27495245	-	1982	protein_coding	fibronectin type III domain containing 4 [Source:HGNC Symbol;Acc:HGNC:20239]	-
ENSG00000198203	3.14098	10.2366	11.9226	88.5551	76.0397	79.612	8.43337	81.4023	-3.26214	7.41E-16	8.11E-15	SULT1C2	2	108288639	108309915	+	8399	protein_coding	sulfotransferase family 1C member 2 [Source:HGNC Symbol;Acc:HGNC:11456]	-
ENSG00000175106	177.989	198.589	203.677	62.8456	74.1146	62.9033	193.419	66.6212	1.53794	7.73E-16	8.45E-15	TVP23C	17	15502264	15563595	-	5435	protein_coding	trans-golgi network vesicle protein 23 homolog C [Source:HGNC Symbol;Acc:HGNC:30453]	-
ENSG00000274512	116.216	141.265	134.129	32.375	30.8009	35.3831	130.537	32.853	1.99119	8.58E-16	9.37E-15	TBC1D3L	17	37977972	37989048	-	2248	protein_coding	TBC1 domain family member 3L [Source:HGNC Symbol;Acc:HGNC:51246]	-
ENSG00000186567	332.944	272.293	339.793	128.548	133.791	147.43	315.01	136.59	1.20609	9.30E-16	1.01E-14	CEACAM19	19	44662278	44684359	+	5203	protein_coding	carcinoembryonic antigen related cell adhesion molecule 19 [Source:HGNC Symbol;Acc:HGNC:31951]	-
ENSG00000137752	94.2295	63.4667	102.335	8.56985	7.70022	14.743	86.6772	10.3377	3.07134	1.04E-15	1.13E-14	CASP1	11	105025443	105035250	-	3698	protein_coding	caspase 1 [Source:HGNC Symbol;Acc:HGNC:1499]	-
ENSG00000174099	169.613	186.305	215.6	49.5147	74.1146	57.0061	190.506	60.2118	1.66253	1.10E-15	1.19E-14	MSRB3	12	65278643	65491430	+	7405	protein_coding	methionine sulfoxide reductase B3 [Source:HGNC Symbol;Acc:HGNC:27375]	-
ENSG00000152253	148.673	180.164	136.116	398.022	363.835	308.619	154.984	356.826	-1.20394	1.11E-15	1.20E-14	SPC25	2	168834132	168913371	-	1841	protein_coding	SPC25, NDC80 kinetochore complex component [Source:HGNC Symbol;Acc:HGNC:24031]	-
ENSG00000082074	292.111	247.725	231.497	0	0.962527	0	257.111	0.320842	9.53687	1.14E-15	1.23E-14	FYB1	5	39105255	39274528	-	8850	protein_coding	FYN binding protein 1 [Source:HGNC Symbol;Acc:HGNC:4036]	-
ENSG00000115290	323.521	351.114	327.871	162.827	141.492	163.155	334.169	155.825	1.10077	1.18E-15	1.28E-14	GRB14	2	164492812	164621848	-	2958	protein_coding	growth factor receptor bound protein 14 [Source:HGNC Symbol;Acc:HGNC:4565]	-
ENSG00000137273	149.72	146.383	118.232	0	0	0	138.112	0	9.60207	1.22E-15	1.32E-14	FOXF2	6	1389576	1395603	+	2451	protein_coding	forkhead box F2 [Source:HGNC Symbol;Acc:HGNC:3810]	Fork
ENSG00000102466	100.511	162.761	158.968	0	0	0	140.747	0	9.63061	1.26E-15	1.36E-14	FGF14	13	101710804	102402457	-	13759	protein_coding	fibroblast growth factor 14 [Source:HGNC Symbol;Acc:HGNC:3671]	-
ENSG00000182107	39.7858	41.9699	37.7548	149.496	128.016	156.275	39.8368	144.596	-1.8601	1.28E-15	1.38E-14	TMEM30B	14	61277370	61281840	-	4471	protein_coding	transmembrane protein 30B [Source:HGNC Symbol;Acc:HGNC:27254]	-
ENSG00000119185	201.023	184.258	182.813	372.312	381.161	387.249	189.365	380.241	-1.00616	1.30E-15	1.40E-14	ITGB1BP1	2	9403475	9423547	-	6678	protein_coding	integrin subunit beta 1 binding protein 1 [Source:HGNC Symbol;Acc:HGNC:23927]	-
ENSG00000161849	7.32896	4.09463	6.95483	64.75	75.0771	77.6463	6.12614	72.4911	-3.56462	1.45E-15	1.56E-14	KRT84	12	52377812	52385652	-	2092	protein_coding	keratin 84 [Source:HGNC Symbol;Acc:HGNC:6461]	-
ENSG00000228109	92.1355	104.413	94.387	243.765	222.344	271.271	96.9785	245.793	-1.34139	1.52E-15	1.63E-14	MELTF-AS1	3	196999460	197004744	+	1139	antisense	MELTF antisense RNA 1 [Source:HGNC Symbol;Acc:HGNC:40373]	-
ENSG00000184986	140.297	135.123	145.058	318.989	283.946	330.242	140.159	311.059	-1.14979	1.56E-15	1.67E-14	TMEM121	14	105526603	105530202	+	1904	protein_coding	transmembrane protein 121 [Source:HGNC Symbol;Acc:HGNC:20511]	-
ENSG00000100479	137.156	108.508	119.226	268.522	282.021	308.619	121.63	286.387	-1.23593	1.56E-15	1.68E-14	POLE2	14	49643555	49688422	-	2955	protein_coding	DNA polymerase epsilon 2, accessory subunit [Source:HGNC Symbol;Acc:HGNC:9178]	-
ENSG00000122176	70.1486	58.3484	86.4387	212.342	196.356	208.367	71.6452	205.688	-1.52007	1.85E-15	1.97E-14	FMOD	1	203340628	203351758	-	3401	protein_coding	fibromodulin [Source:HGNC Symbol;Acc:HGNC:3774]	-
ENSG00000258245	122.498	100.318	99.3548	20.9485	24.0632	21.623	107.39	22.2116	2.27291	1.87E-15	2.00E-14	RPL10P13	12	75688794	75689096	-	303	processed_pseudogene	ribosomal protein L10 pseudogene 13 [Source:HGNC Symbol;Acc:HGNC:52346]	-
ENSG00000182667	121.451	134.099	140.09	0	0	0	131.88	0	9.53632	1.90E-15	2.03E-14	NTM	11	131370478	132336822	+	6956	protein_coding	neurotrimin [Source:HGNC Symbol;Acc:HGNC:17941]	-
ENSG00000285822	240.809	217.015	259.316	89.5073	96.2527	99.2693	239.047	95.0098	1.33175	2.04E-15	2.17E-14	AC129926.2	17	27089545	27170310	+	1157	lincRNA	novel transcript	-
ENSG00000157150	100.511	83.9398	112.271	15.2353	23.1007	8.84578	98.9074	15.7272	2.6507	2.29E-15	2.44E-14	TIMP4	3	12153051	12159351	-	1650	protein_coding	TIMP metallopeptidase inhibitor 4 [Source:HGNC Symbol;Acc:HGNC:11823]	-
ENSG00000125430	279.548	240.559	223.548	96.1727	98.1778	103.201	247.885	99.1838	1.32107	2.57E-15	2.73E-14	HS3ST3B1	17	14301083	14349404	+	5367	protein_coding	heparan sulfate-glucosamine 3-sulfotransferase 3B1 [Source:HGNC Symbol;Acc:HGNC:5198]	-
ENSG00000242588	325.615	371.587	349.729	156.162	159.78	181.83	348.977	165.924	1.0733	2.95E-15	3.12E-14	AC108010.1	7	128574751	128626473	+	1552	processed_transcript	novel transcript	-
ENSG00000245522	139.25	145.359	129.161	39.0404	42.3512	32.4345	137.924	37.9421	1.86092	2.99E-15	3.16E-14	AC026250.1	11	9754770	9759533	-	2632	lincRNA	uncharacterized LOC440028 [Source:NCBI gene;Acc:440028]	-
ENSG00000236120	3.14098	2.04731	0	76.1764	80.8523	84.5263	1.72943	80.5184	-5.56233	3.06E-15	3.23E-14	AC110995.1	X	5653421	5726305	-	976	lincRNA	novel transcript	-
ENSG00000141376	348.649	305.05	333.832	144.735	145.342	168.07	329.177	152.716	1.10842	3.08E-15	3.25E-14	BCAS3	17	60677453	61392838	+	14101	protein_coding	BCAS3, microtubule associated cell migration factor [Source:HGNC Symbol;Acc:HGNC:14347]	-
ENSG00000130830	63.8667	72.6796	59.6129	171.397	212.719	189.693	65.3864	191.269	-1.54892	3.20E-15	3.38E-14	MPP1	X	154778684	154821007	-	5396	protein_coding	membrane palmitoylated protein 1 [Source:HGNC Symbol;Acc:HGNC:7219]	-
ENSG00000227232	154.955	85.9871	139.097	409.448	297.421	327.294	126.68	344.721	-1.44475	3.24E-15	3.42E-14	WASH7P	1	14404	29570	-	1351	unprocessed_pseudogene	WAS protein family homolog 7, pseudogene [Source:HGNC Symbol;Acc:HGNC:38034]	-
ENSG00000182141	0	0	0	132.357	137.641	122.858	0	130.952	-9.44548	3.45E-15	3.63E-14	ZNF708	19	21291160	21329425	-	4325	protein_coding	zinc finger protein 708 [Source:HGNC Symbol;Acc:HGNC:12945]	zf-C2H2
ENSG00000100097	96.3235	151.501	94.387	28.5662	16.363	12.7772	114.071	19.2355	2.56494	3.80E-15	3.99E-14	LGALS1	22	37675608	37679806	+	1099	protein_coding	galectin 1 [Source:HGNC Symbol;Acc:HGNC:6561]	-
ENSG00000007237	3.14098	0	2.98064	85.6985	74.1146	64.869	2.04054	74.894	-5.1974	4.01E-15	4.21E-14	GAS7	17	9910609	10198551	-	10100	protein_coding	growth arrest specific 7 [Source:HGNC Symbol;Acc:HGNC:4169]	-
ENSG00000128274	162.284	174.022	155.987	318.989	367.685	345.968	164.098	344.214	-1.06889	4.22E-15	4.42E-14	A4GALT	22	42692112	42721298	-	3407	protein_coding	alpha 1,4-galactosyltransferase (P blood group) [Source:HGNC Symbol;Acc:HGNC:18149]	-
ENSG00000228536	181.13	190.4	175.858	0	0.962527	0.982864	182.463	0.648464	8.14652	4.25E-15	4.45E-14	AL513283.1	1	219409523	219459369	-	1930	lincRNA	novel transcript	-
ENSG00000038002	304.675	294.813	301.045	146.64	125.129	140.55	300.178	137.439	1.12694	4.88E-15	5.08E-14	AGA	4	177430770	177442503	-	2675	protein_coding	aspartylglucosaminidase [Source:HGNC Symbol;Acc:HGNC:318]	-
ENSG00000214922	249.185	343.949	229.51	551.327	562.116	547.455	274.214	553.633	-1.01402	4.95E-15	5.14E-14	HLA-F-AS1	6	29726601	29749049	-	4179	processed_transcript	HLA-F antisense RNA 1 [Source:HGNC Symbol;Acc:HGNC:26645]	-
ENSG00000205220	166.472	143.312	198.71	45.7059	61.6018	33.4174	169.498	46.9083	1.85264	5.06E-15	5.26E-14	PSMB10	16	67934502	67937087	-	1853	protein_coding	proteasome subunit beta 10 [Source:HGNC Symbol;Acc:HGNC:9538]	-
ENSG00000237440	0	0	0	104.743	139.566	138.584	0	127.631	-9.408	5.07E-15	5.27E-14	ZNF737	19	20535825	20565809	-	3539	protein_coding	zinc finger protein 737 [Source:HGNC Symbol;Acc:HGNC:32468]	zf-C2H2
ENSG00000114859	283.735	215.992	236.464	436.11	497.627	549.421	245.397	494.386	-1.01091	5.15E-15	5.35E-14	CLCN2	3	184346185	184361651	-	8523	protein_coding	chloride voltage-gated channel 2 [Source:HGNC Symbol;Acc:HGNC:2020]	-
ENSG00000187837	176.942	182.211	170.89	56.1801	68.3394	56.0233	176.681	60.1809	1.55348	5.33E-15	5.53E-14	HIST1H1C	6	26055787	26056428	-	642	protein_coding	histone cluster 1 H1 family member c [Source:HGNC Symbol;Acc:HGNC:4716]	-
ENSG00000243649	68.0546	67.5613	67.5613	0.952205	1.92505	8.84578	67.7257	3.90768	4.12837	5.42E-15	5.62E-14	CFB	6	31945650	31952084	+	4997	protein_coding	complement factor B [Source:HGNC Symbol;Acc:HGNC:1037]	-
ENSG00000169750	300.487	341.901	285.148	111.408	139.566	150.378	309.179	133.784	1.20916	5.44E-15	5.63E-14	RAC3	17	82031624	82034204	+	1527	protein_coding	Rac family small GTPase 3 [Source:HGNC Symbol;Acc:HGNC:9803]	-
ENSG00000180855	17.7989	15.3548	28.8129	89.5073	121.278	115.978	20.6555	108.921	-2.39437	5.44E-15	5.63E-14	ZNF443	19	12429707	12441112	-	2753	protein_coding	zinc finger protein 443 [Source:HGNC Symbol;Acc:HGNC:20878]	zf-C2H2
ENSG00000175548	150.767	175.045	160.955	347.555	329.184	336.14	162.256	337.626	-1.05693	5.67E-15	5.87E-14	ALG10B	12	38316578	38329728	+	11449	protein_coding	ALG10B, alpha-1,2-glucosyltransferase [Source:HGNC Symbol;Acc:HGNC:31088]	-
ENSG00000147180	165.425	155.596	196.722	61.8933	51.9765	54.0575	172.581	55.9758	1.62455	5.88E-15	6.08E-14	ZNF711	X	85244032	85273362	+	5004	protein_coding	zinc finger protein 711 [Source:HGNC Symbol;Acc:HGNC:13128]	zf-C2H2
ENSG00000143816	130.874	182.211	177.845	337.081	362.873	374.471	163.643	358.142	-1.12855	5.92E-15	6.12E-14	WNT9A	1	227918656	227947898	-	3971	protein_coding	Wnt family member 9A [Source:HGNC Symbol;Acc:HGNC:12778]	-
ENSG00000251893	96.3235	103.389	88.4258	17.1397	21.1756	16.7087	96.0462	18.3413	2.38803	5.97E-15	6.16E-14	RF00156	12	75689152	75689304	-	153	snoRNA	-	-
ENSG00000185565	242.903	270.245	205.664	107.599	75.0771	81.5777	239.604	88.0847	1.44252	6.69E-15	6.90E-14	LSAMP	3	115802363	117139389	-	10330	protein_coding	limbic system associated membrane protein [Source:HGNC Symbol;Acc:HGNC:6705]	-
ENSG00000166396	6.28197	9.21291	3.97419	79.033	63.5268	69.7834	6.48969	70.7811	-3.45116	7.69E-15	7.90E-14	SERPINB7	18	63752935	63805376	+	2637	protein_coding	serpin family B member 7 [Source:HGNC Symbol;Acc:HGNC:13902]	-
ENSG00000167705	153.908	139.217	136.116	296.136	317.634	307.637	143.081	307.135	-1.10265	8.58E-15	8.78E-14	RILP	17	1646145	1650077	-	2103	protein_coding	Rab interacting lysosomal protein [Source:HGNC Symbol;Acc:HGNC:30266]	-
ENSG00000146070	27.2219	25.5914	19.871	110.456	107.803	107.132	24.2281	108.464	-2.16478	9.10E-15	9.31E-14	PLA2G7	6	46704201	46735693	-	2026	protein_coding	phospholipase A2 group VII [Source:HGNC Symbol;Acc:HGNC:9040]	-
ENSG00000177494	76.4306	78.8215	94.387	221.864	196.356	243.75	83.2131	220.657	-1.40545	9.28E-15	9.48E-14	ZBED2	3	111592900	111595443	-	2311	protein_coding	zinc finger BED-type containing 2 [Source:HGNC Symbol;Acc:HGNC:20710]	zf-BED
ENSG00000154319	293.158	272.293	297.071	123.787	138.604	130.721	287.507	131.037	1.1338	1.16E-14	1.18E-13	FAM167A	8	11421463	11475908	-	5076	protein_coding	family with sequence similarity 167 member A [Source:HGNC Symbol;Acc:HGNC:15549]	-
ENSG00000204257	96.3235	119.768	139.097	30.4706	17.3255	29.4859	118.396	25.7607	2.20152	1.27E-14	1.29E-13	HLA-DMA	6	32948613	32969094	-	2534	protein_coding	major histocompatibility complex, class II, DM alpha [Source:HGNC Symbol;Acc:HGNC:4934]	-
ENSG00000285684	60.7257	63.4667	63.5871	2.85662	2.88758	1.96573	62.5931	2.56998	4.60378	1.62E-14	1.63E-13	AL137781.1	13	80115733	80134368	-	5485	lincRNA	novel transcript	-
ENSG00000151952	0	0	0	104.743	108.766	122.858	0	112.122	-9.22116	1.83E-14	1.84E-13	TMEM132D	12	129071725	129903666	-	7075	protein_coding	transmembrane protein 132D [Source:HGNC Symbol;Acc:HGNC:29411]	-
ENSG00000176884	55.4907	49.1355	38.7484	132.357	166.517	186.744	47.7915	161.873	-1.76163	1.87E-14	1.87E-13	GRIN1	9	137138390	137168762	+	6729	protein_coding	glutamate ionotropic receptor NMDA type subunit 1 [Source:HGNC Symbol;Acc:HGNC:4584]	-
ENSG00000128881	339.226	394.108	347.742	176.158	182.88	179.864	360.359	179.634	1.00445	2.23E-14	2.23E-13	TTBK2	15	42738734	42920809	-	12917	protein_coding	tau tubulin kinase 2 [Source:HGNC Symbol;Acc:HGNC:19141]	-
ENSG00000229474	95.2765	95.2001	71.5354	16.1875	16.363	10.8115	87.3373	14.454	2.59248	2.28E-14	2.28E-13	PATL2	15	44665732	44711316	-	4771	protein_coding	PAT1 homolog 2 [Source:HGNC Symbol;Acc:HGNC:33630]	-
ENSG00000198121	189.506	188.353	166.916	61.8933	62.5643	70.7662	181.592	65.0746	1.48065	2.37E-14	2.36E-13	LPAR1	9	110873263	111038458	-	4159	protein_coding	lysophosphatidic acid receptor 1 [Source:HGNC Symbol;Acc:HGNC:3166]	-
ENSG00000188293	154.955	194.495	121.213	341.842	369.611	351.865	156.888	354.439	-1.17685	2.45E-14	2.45E-13	IGFL1	19	46229752	46231243	+	769	protein_coding	IGF like family member 1 [Source:HGNC Symbol;Acc:HGNC:24093]	-
ENSG00000143494	42.9268	83.9398	71.5354	214.246	205.981	187.727	66.134	202.651	-1.61368	2.52E-14	2.51E-13	VASH2	1	212950520	212992037	+	9086	protein_coding	vasohibin 2 [Source:HGNC Symbol;Acc:HGNC:25723]	-
ENSG00000267152	10.4699	19.4495	5.96129	92.3639	72.1896	95.3378	11.9602	86.6304	-2.86014	2.56E-14	2.55E-13	AC093227.1	19	37728586	37730643	-	1360	lincRNA	novel transcript	-
ENSG00000168071	48.1617	52.2065	44.7097	144.735	148.229	165.121	48.3593	152.695	-1.65906	2.60E-14	2.59E-13	CCDC88B	11	64340223	64357534	+	8331	protein_coding	coiled-coil domain containing 88B [Source:HGNC Symbol;Acc:HGNC:26757]	-
ENSG00000125827	83.7596	98.271	106.31	242.812	234.857	225.076	96.1134	234.248	-1.28407	2.72E-14	2.70E-13	TMX4	20	7977348	8019829	-	6579	protein_coding	thioredoxin related transmembrane protein 4 [Source:HGNC Symbol;Acc:HGNC:25237]	-
ENSG00000214087	377.965	318.357	363.638	187.584	155.929	169.053	353.32	170.856	1.04789	2.85E-14	2.82E-13	ARL16	17	81681174	81683924	-	2597	protein_coding	ADP ribosylation factor like GTPase 16 [Source:HGNC Symbol;Acc:HGNC:27902]	-
ENSG00000135074	40.8328	65.514	29.8064	141.879	182.88	179.864	45.3844	168.208	-1.89136	2.86E-14	2.84E-13	ADAM19	5	157395534	157575775	-	7704	protein_coding	ADAM metallopeptidase domain 19 [Source:HGNC Symbol;Acc:HGNC:197]	-
ENSG00000134363	93.1825	115.673	76.5032	234.243	254.107	233.922	95.1196	240.757	-1.34087	3.08E-14	3.05E-13	FST	5	53480409	53487134	+	2969	protein_coding	follistatin [Source:HGNC Symbol;Acc:HGNC:3971]	-
ENSG00000189221	53.3967	71.656	60.6064	2.85662	2.88758	1.96573	61.8864	2.56998	4.58754	3.09E-14	3.06E-13	MAOA	X	43654907	43746824	+	5528	protein_coding	monoamine oxidase A [Source:HGNC Symbol;Acc:HGNC:6833]	-
ENSG00000242963	0	0	0	100.934	124.166	96.3207	0	107.14	-9.15594	3.11E-14	3.07E-13	AC026336.1	12	130216807	130217157	-	351	processed_pseudogene	ribosomal protein S20 (RPS20) pseudogene	-
ENSG00000220804	109.934	116.697	137.11	35.2316	26.9508	31.4517	121.247	31.2113	1.95816	3.16E-14	3.12E-13	LINC01881	2	242088633	242160153	+	1931	transcribed_unprocessed_pseudogene	long intergenic non-protein coding RNA 1881 [Source:HGNC Symbol;Acc:HGNC:52700]	-
ENSG00000184500	34.5508	46.0645	27.8193	144.735	133.791	123.841	36.1449	134.122	-1.89338	3.19E-14	3.14E-13	PROS1	3	93873033	93980003	-	5444	protein_coding	protein S [Source:HGNC Symbol;Acc:HGNC:9456]	-
ENSG00000107890	156.002	224.181	179.832	72.3676	55.8266	56.0233	186.672	61.4058	1.60355	3.31E-14	3.25E-13	ANKRD26	10	26991914	27100498	-	7941	protein_coding	ankyrin repeat domain 26 [Source:HGNC Symbol;Acc:HGNC:29186]	-
ENSG00000245556	195.788	167.88	209.639	71.4154	55.8266	75.6806	191.102	67.6409	1.49902	3.60E-14	3.54E-13	SCAMP1-AS1	5	78342365	78360507	-	1792	lincRNA	SCAMP1 antisense RNA 1 [Source:HGNC Symbol;Acc:HGNC:50544]	-
ENSG00000166426	110.981	101.342	88.4258	0	0	0	100.25	0	9.13984	3.69E-14	3.62E-13	CRABP1	15	78340324	78348230	+	993	protein_coding	cellular retinoic acid binding protein 1 [Source:HGNC Symbol;Acc:HGNC:2338]	-
ENSG00000226250	88.9945	76.7742	66.5677	0	2.88758	0.982864	77.4455	1.29015	5.90954	3.85E-14	3.78E-13	LINC00408	13	18905439	18907810	+	560	lincRNA	long intergenic non-protein coding RNA 408 [Source:HGNC Symbol;Acc:HGNC:42740]	-
ENSG00000204237	300.487	253.867	326.877	123.787	142.454	124.824	293.744	130.355	1.17236	4.32E-14	4.22E-13	OXLD1	17	81665036	81666635	-	1600	protein_coding	oxidoreductase like domain containing 1 [Source:HGNC Symbol;Acc:HGNC:27901]	-
ENSG00000175305	62.8197	73.7033	73.5225	185.68	192.505	185.761	70.0152	187.982	-1.42399	4.41E-14	4.30E-13	CCNE2	8	94879770	94896678	-	4397	protein_coding	cyclin E2 [Source:HGNC Symbol;Acc:HGNC:1590]	-
ENSG00000105173	203.117	198.589	215.6	352.316	458.163	425.58	205.769	412.02	-1.00118	4.52E-14	4.40E-13	CCNE1	19	29811898	29824308	+	2550	protein_coding	cyclin E1 [Source:HGNC Symbol;Acc:HGNC:1589]	-
ENSG00000232712	141.344	132.052	135.123	41.897	45.2388	33.4174	136.173	40.1844	1.75964	5.02E-14	4.87E-13	KIZ-AS1	20	21154023	21218289	-	5451	antisense	KIZ antisense RNA 1 [Source:HGNC Symbol;Acc:HGNC:51231]	-
ENSG00000138623	489.993	659.235	428.219	1404.5	1409.14	1602.07	525.816	1471.9	-1.48515	5.80E-14	5.61E-13	SEMA7A	15	74409289	74433958	-	3800	protein_coding	semaphorin 7A (John Milton Hagen blood group) [Source:HGNC Symbol;Acc:HGNC:10741]	-
ENSG00000002330	142.391	150.478	139.097	287.566	300.309	318.448	143.988	302.108	-1.06907	6.01E-14	5.80E-13	BAD	11	64269830	64284704	-	1708	protein_coding	BCL2 associated agonist of cell death [Source:HGNC Symbol;Acc:HGNC:936]	-
ENSG00000197429	101.558	92.1291	94.387	231.386	216.569	236.87	96.0249	228.275	-1.24961	7.21E-14	6.93E-13	IPP	1	45694324	45750650	-	3705	protein_coding	intracisternal A particle-promoted polypeptide [Source:HGNC Symbol;Acc:HGNC:6108]	-
ENSG00000225855	191.6	191.424	213.613	342.794	441.8	415.752	198.879	400.115	-1.00777	7.40E-14	7.11E-13	RUSC1-AS1	1	155316863	155324176	-	3516	antisense	RUSC1 antisense RNA 1 [Source:HGNC Symbol;Acc:HGNC:26680]	-
ENSG00000144559	272.219	256.938	256.335	126.643	92.4026	119.909	261.831	112.985	1.21233	8.27E-14	7.92E-13	TAMM41	3	11790442	11846919	-	5925	protein_coding	TAM41 mitochondrial translocator assembly and maintenance homolog [Source:HGNC Symbol;Acc:HGNC:25187]	-
ENSG00000243701	223.01	206.779	215.6	87.6029	86.6275	92.3893	215.129	88.8732	1.2755	8.51E-14	8.14E-13	DUBR	3	107240692	107326964	+	4206	lincRNA	DPPA2 upstream binding RNA [Source:HGNC Symbol;Acc:HGNC:48569]	-
ENSG00000235070	78.5246	76.7742	91.4064	5.71323	9.62527	19.6573	82.2351	11.6653	2.82364	8.61E-14	8.22E-13	AC062015.1	2	226180044	226185371	-	1134	lincRNA	novel transcript	-
ENSG00000179046	8.37596	8.18925	14.9032	63.7978	97.2153	74.6977	10.4895	78.5702	-2.89969	9.21E-14	8.77E-13	TRIML2	4	188091273	188109603	-	3050	protein_coding	tripartite motif family like 2 [Source:HGNC Symbol;Acc:HGNC:26378]	-
ENSG00000186777	0	0	0	95.2205	108.766	84.5263	0	96.1708	-9.0002	9.46E-14	9.00E-13	ZNF732	4	270675	305321	-	2193	protein_coding	zinc finger protein 732 [Source:HGNC Symbol;Acc:HGNC:37138]	zf-C2H2
ENSG00000165810	63.8667	66.5377	83.458	203.772	168.442	219.179	71.2874	197.131	-1.46567	1.02E-13	9.65E-13	BTNL9	5	181040225	181061523	+	5565	protein_coding	butyrophilin like 9 [Source:HGNC Symbol;Acc:HGNC:24176]	-
ENSG00000155621	288.97	330.641	279.187	149.496	139.566	132.687	299.599	140.583	1.09111	1.07E-13	1.01E-12	C9orf85	9	71911510	71986054	+	4973	protein_coding	chromosome 9 open reading frame 85 [Source:HGNC Symbol;Acc:HGNC:28784]	-
ENSG00000241749	167.519	175.045	180.826	70.4632	63.5268	54.0575	174.463	62.6825	1.47609	1.09E-13	1.03E-12	RPSAP52	12	65758020	65826997	-	2035	transcribed_processed_pseudogene	ribosomal protein SA pseudogene 52 [Source:HGNC Symbol;Acc:HGNC:35752]	-
ENSG00000144815	139.25	126.933	142.077	295.184	284.908	282.082	136.087	287.391	-1.07841	1.19E-13	1.12E-12	NXPE3	3	101779202	101827392	+	8635	protein_coding	neurexophilin and PC-esterase domain family member 3 [Source:HGNC Symbol;Acc:HGNC:28238]	-
ENSG00000115221	6.28197	1.02366	2.98064	74.272	69.302	46.1946	3.42876	63.2562	-4.21474	1.20E-13	1.14E-12	ITGB6	2	160099666	160200313	-	4687	protein_coding	integrin subunit beta 6 [Source:HGNC Symbol;Acc:HGNC:6161]	-
ENSG00000262714	7.32896	14.3312	7.94838	70.4632	90.4776	64.869	9.86951	75.2699	-2.93124	1.30E-13	1.22E-12	AC007342.5	16	53386944	53389085	+	2142	lincRNA	novel transcript	-
ENSG00000073910	122.498	124.886	130.155	37.136	24.0632	41.2803	125.846	34.1598	1.88228	1.35E-13	1.27E-12	FRY	13	31846713	32299122	+	18849	protein_coding	FRY microtubule binding protein [Source:HGNC Symbol;Acc:HGNC:20367]	-
ENSG00000233251	188.459	192.447	174.864	55.2279	69.302	78.6291	185.257	67.7197	1.45279	1.35E-13	1.27E-12	AC007743.1	2	56173534	56185770	-	3713	antisense	uncharacterized LOC100129434 [Source:NCBI gene;Acc:100129434]	-
ENSG00000198134	37.6918	35.828	31.7935	142.831	113.578	121.875	35.1044	126.095	-1.84614	1.37E-13	1.28E-12	AC007537.1	12	12111163	12111489	+	327	processed_pseudogene	prothymosin, alpha (PTMA) pseudogene	-
ENSG00000151490	162.284	151.501	163.935	0	0.962527	0	159.24	0.320842	8.84622	1.39E-13	1.31E-12	PTPRO	12	15322397	15597399	+	7519	protein_coding	protein tyrosine phosphatase, receptor type O [Source:HGNC Symbol;Acc:HGNC:9678]	-
ENSG00000162654	69.1016	61.4194	86.4387	2.85662	0	0.982864	72.3199	1.27983	5.81291	1.45E-13	1.36E-12	GBP4	1	89181148	89198932	-	6127	protein_coding	guanylate binding protein 4 [Source:HGNC Symbol;Acc:HGNC:20480]	-
ENSG00000204581	140.297	150.478	121.213	41.897	47.1638	29.4859	137.329	39.5156	1.79536	1.58E-13	1.48E-12	ACOXL-AS1	2	111098345	111115588	-	3432	antisense	ACOXL antisense RNA 1 [Source:HGNC Symbol;Acc:HGNC:41112]	-
ENSG00000109220	275.36	289.695	246.4	136.165	116.466	110.081	270.485	120.904	1.16071	1.64E-13	1.53E-12	CHIC2	4	54009789	54064690	-	1318	protein_coding	cysteine rich hydrophobic domain 2 [Source:HGNC Symbol;Acc:HGNC:1935]	-
ENSG00000249196	4.18798	2.04731	15.8968	263.761	249.295	213.282	7.37735	242.112	-5.02922	1.82E-13	1.69E-12	TMEM132D-AS1	12	129109629	129113294	+	2271	antisense	TMEM132D antisense RNA 1 [Source:HGNC Symbol;Acc:HGNC:27466]	-
ENSG00000204442	0	5.11828	0	84.7463	61.6018	58.9719	1.70609	68.44	-5.32986	2.13E-13	1.99E-12	FAM155A	13	107163510	107866735	-	8503	protein_coding	family with sequence similarity 155 member A [Source:HGNC Symbol;Acc:HGNC:33877]	-
ENSG00000160326	199.976	187.329	179.832	380.882	329.184	426.563	189.046	378.877	-1.00321	2.16E-13	2.01E-12	SLC2A6	9	133471095	133479137	-	3540	protein_coding	solute carrier family 2 member 6 [Source:HGNC Symbol;Acc:HGNC:11011]	-
ENSG00000259429	274.313	274.34	280.18	142.831	116.466	126.79	276.278	128.695	1.10193	2.34E-13	2.17E-12	UBE2Q2P2	15	82355142	82420075	+	1855	transcribed_unprocessed_pseudogene	ubiquitin conjugating enzyme E2 Q2 pseudogene 2 [Source:HGNC Symbol;Acc:HGNC:37440]	-
ENSG00000269729	5.23497	5.11828	0.993548	59.0367	56.7891	61.9205	3.78227	59.2488	-3.98122	2.49E-13	2.30E-12	AC006262.2	19	46163893	46180647	-	849	lincRNA	novel transcript	-
ENSG00000148942	11.5169	8.18925	5.96129	81.8897	78.9273	53.0747	8.55583	71.2972	-3.0649	2.59E-13	2.39E-12	SLC5A12	11	26667019	26723427	-	7544	protein_coding	solute carrier family 5 member 12 [Source:HGNC Symbol;Acc:HGNC:28750]	-
ENSG00000124875	67.0076	55.2775	55.6387	2.85662	1.92505	0.982864	59.3079	1.92151	4.94096	2.60E-13	2.40E-12	CXCL6	4	73836497	73849064	+	2183	protein_coding	C-X-C motif chemokine ligand 6 [Source:HGNC Symbol;Acc:HGNC:10643]	-
ENSG00000143195	105.746	89.0581	89.4193	213.294	230.044	229.007	94.7413	224.115	-1.24299	2.70E-13	2.49E-12	ILDR2	1	166895711	166975482	-	13884	protein_coding	immunoglobulin like domain containing receptor 2 [Source:HGNC Symbol;Acc:HGNC:18131]	-
ENSG00000153253	107.84	95.2001	82.4645	16.1875	24.0632	20.6402	95.1683	20.2969	2.22916	2.73E-13	2.51E-12	SCN3A	2	165087522	165204067	-	9840	protein_coding	sodium voltage-gated channel alpha subunit 3 [Source:HGNC Symbol;Acc:HGNC:10590]	-
ENSG00000174808	128.78	117.72	121.213	39.9926	33.6885	32.4345	122.571	35.3719	1.79199	2.92E-13	2.69E-12	BTC	4	74744759	74794686	-	2816	protein_coding	betacellulin [Source:HGNC Symbol;Acc:HGNC:1121]	-
ENSG00000105711	86.9005	103.389	85.4451	199.011	230.044	241.785	91.9117	223.613	-1.28255	3.08E-13	2.83E-12	SCN1B	19	35030466	35040449	+	7993	protein_coding	sodium voltage-gated channel beta subunit 1 [Source:HGNC Symbol;Acc:HGNC:10586]	-
ENSG00000198155	0	0	0	94.2683	77.9647	83.5435	0	85.2588	-8.82637	3.19E-13	2.92E-12	ZNF876P	4	212610	255985	+	2804	transcribed_unprocessed_pseudogene	zinc finger protein 876, pseudogene [Source:HGNC Symbol;Acc:HGNC:32472]	-
ENSG00000198626	80.6186	65.514	101.342	0	0	0	82.4915	0	8.85969	3.21E-13	2.94E-12	RYR2	1	237042205	237833988	+	17777	protein_coding	ryanodine receptor 2 [Source:HGNC Symbol;Acc:HGNC:10484]	-
ENSG00000171827	0	0	0	85.6985	94.3277	75.6806	0	85.2356	-8.82605	3.23E-13	2.96E-12	ZNF570	19	37467585	37488652	+	6246	protein_coding	zinc finger protein 570 [Source:HGNC Symbol;Acc:HGNC:26416]	zf-C2H2
ENSG00000072952	68.0546	54.2538	47.6903	3.80882	3.85011	2.94859	56.6662	3.53584	3.99984	3.42E-13	3.12E-12	MRVI1	11	10573091	10693988	-	7700	protein_coding	murine retrovirus integration site 1 homolog [Source:HGNC Symbol;Acc:HGNC:7237]	-
ENSG00000246273	275.36	239.536	253.355	126.643	114.541	89.4407	256.083	110.208	1.21512	3.60E-13	3.28E-12	SBF2-AS1	11	9758292	9811335	+	4644	antisense	SBF2 antisense RNA 1 [Source:HGNC Symbol;Acc:HGNC:27438]	-
ENSG00000151657	331.897	297.884	296.077	164.732	149.192	126.79	308.62	146.904	1.06986	3.75E-13	3.42E-12	KIN	10	7750962	7787981	-	6844	protein_coding	Kin17 DNA and RNA binding protein [Source:HGNC Symbol;Acc:HGNC:6327]	-
ENSG00000261040	9.42295	9.21291	6.95483	85.6985	57.7516	63.8862	8.53023	69.1121	-3.02123	3.91E-13	3.56E-12	WFDC21P	17	60083566	60091885	-	1099	transcribed_unitary_pseudogene	WAP four-disulfide core domain 21, pseudogene [Source:HGNC Symbol;Acc:HGNC:50357]	-
ENSG00000125618	70.1486	65.514	49.6774	1.90441	6.73769	7.86291	61.78	5.50167	3.4939	3.91E-13	3.56E-12	PAX8	2	113215997	113278950	-	7400	protein_coding	paired box 8 [Source:HGNC Symbol;Acc:HGNC:8622]	PAX
ENSG00000183929	30.3628	23.5441	26.8258	121.882	101.065	100.252	26.9109	107.733	-2.00229	3.97E-13	3.61E-12	DUSP5P1	1	228650241	228651379	+	1139	processed_pseudogene	dual specificity phosphatase 5 pseudogene 1 [Source:HGNC Symbol;Acc:HGNC:32020]	-
ENSG00000196757	161.237	146.383	129.161	312.323	274.32	346.951	145.594	311.198	-1.0967	4.40E-13	4.00E-12	ZNF700	19	11925068	11950773	+	3319	protein_coding	zinc finger protein 700 [Source:HGNC Symbol;Acc:HGNC:25292]	zf-C2H2
ENSG00000136160	4.18798	4.09463	7.94838	76.1764	76.0397	42.2632	5.41033	64.8264	-3.57695	4.54E-13	4.11E-12	EDNRB	13	77895481	77975529	-	5607	protein_coding	endothelin receptor type B [Source:HGNC Symbol;Acc:HGNC:3180]	-
ENSG00000115919	60.7257	42.9936	66.5677	2.85662	4.81264	2.94859	56.7623	3.53928	4.00321	4.78E-13	4.33E-12	KYNU	2	142877498	143055832	+	17600	protein_coding	kynureninase [Source:HGNC Symbol;Acc:HGNC:6469]	-
ENSG00000231806	162.284	176.069	164.929	63.7978	66.4144	55.0404	167.761	61.7509	1.44131	5.34E-13	4.82E-12	PCAT7	9	94555054	94603990	+	5904	antisense	prostate cancer associated transcript 7 [Source:HGNC Symbol;Acc:HGNC:48824]	-
ENSG00000198300	0	0	0	79.9853	77.0022	83.5435	0	80.177	-8.7375	5.80E-13	5.22E-12	PEG3	19	56810077	56840728	-	9769	protein_coding	paternally expressed 3 [Source:HGNC Symbol;Acc:HGNC:8826]	zf-C2H2
ENSG00000203883	53.3967	74.7269	58.6193	177.11	156.892	188.71	62.2477	174.237	-1.48447	5.83E-13	5.24E-12	SOX18	20	64047582	64049641	-	1864	protein_coding	SRY-box 18 [Source:HGNC Symbol;Acc:HGNC:11194]	HMG
ENSG00000152270	47.1147	75.7506	42.7226	160.923	179.03	167.087	55.196	169.013	-1.61519	6.18E-13	5.55E-12	PDE3B	11	14643723	14872044	+	11707	protein_coding	phosphodiesterase 3B [Source:HGNC Symbol;Acc:HGNC:8779]	-
ENSG00000214182	75.3836	57.3248	68.5548	175.206	189.618	171.018	67.0877	178.614	-1.41328	6.36E-13	5.71E-12	PTMAP5	13	81689911	81691072	+	1162	transcribed_processed_pseudogene	prothymosin alpha pseudogene 5 [Source:HGNC Symbol;Acc:HGNC:9628]	-
ENSG00000260834	165.425	174.022	181.819	59.9889	75.0771	58.9719	173.755	64.6793	1.42574	6.54E-13	5.87E-12	AC009055.2	16	65190973	65234914	-	1464	lincRNA	novel transcript	-
ENSG00000104888	77.4776	106.46	91.4064	214.246	210.794	242.768	91.7814	222.602	-1.27725	6.75E-13	6.04E-12	SLC17A7	19	49429401	49442360	-	6013	protein_coding	solute carrier family 17 member 7 [Source:HGNC Symbol;Acc:HGNC:16704]	-
ENSG00000261804	10.4699	16.3785	11.9226	68.5588	72.1896	95.3378	12.9237	78.6954	-2.60513	6.92E-13	6.19E-12	AC007342.4	16	53373493	53384745	+	1106	lincRNA	uncharacterized LOC102723373 [Source:NCBI gene;Acc:102723373]	-
ENSG00000183935	102.605	80.8689	91.4064	218.055	216.569	215.247	91.6269	216.624	-1.24197	6.98E-13	6.24E-12	HTR7P1	12	13000420	13004830	+	4411	transcribed_processed_pseudogene	5-hydroxytryptamine receptor 7 pseudogene 1 [Source:HGNC Symbol;Acc:HGNC:30411]	-
ENSG00000074416	99.4645	115.673	65.5742	218.055	254.107	249.648	93.5706	240.603	-1.36422	7.18E-13	6.41E-12	MGLL	3	127689062	128052190	-	11849	protein_coding	monoglyceride lipase [Source:HGNC Symbol;Acc:HGNC:17038]	-
ENSG00000254126	0	2.04731	0.993548	79.9853	90.4776	72.732	1.01362	81.0649	-6.31181	8.04E-13	7.16E-12	CD8B2	2	106487364	106544297	+	5140	protein_coding	CD8b2 molecule [Source:HGNC Symbol;Acc:HGNC:1708]	-
ENSG00000158373	113.075	118.744	118.232	42.8492	19.2505	23.5887	116.684	28.5628	2.02842	9.41E-13	8.34E-12	HIST1H2BD	6	26158146	26171349	+	871	protein_coding	histone cluster 1 H2B family member d [Source:HGNC Symbol;Acc:HGNC:4747]	-
ENSG00000165895	81.6656	70.6323	80.4774	206.629	237.744	166.104	77.5917	203.492	-1.39141	9.61E-13	8.52E-12	ARHGAP42	11	100687653	100993941	+	8948	protein_coding	Rho GTPase activating protein 42 [Source:HGNC Symbol;Acc:HGNC:26545]	-
ENSG00000168685	73.2896	76.7742	71.5354	12.3787	12.5129	13.7601	73.8664	12.8839	2.51982	9.80E-13	8.67E-12	IL7R	5	35852695	35879603	+	6060	protein_coding	interleukin 7 receptor [Source:HGNC Symbol;Acc:HGNC:6024]	-
ENSG00000197013	0	0	0	104.743	70.2645	59.9547	0	78.3206	-8.70441	1.01E-12	8.95E-12	ZNF429	19	21496682	21556270	+	5054	protein_coding	zinc finger protein 429 [Source:HGNC Symbol;Acc:HGNC:20817]	zf-C2H2
ENSG00000260293	55.4907	34.8043	34.7742	149.496	140.529	125.807	41.6897	138.611	-1.73639	1.04E-12	9.21E-12	AC106820.4	16	2476558	2482173	+	5616	sense_intronic	novel transcript, intronic to TBC1D24	-
ENSG00000183621	87.9475	89.0581	84.4516	16.1875	15.4004	23.5887	87.1524	18.3922	2.2463	1.05E-12	9.24E-12	ZNF438	10	30820207	31031937	-	4267	protein_coding	zinc finger protein 438 [Source:HGNC Symbol;Acc:HGNC:21029]	-
ENSG00000167554	21.9869	24.5678	14.9032	81.8897	114.541	90.4235	20.486	95.618	-2.22521	1.12E-12	9.90E-12	ZNF610	19	52336245	52367778	+	3546	protein_coding	zinc finger protein 610 [Source:HGNC Symbol;Acc:HGNC:26687]	zf-C2H2
ENSG00000230715	270.125	281.506	318.929	139.974	150.154	127.772	290.186	139.3	1.05898	1.16E-12	1.02E-11	AC018638.2	7	128652841	128653243	+	403	processed_pseudogene	novel pseudogene	-
ENSG00000188321	0	0	0	72.3676	97.2153	59.9547	0	76.5125	-8.67039	1.17E-12	1.03E-11	ZNF559	19	9323772	9351162	+	6783	protein_coding	zinc finger protein 559 [Source:HGNC Symbol;Acc:HGNC:28197]	zf-C2H2
ENSG00000143545	96.3235	102.366	113.264	236.147	226.194	235.887	103.985	232.743	-1.16143	1.27E-12	1.12E-11	RAB13	1	153981617	153986358	-	2751	protein_coding	RAB13, member RAS oncogene family [Source:HGNC Symbol;Acc:HGNC:9762]	-
ENSG00000177335	95.2765	67.5613	104.323	19.0441	20.2131	13.7601	89.0534	17.6724	2.33207	1.30E-12	1.14E-11	C8orf31	8	143039209	143059942	+	2929	processed_transcript	chromosome 8 open reading frame 31 (putative) [Source:HGNC Symbol;Acc:HGNC:26731]	-
ENSG00000159445	170.66	150.478	147.045	338.985	352.285	276.185	156.061	322.485	-1.04818	1.35E-12	1.18E-11	THEM4	1	151873584	151909808	-	4390	protein_coding	thioesterase superfamily member 4 [Source:HGNC Symbol;Acc:HGNC:17947]	-
ENSG00000176731	99.4645	96.2237	85.4451	226.625	205.981	218.196	93.7111	216.934	-1.21187	1.43E-12	1.26E-11	C8orf59	8	85214076	85220421	-	2514	protein_coding	chromosome 8 open reading frame 59 [Source:HGNC Symbol;Acc:HGNC:32235]	-
ENSG00000118242	105.746	97.2474	111.277	242.812	224.269	232.939	104.757	233.34	-1.15509	1.45E-12	1.26E-11	MREG	2	215942805	216034096	-	3056	protein_coding	melanoregulin [Source:HGNC Symbol;Acc:HGNC:25478]	-
ENSG00000152049	432.409	495.45	335.819	81.8897	34.651	75.6806	421.226	64.0737	2.71676	1.46E-12	1.28E-11	KCNE4	2	223051814	223198399	+	4124	protein_coding	potassium voltage-gated channel subfamily E regulatory subunit 4 [Source:HGNC Symbol;Acc:HGNC:6244]	-
ENSG00000172164	278.501	272.293	272.232	139.974	122.241	136.618	274.342	132.944	1.04508	1.48E-12	1.29E-11	SNTB1	8	120535745	120813273	-	6868	protein_coding	syntrophin beta 1 [Source:HGNC Symbol;Acc:HGNC:11168]	-
ENSG00000184384	92.1355	94.1764	89.4193	214.246	200.206	223.11	91.9104	212.521	-1.20937	1.80E-12	1.56E-11	MAML2	11	95976598	96343180	-	7109	protein_coding	mastermind like transcriptional coactivator 2 [Source:HGNC Symbol;Acc:HGNC:16259]	-
ENSG00000253522	86.9005	72.6796	50.6709	0	0	0	70.0837	0	8.62282	1.86E-12	1.62E-11	MIR3142HG	5	160438594	160487426	+	2377	lincRNA	MIR3142 host gene [Source:HGNC Symbol;Acc:HGNC:51944]	-
ENSG00000148386	0	0	0	81.8897	76.0397	57.0061	0	71.6452	-8.57574	2.05E-12	1.78E-11	LCN9	9	135663322	135666422	+	1105	protein_coding	lipocalin 9 [Source:HGNC Symbol;Acc:HGNC:17442]	-
ENSG00000155324	28.2688	40.9463	31.7935	103.79	122.241	131.704	33.6695	119.245	-1.82356	2.09E-12	1.81E-11	GRAMD2B	5	126360132	126496494	+	5051	protein_coding	GRAM domain containing 2B [Source:HGNC Symbol;Acc:HGNC:24911]	-
ENSG00000188001	5.23497	12.2839	13.9097	75.2242	61.6018	77.6463	10.4762	71.4908	-2.76413	2.11E-12	1.82E-11	TPRG1	3	188947214	189325304	+	9535	protein_coding	tumor protein p63 regulated 1 [Source:HGNC Symbol;Acc:HGNC:24759]	-
ENSG00000261618	56.5377	53.2301	55.6387	3.80882	6.73769	4.91432	55.1355	5.15361	3.41995	2.14E-12	1.85E-11	AC083837.1	8	78837529	78840522	+	2994	lincRNA	novel transcript	-
ENSG00000139737	12.5639	15.3548	12.9161	93.3161	64.4893	74.6977	13.6116	77.5011	-2.50961	2.19E-12	1.89E-11	SLAIN1	13	77697854	77764242	+	4133	protein_coding	SLAIN motif family member 1 [Source:HGNC Symbol;Acc:HGNC:26387]	-
ENSG00000224969	88.9945	98.271	59.6129	18.0919	14.4379	11.7944	82.2928	14.7747	2.4749	2.32E-12	2.00E-11	AL645608.1	1	1011997	1013193	-	471	antisense	novel transcript	-
ENSG00000169306	136.109	118.744	130.155	45.7059	38.5011	38.3317	128.336	40.8462	1.65093	2.44E-12	2.10E-11	IL1RAPL1	X	28587399	29956723	+	3668	protein_coding	interleukin 1 receptor accessory protein like 1 [Source:HGNC Symbol;Acc:HGNC:5996]	-
ENSG00000164199	274.313	265.127	289.122	125.691	128.979	147.43	276.187	134.033	1.04379	2.49E-12	2.14E-11	ADGRV1	5	90529344	91164437	+	33822	protein_coding	adhesion G protein-coupled receptor V1 [Source:HGNC Symbol;Acc:HGNC:17416]	-
ENSG00000189275	3.14098	1.02366	0	52.3713	74.1146	64.869	1.38821	63.785	-5.54756	2.60E-12	2.23E-11	LINC01164	10	131772398	131790199	-	3384	lincRNA	long intergenic non-protein coding RNA 1164 [Source:HGNC Symbol;Acc:HGNC:49533]	-
ENSG00000167207	276.407	284.577	269.251	112.36	127.054	152.344	276.745	130.586	1.08439	2.60E-12	2.23E-11	NOD2	16	50693588	50734041	+	6873	protein_coding	nucleotide binding oligomerization domain containing 2 [Source:HGNC Symbol;Acc:HGNC:5331]	-
ENSG00000229869	63.8667	49.1355	49.6774	4.76103	5.77516	2.94859	54.2265	4.49493	3.58919	2.64E-12	2.26E-11	AL359878.2	10	933026	942743	+	407	antisense	uncharacterized LOC101927762 [Source:NCBI gene;Acc:101927762]	-
ENSG00000171403	6.28197	1.02366	9.93548	71.4154	52.939	59.9547	5.74703	61.4364	-3.41173	2.67E-12	2.29E-11	KRT9	17	41565841	41572058	-	2290	protein_coding	keratin 9 [Source:HGNC Symbol;Acc:HGNC:6447]	-
ENSG00000179454	379.012	332.688	316.942	175.206	189.618	132.687	342.881	165.837	1.04673	2.90E-12	2.49E-11	KLHL28	14	44924319	45042322	-	8076	protein_coding	kelch like family member 28 [Source:HGNC Symbol;Acc:HGNC:19741]	-
ENSG00000103876	87.9475	101.342	93.3935	204.724	205.981	250.63	94.2277	220.445	-1.22554	2.96E-12	2.53E-11	FAH	15	80152490	80186946	+	7203	protein_coding	fumarylacetoacetate hydrolase [Source:HGNC Symbol;Acc:HGNC:3579]	-
ENSG00000183742	36.6448	39.9226	36.7613	109.504	120.316	144.481	37.7762	124.767	-1.72322	3.29E-12	2.80E-11	MACC1	7	20134655	20217404	-	9898	protein_coding	MACC1, MET transcriptional regulator [Source:HGNC Symbol;Acc:HGNC:30215]	-
ENSG00000221923	3.14098	0	2.98064	53.3235	64.4893	48.1604	2.04054	55.3244	-4.76033	3.45E-12	2.94E-11	ZNF880	19	52369917	52385795	+	3719	protein_coding	zinc finger protein 880 [Source:HGNC Symbol;Acc:HGNC:37249]	zf-C2H2
ENSG00000189223	69.1016	66.5377	60.6064	9.52205	11.5503	8.84578	65.4152	9.97272	2.71261	3.50E-12	2.97E-11	PAX8-AS1	2	113211522	113276581	+	17274	processed_transcript	PAX8 antisense RNA 1 [Source:HGNC Symbol;Acc:HGNC:49271]	-
ENSG00000197647	0	0	0	68.5588	65.4519	64.869	0	66.2932	-8.46333	3.95E-12	3.35E-11	ZNF433	19	12014732	12035741	-	3079	protein_coding	zinc finger protein 433 [Source:HGNC Symbol;Acc:HGNC:20811]	zf-C2H2
ENSG00000132970	50.2557	69.6086	71.5354	0	0	0	63.7999	0	8.48912	4.17E-12	3.53E-11	WASF3	13	26557703	26688948	+	5162	protein_coding	WAS protein family member 3 [Source:HGNC Symbol;Acc:HGNC:12734]	-
ENSG00000180479	0	0	0	61.8933	87.59	53.0747	0	67.5193	-8.48997	4.19E-12	3.55E-11	ZNF571	19	37554782	37594790	-	6206	protein_coding	zinc finger protein 571 [Source:HGNC Symbol;Acc:HGNC:25000]	zf-C2H2
ENSG00000188219	304.675	319.381	256.335	142.831	141.492	147.43	293.464	143.917	1.02751	4.43E-12	3.75E-11	POTEE	2	131218067	131265278	+	4192	protein_coding	POTE ankyrin domain family member E [Source:HGNC Symbol;Acc:HGNC:33895]	-
ENSG00000137274	211.493	209.85	259.316	106.647	77.9647	102.218	226.886	95.6099	1.24738	4.58E-12	3.87E-11	BPHL	6	3118374	3153578	+	5780	protein_coding	biphenyl hydrolase like [Source:HGNC Symbol;Acc:HGNC:1094]	-
ENSG00000136710	132.968	125.91	183.806	320.893	303.196	308.619	147.561	310.903	-1.07356	5.05E-12	4.26E-11	CCDC115	2	130338241	130342349	-	3782	protein_coding	coiled-coil domain containing 115 [Source:HGNC Symbol;Acc:HGNC:28178]	-
ENSG00000198342	1.04699	1.02366	0	94.2683	117.428	101.235	0.690217	104.311	-7.25921	5.10E-12	4.30E-11	ZNF442	19	12345949	12365905	-	6569	protein_coding	zinc finger protein 442 [Source:HGNC Symbol;Acc:HGNC:20877]	zf-C2H2
ENSG00000247095	278.501	352.138	252.361	140.926	124.166	143.498	294.333	136.197	1.11158	5.26E-12	4.43E-11	MIR210HG	11	565660	568457	-	2321	lincRNA	MIR210 host gene [Source:HGNC Symbol;Acc:HGNC:39524]	-
ENSG00000164076	120.404	131.028	105.316	280.901	259.882	230.973	118.916	257.252	-1.1143	5.50E-12	4.62E-11	CAMKV	3	49857988	49870222	-	3900	protein_coding	CaM kinase like vesicle associated [Source:HGNC Symbol;Acc:HGNC:28788]	-
ENSG00000130590	116.216	143.312	130.155	264.713	257.957	286.014	129.894	269.561	-1.05262	6.05E-12	5.07E-11	SAMD10	20	63974113	63980008	-	2453	protein_coding	sterile alpha motif domain containing 10 [Source:HGNC Symbol;Acc:HGNC:16129]	-
ENSG00000261821	31.4098	41.9699	37.7548	113.312	111.653	145.464	37.0449	123.477	-1.73546	6.61E-12	5.53E-11	AC090826.1	15	74365435	74371211	+	4946	antisense	novel transcript, antisense to CYP11A1	-
ENSG00000197079	141.344	122.839	123.2	42.8492	24.0632	47.1775	129.128	38.03	1.76404	6.66E-12	5.57E-11	KRT35	17	41476689	41481140	-	1778	protein_coding	keratin 35 [Source:HGNC Symbol;Acc:HGNC:6453]	-
ENSG00000243566	6.28197	4.09463	2.98064	52.3713	50.0514	57.0061	4.45241	53.143	-3.58408	6.71E-12	5.61E-11	UPK3B	7	76510428	76516521	+	2660	protein_coding	uroplakin 3B [Source:HGNC Symbol;Acc:HGNC:21444]	-
ENSG00000139329	0	1.02366	0	111.408	123.204	97.3036	0.341219	110.638	-8.2406	7.78E-12	6.47E-11	LUM	12	91102629	91111831	-	3008	protein_coding	lumican [Source:HGNC Symbol;Acc:HGNC:6724]	-
ENSG00000114654	169.613	146.383	226.529	64.75	65.4519	68.8005	180.842	66.3341	1.44797	7.79E-12	6.48E-11	EFCC1	3	129001629	129040742	+	2945	protein_coding	EF-hand and coiled-coil domain containing 1 [Source:HGNC Symbol;Acc:HGNC:25692]	-
ENSG00000155265	216.728	197.566	198.71	79.9853	66.4144	103.201	204.334	83.2001	1.29708	7.96E-12	6.61E-11	GOLGA7B	10	97850239	97871580	+	6458	protein_coding	golgin A7 family member B [Source:HGNC Symbol;Acc:HGNC:31668]	-
ENSG00000223573	29.3158	21.4968	35.7677	110.456	105.878	102.218	28.8601	106.184	-1.87783	8.03E-12	6.67E-11	TINCR	19	5558167	5578349	-	4429	protein_coding	TINCR ubiquitin domain containing [Source:HGNC Symbol;Acc:HGNC:14607]	-
ENSG00000213988	0	1.02366	0	100.934	107.803	120.892	0.341219	109.876	-8.23015	8.15E-12	6.77E-11	ZNF90	19	20077994	20127076	+	5017	protein_coding	zinc finger protein 90 [Source:HGNC Symbol;Acc:HGNC:13165]	zf-C2H2
ENSG00000019186	220.916	264.103	257.329	114.265	127.054	96.3207	247.449	112.546	1.13643	8.27E-12	6.85E-11	CYP24A1	20	54153449	54173973	-	3972	protein_coding	cytochrome P450 family 24 subfamily A member 1 [Source:HGNC Symbol;Acc:HGNC:2602]	-
ENSG00000010219	225.104	190.4	271.239	92.3639	95.2902	105.166	228.914	97.6069	1.23076	9.04E-12	7.47E-11	DYRK4	12	4562204	4615302	+	7054	protein_coding	dual specificity tyrosine phosphorylation regulated kinase 4 [Source:HGNC Symbol;Acc:HGNC:3095]	-
ENSG00000124225	79.5716	92.1291	83.458	188.537	197.318	208.367	85.0529	198.074	-1.21922	9.06E-12	7.49E-11	PMEPA1	20	57648392	57711536	-	5619	protein_coding	prostate transmembrane protein, androgen induced 1 [Source:HGNC Symbol;Acc:HGNC:14107]	-
ENSG00000109046	4179.6	5569.71	3908.62	2170.08	2050.18	1926.41	4552.64	2048.89	1.15183	1.13E-11	9.26E-11	WSB1	17	27294076	27315926	+	8602	protein_coding	WD repeat and SOCS box containing 1 [Source:HGNC Symbol;Acc:HGNC:19221]	-
ENSG00000166073	98.4175	137.17	113.264	260.904	250.257	241.785	116.284	250.982	-1.10954	1.32E-11	1.08E-10	GPR176	15	39799032	39920892	-	5119	protein_coding	G protein-coupled receptor 176 [Source:HGNC Symbol;Acc:HGNC:32370]	-
ENSG00000121380	69.1016	66.5377	69.5483	12.3787	9.62527	14.743	68.3959	12.249	2.48249	1.33E-11	1.09E-10	BCL2L14	12	12049844	12211084	+	5112	protein_coding	BCL2 like 14 [Source:HGNC Symbol;Acc:HGNC:16657]	-
ENSG00000144821	59.6787	82.9162	49.6774	4.76103	4.81264	13.7601	64.0907	7.77792	3.04828	1.44E-11	1.18E-10	MYH15	3	108380369	108529322	-	7694	protein_coding	myosin heavy chain 15 [Source:HGNC Symbol;Acc:HGNC:31073]	-
ENSG00000132517	38.7388	50.1592	43.7161	138.07	131.866	122.858	44.2047	130.931	-1.56617	1.52E-11	1.24E-10	SLC52A1	17	5032600	5052009	-	3934	protein_coding	solute carrier family 52 member 1 [Source:HGNC Symbol;Acc:HGNC:30225]	-
ENSG00000173114	42.9268	46.0645	59.6129	2.85662	0	4.91432	49.5347	2.59031	4.26486	1.57E-11	1.28E-10	LRRN3	7	111091006	111125454	+	3875	protein_coding	leucine rich repeat neuronal 3 [Source:HGNC Symbol;Acc:HGNC:17200]	-
ENSG00000266947	74.3366	84.9635	58.6193	15.2353	9.62527	14.743	72.6398	13.2012	2.45967	1.59E-11	1.29E-10	AC022916.1	17	35231450	35242963	-	2814	antisense	novel transcript, antisense SLFN5	-
ENSG00000166510	288.97	290.718	258.322	147.592	143.417	102.218	279.337	131.075	1.09028	1.66E-11	1.35E-10	CCDC68	18	54901509	54959508	-	5180	protein_coding	coiled-coil domain containing 68 [Source:HGNC Symbol;Acc:HGNC:24350]	-
ENSG00000173210	107.84	135.123	95.3806	36.1838	32.7259	29.4859	112.781	32.7986	1.78069	1.80E-11	1.45E-10	ABLIM3	5	149141483	149260542	+	7225	protein_coding	actin binding LIM protein family member 3 [Source:HGNC Symbol;Acc:HGNC:29132]	-
ENSG00000139410	156.002	157.643	159.961	49.5147	71.227	57.989	157.869	59.5769	1.40625	1.80E-11	1.45E-10	SDSL	12	113422237	113438276	+	2216	protein_coding	serine dehydratase like [Source:HGNC Symbol;Acc:HGNC:30404]	-
ENSG00000139438	81.6656	76.7742	72.529	188.537	166.517	198.539	76.9896	184.531	-1.26164	1.97E-11	1.59E-10	FAM222A	12	109714228	109770507	+	3722	protein_coding	family with sequence similarity 222 member A [Source:HGNC Symbol;Acc:HGNC:25915]	-
ENSG00000223878	54.4437	76.7742	59.6129	10.4743	6.73769	11.7944	63.6103	9.66877	2.7191	1.99E-11	1.61E-10	PPIAP53	17	15506866	15507354	+	489	processed_pseudogene	peptidylprolyl isomerase A pseudogene 53 [Source:HGNC Symbol;Acc:HGNC:53677]	-
ENSG00000165685	47.1147	37.8753	60.6064	2.85662	3.85011	0.982864	48.5322	2.5632	4.23821	2.13E-11	1.72E-10	TMEM52B	12	10170542	10191801	+	3489	protein_coding	transmembrane protein 52B [Source:HGNC Symbol;Acc:HGNC:26438]	-
ENSG00000100593	3.14098	3.07097	10.929	60.9411	54.8641	53.0747	5.71366	56.2933	-3.28814	2.19E-11	1.76E-10	ISM2	14	77474394	77498850	-	4131	protein_coding	isthmin 2 [Source:HGNC Symbol;Acc:HGNC:23176]	-
ENSG00000119915	10.4699	4.09463	11.9226	74.272	66.4144	51.1089	8.82905	63.9318	-2.8548	2.25E-11	1.81E-10	ELOVL3	10	102226328	102229589	+	1371	protein_coding	ELOVL fatty acid elongase 3 [Source:HGNC Symbol;Acc:HGNC:18047]	-
ENSG00000181418	82.7126	81.8925	111.277	193.298	232.932	218.196	91.9608	214.808	-1.22215	2.29E-11	1.84E-10	DDN	12	48995149	48999309	-	3749	protein_coding	dendrin [Source:HGNC Symbol;Acc:HGNC:24458]	-
ENSG00000272405	199.976	149.454	172.877	53.3235	72.1896	73.7148	174.102	66.4093	1.39097	2.35E-11	1.88E-10	AL365181.3	1	156641666	156644887	-	3222	antisense	novel transcript, antisense to BCAN	-
ENSG00000196867	0	0	0	63.7978	52.939	48.1604	0	54.9657	-8.19329	2.70E-11	2.16E-10	ZFP28	19	56538948	56556810	+	6974	protein_coding	ZFP28 zinc finger protein [Source:HGNC Symbol;Acc:HGNC:17801]	zf-C2H2
ENSG00000012779	103.652	113.626	107.303	40.9448	27.9133	23.5887	108.194	30.8156	1.80998	2.72E-11	2.17E-10	ALOX5	10	45374176	45446119	+	3730	protein_coding	arachidonate 5-lipoxygenase [Source:HGNC Symbol;Acc:HGNC:435]	-
ENSG00000231431	114.122	80.8689	128.168	32.375	25.0257	30.4688	107.72	29.2898	1.87917	2.85E-11	2.27E-10	FAR2P4	2	131279290	131309068	+	3925	transcribed_unprocessed_pseudogene	fatty acyl-CoA reductase 2 pseudogene 4 [Source:HGNC Symbol;Acc:HGNC:49286]	-
ENSG00000237424	95.2765	87.0108	106.31	199.963	222.344	217.213	96.199	213.173	-1.14711	2.86E-11	2.28E-10	FOXD2-AS1	1	47432133	47434641	-	2509	lincRNA	FOXD2 adjacent opposite strand RNA 1 [Source:HGNC Symbol;Acc:HGNC:44256]	-
ENSG00000099954	223.01	299.931	228.516	106.647	103.953	127.772	250.486	112.791	1.15165	3.10E-11	2.46E-10	CECR2	22	17359949	17558149	+	10759	protein_coding	CECR2, histone acetyl-lysine reader [Source:HGNC Symbol;Acc:HGNC:1840]	-
ENSG00000138744	115.169	106.46	85.4451	228.529	232.932	213.282	102.358	224.914	-1.13744	3.15E-11	2.50E-10	NAAA	4	75913657	75941051	-	4459	protein_coding	N-acylethanolamine acid amidase [Source:HGNC Symbol;Acc:HGNC:736]	-
ENSG00000260916	230.339	221.11	180.826	104.743	87.59	77.6463	210.758	89.993	1.22615	3.17E-11	2.51E-10	CCPG1	15	55340032	55408510	-	8790	protein_coding	cell cycle progression 1 [Source:HGNC Symbol;Acc:HGNC:24227]	-
ENSG00000173295	224.057	228.275	241.432	118.073	77.0022	111.064	231.255	102.046	1.1805	3.24E-11	2.56E-10	FAM86B3P	8	8228595	8244865	+	4870	transcribed_unprocessed_pseudogene	family with sequence similarity 86 member B3, pseudogene [Source:HGNC Symbol;Acc:HGNC:44371]	-
ENSG00000109452	64.9137	89.0581	72.529	168.54	199.243	184.779	75.5003	184.187	-1.2861	3.41E-11	2.70E-10	INPP4B	4	142023160	142847432	-	14153	protein_coding	inositol polyphosphate-4-phosphatase type II B [Source:HGNC Symbol;Acc:HGNC:6075]	-
ENSG00000165424	199.976	211.897	189.768	79.9853	103.953	67.8176	200.547	83.9186	1.25605	3.68E-11	2.91E-10	ZCCHC24	10	79382325	79445627	-	5051	protein_coding	zinc finger CCHC-type containing 24 [Source:HGNC Symbol;Acc:HGNC:26911]	-
ENSG00000197020	0	0	0	62.8456	60.6392	38.3317	0	53.9388	-8.16634	3.81E-11	3.01E-10	ZNF100	19	21722766	21767628	-	6612	protein_coding	zinc finger protein 100 [Source:HGNC Symbol;Acc:HGNC:12880]	zf-C2H2
ENSG00000105559	68.0546	74.7269	57.6258	13.3309	8.66275	13.7601	66.8024	11.9179	2.48685	4.06E-11	3.20E-10	PLEKHA4	19	48837097	48868632	-	3851	protein_coding	pleckstrin homology domain containing A4 [Source:HGNC Symbol;Acc:HGNC:14339]	-
ENSG00000256433	83.7596	96.2237	91.4064	218.055	207.906	183.796	90.4632	203.252	-1.16778	4.71E-11	3.69E-10	AC005840.2	12	6393905	6396148	+	1803	lincRNA	novel transcript	-
ENSG00000167555	0	0	0	41.897	62.5643	52.0918	0	52.1844	-8.11784	4.79E-11	3.75E-10	ZNF528	19	52397849	52418412	+	8530	protein_coding	zinc finger protein 528 [Source:HGNC Symbol;Acc:HGNC:29384]	zf-C2H2
ENSG00000116824	0	0	0	62.8456	50.0514	43.246	0	52.0477	-8.11471	4.83E-11	3.78E-10	CD2	1	116754385	116769228	+	1679	protein_coding	CD2 molecule [Source:HGNC Symbol;Acc:HGNC:1639]	-
ENSG00000269118	0	0	0	58.0845	49.0889	47.1775	0	51.4503	-8.09784	5.01E-11	3.92E-10	FAM90A28P	19	53299051	53308644	-	1858	transcribed_unprocessed_pseudogene	family with sequence similarity 90 member A28, pseudogene [Source:HGNC Symbol;Acc:HGNC:43747]	-
ENSG00000154102	102.605	99.2947	95.3806	247.573	191.543	218.196	99.0936	219.104	-1.1453	5.05E-11	3.94E-10	C16orf74	16	85690084	85751129	-	2181	protein_coding	chromosome 16 open reading frame 74 [Source:HGNC Symbol;Acc:HGNC:23362]	-
ENSG00000177076	33.5038	28.6624	29.8064	98.0772	93.3652	126.79	30.6575	106.077	-1.791	5.16E-11	4.02E-10	ACER2	9	19409059	19452020	+	2238	protein_coding	alkaline ceramidase 2 [Source:HGNC Symbol;Acc:HGNC:23675]	-
ENSG00000134532	71.1956	76.7742	71.5354	169.493	172.292	177.898	73.1684	173.228	-1.24329	5.20E-11	4.05E-10	SOX5	12	23529500	24562544	-	10445	protein_coding	SRY-box 5 [Source:HGNC Symbol;Acc:HGNC:11201]	HMG
ENSG00000225377	141.344	133.075	128.168	43.8014	52.939	49.1432	134.196	48.6279	1.46446	5.23E-11	4.07E-10	NRSN2-AS1	20	320313	348224	-	875	antisense	NRSN2 antisense RNA 1 [Source:HGNC Symbol;Acc:HGNC:51222]	-
ENSG00000133488	11.5169	17.4022	10.929	58.0845	73.1521	82.5606	13.2827	71.2657	-2.4238	5.25E-11	4.09E-10	SEC14L4	22	30488913	30505711	-	2624	protein_coding	SEC14 like lipid binding 4 [Source:HGNC Symbol;Acc:HGNC:20627]	-
ENSG00000266714	122.498	131.028	140.09	27.614	47.1638	52.0918	131.206	42.2899	1.6356	5.26E-11	4.09E-10	MYO15B	17	75588058	75626501	+	12761	protein_coding	myosin XVB [Source:HGNC Symbol;Acc:HGNC:14083]	-
ENSG00000225683	0	0	0.993548	88.5551	90.4776	88.4578	0.331183	89.1635	-7.92906	5.42E-11	4.21E-10	PACRG-AS3	6	163165414	163192002	-	4466	antisense	PACRG antisense RNA 3 [Source:HGNC Symbol;Acc:HGNC:52053]	-
ENSG00000111261	78.5246	78.8215	85.4451	178.062	186.73	191.659	80.9304	185.484	-1.19589	5.46E-11	4.24E-10	MANSC1	12	12326056	12350541	-	6015	protein_coding	MANSC domain containing 1 [Source:HGNC Symbol;Acc:HGNC:25505]	-
ENSG00000204261	75.3836	69.6086	67.5613	14.2831	14.4379	15.7258	70.8512	14.8156	2.25782	6.03E-11	4.67E-10	PSMB8-AS1	6	32844086	32846495	+	1951	lincRNA	PSMB8 antisense RNA 1 (head to head) [Source:HGNC Symbol;Acc:HGNC:39758]	-
ENSG00000145147	4.18798	4.09463	5.96129	45.7059	44.2763	60.9376	4.74796	50.3066	-3.40122	6.06E-11	4.69E-10	SLIT2	4	20253260	20620561	+	9712	protein_coding	slit guidance ligand 2 [Source:HGNC Symbol;Acc:HGNC:11086]	-
ENSG00000183691	116.216	153.548	86.4387	40.9448	30.8009	26.5373	118.735	32.761	1.85565	6.09E-11	4.71E-10	NOG	17	56593699	56595590	+	1892	protein_coding	noggin [Source:HGNC Symbol;Acc:HGNC:7866]	-
ENSG00000162804	97.3705	127.957	101.342	236.147	209.831	275.202	108.89	240.393	-1.14215	6.59E-11	5.10E-10	SNED1	2	240998838	241095568	+	13592	protein_coding	sushi, nidogen and EGF like domains 1 [Source:HGNC Symbol;Acc:HGNC:24696]	-
ENSG00000133466	310.957	265.127	341.78	119.978	146.304	175.933	305.955	147.405	1.05476	6.75E-11	5.22E-10	C1QTNF6	22	37180167	37199385	-	7143	protein_coding	C1q and TNF related 6 [Source:HGNC Symbol;Acc:HGNC:14343]	-
ENSG00000146707	119.357	99.2947	103.329	219.959	225.231	231.956	107.327	225.716	-1.07314	7.21E-11	5.56E-10	POMZP3	7	76609986	76627261	-	1861	protein_coding	POM121 and ZP3 fusion [Source:HGNC Symbol;Acc:HGNC:9203]	-
ENSG00000257829	88.9945	72.6796	86.4387	11.4265	25.9882	17.6916	82.7043	18.3688	2.1715	7.25E-11	5.59E-10	AC121757.1	12	52306616	52308371	-	624	antisense	novel transcript, antisense to KRT86	-
ENSG00000111837	110.981	106.46	102.335	39.0404	19.2505	32.4345	106.592	30.2418	1.8169	7.26E-11	5.60E-10	MAK	6	10762723	10838555	-	4226	protein_coding	male germ cell associated kinase [Source:HGNC Symbol;Acc:HGNC:6816]	-
ENSG00000242574	87.9475	79.8452	74.5161	21.9007	21.1756	13.7601	80.7696	18.9455	2.08955	7.75E-11	5.96E-10	HLA-DMB	6	32934629	32941070	-	4655	protein_coding	major histocompatibility complex, class II, DM beta [Source:HGNC Symbol;Acc:HGNC:4935]	-
ENSG00000119227	28.2688	13.3075	34.7742	111.408	94.3277	97.3036	25.4502	101.013	-1.98699	7.92E-11	6.08E-10	PIGZ	3	196946343	196969060	-	3211	protein_coding	phosphatidylinositol glycan anchor biosynthesis class Z [Source:HGNC Symbol;Acc:HGNC:30596]	-
ENSG00000139291	96.3235	168.903	135.123	337.081	307.046	255.545	133.45	299.891	-1.1675	7.98E-11	6.13E-10	TMEM19	12	71686087	71705046	+	6488	protein_coding	transmembrane protein 19 [Source:HGNC Symbol;Acc:HGNC:25605]	-
ENSG00000186472	162.284	178.116	156.981	62.8456	72.1896	70.7662	165.794	68.6004	1.2733	8.25E-11	6.32E-10	PCLO	7	82754013	83162930	-	22873	protein_coding	piccolo presynaptic cytomatrix protein [Source:HGNC Symbol;Acc:HGNC:13406]	-
ENSG00000256683	0	0	0	35.2316	52.939	60.9376	0	49.7027	-8.04709	8.60E-11	6.57E-10	ZNF350	19	51964343	51986856	-	4539	protein_coding	zinc finger protein 350 [Source:HGNC Symbol;Acc:HGNC:16656]	zf-C2H2
ENSG00000132357	124.592	115.673	146.052	39.0404	54.8641	30.4688	128.772	41.4578	1.63455	9.00E-11	6.86E-10	CARD6	5	40841184	40860175	+	4399	protein_coding	caspase recruitment domain family member 6 [Source:HGNC Symbol;Acc:HGNC:16394]	-
ENSG00000124256	54.4437	35.828	44.7097	2.85662	2.88758	2.94859	44.9938	2.8976	3.95651	9.07E-11	6.92E-10	ZBP1	20	57603846	57620576	-	5405	protein_coding	Z-DNA binding protein 1 [Source:HGNC Symbol;Acc:HGNC:16176]	-
ENSG00000111348	81.6656	77.7979	80.4774	0	0	0.982864	79.9803	0.327621	7.85266	9.43E-11	7.19E-10	ARHGDIB	12	14942017	14961728	-	2102	protein_coding	Rho GDP dissociation inhibitor beta [Source:HGNC Symbol;Acc:HGNC:679]	-
ENSG00000268964	0	0	0	47.6103	35.6135	63.8862	0	49.0367	-8.02773	1.00E-10	7.63E-10	ERVV-2	19	53044738	53051076	+	2431	protein_coding	endogenous retrovirus group V member 2, envelope [Source:HGNC Symbol;Acc:HGNC:39051]	-
ENSG00000095794	248.138	272.293	210.632	123.787	102.028	119.909	243.687	115.241	1.07989	1.07E-10	8.14E-10	CREM	10	35126791	35212958	+	5699	protein_coding	cAMP responsive element modulator [Source:HGNC Symbol;Acc:HGNC:2352]	TF_bZIP
ENSG00000164647	205.211	183.235	196.722	96.1727	81.8148	85.5092	195.056	87.8323	1.15063	1.09E-10	8.26E-10	STEAP1	7	90154375	90164829	+	1625	protein_coding	STEAP family member 1 [Source:HGNC Symbol;Acc:HGNC:11378]	-
ENSG00000169105	113.075	120.791	133.135	238.051	245.445	254.562	122.334	246.019	-1.00693	1.12E-10	8.44E-10	CHST14	15	40470998	40474571	+	3574	protein_coding	carbohydrate sulfotransferase 14 [Source:HGNC Symbol;Acc:HGNC:24464]	-
ENSG00000060140	144.485	171.974	132.142	46.6581	62.5643	58.9719	149.534	56.0647	1.41561	1.17E-10	8.82E-10	STYK1	12	10618939	10674318	-	3424	protein_coding	serine/threonine/tyrosine kinase 1 [Source:HGNC Symbol;Acc:HGNC:18889]	-
ENSG00000185432	38.7388	35.828	28.8129	121.882	94.3277	114.995	34.4599	110.402	-1.68163	1.41E-10	1.05E-09	METTL7A	12	50923472	50932517	+	4083	protein_coding	methyltransferase like 7A [Source:HGNC Symbol;Acc:HGNC:24550]	-
ENSG00000120322	0	0	0	51.4191	42.3512	44.2289	0	45.9997	-7.9362	1.47E-10	1.10E-09	PCDHB8	5	141177790	141180529	+	2740	protein_coding	protocadherin beta 8 [Source:HGNC Symbol;Acc:HGNC:8693]	-
ENSG00000075336	126.686	136.146	124.193	279.948	228.119	267.339	129.009	258.469	-1.00268	1.51E-10	1.13E-09	TIMM21	18	74148511	74160530	+	5208	protein_coding	translocase of inner mitochondrial membrane 21 [Source:HGNC Symbol;Acc:HGNC:25010]	-
ENSG00000154358	53.3967	70.6323	63.5871	158.066	155.929	152.344	62.5387	155.447	-1.31283	1.68E-10	1.25E-09	OBSCN	1	228208130	228378874	+	32290	protein_coding	obscurin, cytoskeletal calmodulin and titin-interacting RhoGEF [Source:HGNC Symbol;Acc:HGNC:15719]	-
ENSG00000140057	63.8667	75.7506	67.5613	167.588	153.042	175.933	69.0595	165.521	-1.26073	1.70E-10	1.26E-09	AK7	14	96392111	96489427	+	5001	protein_coding	adenylate kinase 7 [Source:HGNC Symbol;Acc:HGNC:20091]	-
ENSG00000168913	36.6448	28.6624	32.7871	102.838	93.3652	123.841	32.6981	106.681	-1.70626	1.74E-10	1.29E-09	ENHO	9	34521040	34523041	-	1082	protein_coding	energy homeostasis associated [Source:HGNC Symbol;Acc:HGNC:24838]	-
ENSG00000171360	76.4306	100.318	83.458	28.5662	15.4004	20.6402	86.7356	21.5356	2.00899	1.78E-10	1.33E-09	KRT38	17	41436446	41440921	-	2337	protein_coding	keratin 38 [Source:HGNC Symbol;Acc:HGNC:6456]	-
ENSG00000273340	99.4645	162.761	106.31	250.43	291.646	268.322	122.845	270.133	-1.13672	1.79E-10	1.33E-09	MICE	6	29741731	29748969	-	1157	transcribed_unprocessed_pseudogene	MHC class I polypeptide-related sequence E (pseudogene) [Source:HGNC Symbol;Acc:HGNC:7094]	-
ENSG00000135617	118.31	95.2001	130.155	218.055	248.332	256.528	114.555	240.972	-1.07195	1.86E-10	1.38E-09	PRADC1	2	73228006	73233238	-	1407	protein_coding	protease associated domain containing 1 [Source:HGNC Symbol;Acc:HGNC:16047]	-
ENSG00000138316	48.1617	48.1119	37.7548	119.978	132.829	123.841	44.6761	125.549	-1.49214	1.91E-10	1.42E-09	ADAMTS14	10	70672803	70762441	+	5269	protein_coding	ADAM metallopeptidase with thrombospondin type 1 motif 14 [Source:HGNC Symbol;Acc:HGNC:14899]	-
ENSG00000204482	42.9268	57.3248	55.6387	7.61764	8.66275	1.96573	51.9634	6.08204	3.09009	1.98E-10	1.47E-09	LST1	6	31586124	31588909	+	2281	protein_coding	leukocyte specific transcript 1 [Source:HGNC Symbol;Acc:HGNC:14189]	-
ENSG00000103485	0	1.02366	3.97419	55.2279	31.7634	57.0061	1.66595	47.9992	-4.8224	2.12E-10	1.57E-09	QPRT	16	29679008	29698699	+	3642	protein_coding	quinolinate phosphoribosyltransferase [Source:HGNC Symbol;Acc:HGNC:9755]	-
ENSG00000070190	39.7858	42.9936	44.7097	1.90441	0.962527	3.93146	42.4963	2.26613	4.23604	2.17E-10	1.60E-09	DAPP1	4	99816833	99870154	+	4548	protein_coding	dual adaptor of phosphotyrosine and 3-phosphoinositides 1 [Source:HGNC Symbol;Acc:HGNC:16500]	-
ENSG00000197653	94.2295	78.8215	108.297	28.5662	23.1007	27.5202	93.7826	26.3957	1.82952	2.17E-10	1.61E-09	DNAH10	12	123762188	123936206	+	16720	protein_coding	dynein axonemal heavy chain 10 [Source:HGNC Symbol;Acc:HGNC:2941]	-
ENSG00000250510	82.7126	127.957	118.232	235.195	241.594	231.956	109.634	236.248	-1.10621	2.33E-10	1.72E-09	GPR162	12	6821545	6829972	+	3295	protein_coding	G protein-coupled receptor 162 [Source:HGNC Symbol;Acc:HGNC:16693]	-
ENSG00000184613	135.062	140.241	166.916	64.75	45.2388	57.989	147.406	55.9926	1.39695	2.36E-10	1.74E-09	NELL2	12	44508275	44921848	-	6424	protein_coding	neural EGFL like 2 [Source:HGNC Symbol;Acc:HGNC:7751]	-
ENSG00000268460	90.0415	90.0818	93.3935	185.68	221.381	189.693	91.1723	198.918	-1.12533	2.46E-10	1.80E-09	AC006262.1	19	46203426	46214837	+	5911	processed_transcript	uncharacterized LOC93429 [Source:NCBI gene;Acc:93429]	-
ENSG00000142449	14.6579	46.0645	31.7935	113.312	117.428	111.064	30.8387	113.935	-1.88277	2.51E-10	1.84E-09	FBN3	19	8065402	8149846	-	10113	protein_coding	fibrillin 3 [Source:HGNC Symbol;Acc:HGNC:18794]	-
ENSG00000140297	14.6579	7.1656	11.9226	59.9889	78.9273	54.0575	11.2487	64.3246	-2.5173	2.54E-10	1.86E-09	GCNT3	15	59594875	59640239	+	6475	protein_coding	glucosaminyl (N-acetyl) transferase 3, mucin type [Source:HGNC Symbol;Acc:HGNC:4205]	-
ENSG00000197714	174.848	189.376	185.793	78.0808	86.6275	83.5435	183.339	82.7506	1.14803	2.54E-10	1.86E-09	ZNF460	19	57280051	57293569	+	3505	protein_coding	zinc finger protein 460 [Source:HGNC Symbol;Acc:HGNC:21628]	zf-C2H2
ENSG00000180592	99.4645	93.1527	77.4967	17.1397	24.0632	30.4688	90.038	23.8906	1.91553	2.63E-10	1.93E-09	SKIDA1	10	21513478	21526368	-	6700	protein_coding	SKI/DACH domain containing 1 [Source:HGNC Symbol;Acc:HGNC:32697]	-
ENSG00000233760	41.8798	56.3011	37.7548	5.71323	3.85011	0	45.3119	3.18778	3.81846	2.71E-10	1.98E-09	AC004947.1	7	26551822	26557200	+	2781	lincRNA	uncharacterized LOC100506289 [Source:NCBI gene;Acc:100506289]	-
ENSG00000188295	70.1486	60.3957	62.5935	140.926	178.068	156.275	64.3793	158.423	-1.29962	2.91E-10	2.12E-09	ZNF669	1	247099962	247104372	-	1980	protein_coding	zinc finger protein 669 [Source:HGNC Symbol;Acc:HGNC:25736]	zf-C2H2
ENSG00000164845	60.7257	53.2301	59.6129	11.4265	10.5878	7.86291	57.8562	9.95906	2.53658	2.93E-10	2.14E-09	FAM86FP	12	8232512	8242948	-	994	transcribed_unprocessed_pseudogene	family with sequence similarity 86 member F, pseudogene [Source:HGNC Symbol;Acc:HGNC:42357]	-
ENSG00000127129	0	2.04731	0	76.1764	69.302	67.8176	0.682438	71.0987	-6.7068	3.00E-10	2.19E-09	EDN2	1	41478775	41484673	-	1639	protein_coding	endothelin 2 [Source:HGNC Symbol;Acc:HGNC:3177]	-
ENSG00000251188	0	0	0	42.8492	41.3887	43.246	0	42.4947	-7.82165	3.05E-10	2.22E-09	AC079140.3	4	268982	269531	-	550	processed_pseudogene	novel zinc finger protein pseudogene	-
ENSG00000204362	1.04699	4.09463	10.929	62.8456	43.3137	52.0918	5.35688	52.7504	-3.28412	3.08E-10	2.24E-09	AL590644.1	1	17189783	17197617	+	4676	lincRNA	novel transcript	-
ENSG00000248514	26.1749	29.686	19.871	99.9816	75.0771	102.218	25.244	92.4255	-1.87398	3.40E-10	2.47E-09	AC008443.3	5	181205361	181206120	-	456	antisense	novel transcript	-
ENSG00000186564	80.6186	91.1054	70.5419	162.827	194.431	198.539	80.7553	185.265	-1.19841	3.42E-10	2.48E-09	FOXD2	1	47436017	47440691	+	4675	protein_coding	forkhead box D2 [Source:HGNC Symbol;Acc:HGNC:3803]	Fork
ENSG00000124440	24.0809	20.4731	9.93548	82.8419	81.8148	72.732	18.1632	79.1296	-2.12881	3.64E-10	2.64E-09	HIF3A	19	46297046	46343433	+	8371	protein_coding	hypoxia inducible factor 3 subunit alpha [Source:HGNC Symbol;Acc:HGNC:15825]	Others
ENSG00000260912	9.42295	10.2366	20.8645	70.4632	77.0022	60.9376	13.508	69.4677	-2.35649	3.65E-10	2.64E-09	AL158206.1	9	19453209	19455173	+	1965	sense_overlapping	novel transcript, overlapping ACER2	-
ENSG00000141576	120.404	117.72	147.045	219.007	292.608	286.014	128.39	265.876	-1.04891	3.68E-10	2.67E-09	RNF157	17	76142453	76240373	-	7805	protein_coding	ring finger protein 157 [Source:HGNC Symbol;Acc:HGNC:29402]	-
ENSG00000078053	39.7858	36.8516	42.7226	0	0	0	39.7867	0	7.80733	3.89E-10	2.81E-09	AMPH	7	38383704	38631567	-	5636	protein_coding	amphiphysin [Source:HGNC Symbol;Acc:HGNC:471]	-
ENSG00000115604	59.6787	40.9463	58.6193	9.52205	4.81264	7.86291	53.0814	7.3992	2.84224	3.97E-10	2.87E-09	IL18R1	2	102311529	102398775	+	4353	protein_coding	interleukin 18 receptor 1 [Source:HGNC Symbol;Acc:HGNC:5988]	-
ENSG00000223750	0	0	0	50.4669	33.6885	40.2974	0	41.4843	-7.7872	4.31E-10	3.11E-09	SIRPB3P	20	1665283	1708200	-	1216	unprocessed_pseudogene	signal regulatory protein beta 3, pseudogene [Source:HGNC Symbol;Acc:HGNC:49209]	-
ENSG00000233379	0	1.02366	0	77.1286	71.227	63.8862	0.341219	70.7473	-7.59554	4.40E-10	3.17E-09	AL139002.1	13	77939162	77944874	-	902	lincRNA	novel transcript	-
ENSG00000085276	196.835	256.938	243.419	105.695	119.353	111.064	232.397	112.037	1.05325	4.48E-10	3.22E-09	MECOM	3	169083499	169663618	-	9103	protein_coding	MDS1 and EVI1 complex locus [Source:HGNC Symbol;Acc:HGNC:3498]	zf-C2H2
ENSG00000112852	2.09399	0	0	52.3713	84.7024	71.7491	0.697996	69.6076	-6.67435	4.57E-10	3.29E-09	PCDHB2	5	141094578	141098703	+	4126	protein_coding	protocadherin beta 2 [Source:HGNC Symbol;Acc:HGNC:8687]	-
ENSG00000115594	55.4907	45.0409	35.7677	110.456	156.892	127.772	45.4331	131.707	-1.53779	4.58E-10	3.29E-09	IL1R1	2	102064544	102179874	+	7083	protein_coding	interleukin 1 receptor type 1 [Source:HGNC Symbol;Acc:HGNC:5993]	-
ENSG00000234750	1.04699	3.07097	0	39.0404	49.0889	50.1261	1.37265	46.0851	-5.07961	4.61E-10	3.31E-09	AC012618.2	19	12284337	12285185	+	849	processed_pseudogene	ribosomal protein S2 (RPS2) pseudogene	-
ENSG00000103544	85.8535	88.0345	111.277	182.823	223.306	218.196	95.0551	208.109	-1.12885	4.82E-10	3.46E-09	VPS35L	16	19555240	19706793	+	9767	protein_coding	VPS35 endosomal protein sorting factor like [Source:HGNC Symbol;Acc:HGNC:24641]	-
ENSG00000284883	41.8798	44.0172	36.7613	1.90441	3.85011	0.982864	40.8861	2.24579	4.18204	4.93E-10	3.53E-09	AC021066.2	12	52263948	52267461	+	685	unprocessed_pseudogene	keratin protein pseudogene	-
ENSG00000136689	45.0208	61.4194	41.729	3.80882	2.88758	9.82864	49.3897	5.50835	3.17059	5.00E-10	3.58E-09	IL1RN	2	113107214	113134016	+	3256	protein_coding	interleukin 1 receptor antagonist [Source:HGNC Symbol;Acc:HGNC:6000]	-
ENSG00000164002	60.7257	39.9226	52.658	142.831	129.941	135.635	51.1021	136.136	-1.41439	5.02E-10	3.59E-09	EXO5	1	40508741	40516556	+	3092	protein_coding	exonuclease 5 [Source:HGNC Symbol;Acc:HGNC:26115]	-
ENSG00000148204	5.23497	3.07097	1.9871	36.1838	47.1638	47.1775	3.43101	43.5084	-3.67327	5.44E-10	3.88E-09	CRB2	9	123356170	123380324	+	6349	protein_coding	crumbs 2, cell polarity complex component [Source:HGNC Symbol;Acc:HGNC:18688]	-
ENSG00000188282	41.8798	57.3248	73.5225	6.66544	11.5503	8.84578	57.5757	9.02052	2.67624	5.57E-10	3.97E-09	RUFY4	2	218034960	218090581	+	4357	protein_coding	RUN and FYVE domain containing 4 [Source:HGNC Symbol;Acc:HGNC:24804]	-
ENSG00000137338	49.2087	53.2301	73.5225	148.544	140.529	161.19	58.6538	150.088	-1.35298	5.74E-10	4.08E-09	PGBD1	6	28281572	28302549	+	3100	protein_coding	piggyBac transposable element derived 1 [Source:HGNC Symbol;Acc:HGNC:19398]	-
ENSG00000168280	59.6787	81.8925	56.6322	0.952205	0	0	66.0678	0.317402	7.57682	5.87E-10	4.17E-09	KIF5C	2	148875250	149026759	+	9215	protein_coding	kinesin family member 5C [Source:HGNC Symbol;Acc:HGNC:6325]	-
ENSG00000180881	96.3235	106.46	108.297	41.897	30.8009	22.6059	103.693	31.7679	1.70487	5.98E-10	4.25E-09	CAPS2	12	75275979	75390928	-	6689	protein_coding	calcyphosine 2 [Source:HGNC Symbol;Acc:HGNC:16471]	-
ENSG00000214039	1.04699	1.02366	0	52.3713	74.1146	74.6977	0.690217	67.0612	-6.62118	6.12E-10	4.34E-09	LINC02418	12	130033454	130045057	-	4708	lincRNA	long intergenic non-protein coding RNA 2418 [Source:HGNC Symbol;Acc:HGNC:53348]	-
ENSG00000164056	290.017	321.428	216.593	126.643	124.166	148.413	276.013	133.074	1.05226	6.17E-10	4.37E-09	SPRY1	4	123396795	123403760	+	3963	protein_coding	sprouty RTK signaling antagonist 1 [Source:HGNC Symbol;Acc:HGNC:11269]	-
ENSG00000171791	94.2295	103.389	122.206	227.577	205.981	229.007	106.608	220.855	-1.04935	6.39E-10	4.51E-09	BCL2	18	63123346	63320128	-	11765	protein_coding	BCL2, apoptosis regulator [Source:HGNC Symbol;Acc:HGNC:990]	-
ENSG00000023892	93.1825	151.501	145.058	311.371	260.845	255.545	129.914	275.92	-1.08542	6.77E-10	4.77E-09	DEF6	6	35297852	35321771	+	2545	protein_coding	DEF6, guanine nucleotide exchange factor [Source:HGNC Symbol;Acc:HGNC:2760]	-
ENSG00000163376	216.728	219.062	221.561	117.121	105.878	105.166	219.117	109.389	1.002	7.19E-10	5.06E-09	KBTBD8	3	66998307	67011210	+	4736	protein_coding	kelch repeat and BTB domain containing 8 [Source:HGNC Symbol;Acc:HGNC:30691]	-
ENSG00000159618	87.9475	74.7269	70.5419	167.588	177.105	178.881	77.7388	174.525	-1.16783	7.35E-10	5.16E-09	ADGRG5	16	57542421	57591681	+	5852	protein_coding	adhesion G protein-coupled receptor G5 [Source:HGNC Symbol;Acc:HGNC:19010]	-
ENSG00000107864	177.989	163.785	143.071	62.8456	78.9273	59.9547	161.615	67.2425	1.26415	7.70E-10	5.40E-09	CPEB3	10	92046692	92291087	-	7928	protein_coding	cytoplasmic polyadenylation element binding protein 3 [Source:HGNC Symbol;Acc:HGNC:21746]	-
ENSG00000168542	60.7257	72.6796	63.5871	13.3309	17.3255	11.7944	65.6641	14.1502	2.21358	7.77E-10	5.45E-09	COL3A1	2	188974320	189012746	+	6811	protein_coding	collagen type III alpha 1 chain [Source:HGNC Symbol;Acc:HGNC:2201]	-
ENSG00000049283	19.8929	32.757	21.8581	103.79	92.4026	75.6806	24.836	90.6245	-1.86775	7.99E-10	5.60E-09	EPN3	17	50532543	50543750	+	4642	protein_coding	epsin 3 [Source:HGNC Symbol;Acc:HGNC:18235]	-
ENSG00000184588	40.8328	42.9936	41.729	2.85662	3.85011	4.91432	41.8518	3.87368	3.43656	8.04E-10	5.63E-09	PDE4B	1	65792514	66374579	+	8644	protein_coding	phosphodiesterase 4B [Source:HGNC Symbol;Acc:HGNC:8781]	-
ENSG00000140280	240.809	227.252	282.168	136.165	130.904	105.166	250.076	124.079	1.01089	8.61E-10	6.02E-09	LYSMD2	15	51723011	51751585	-	2074	protein_coding	LysM domain containing 2 [Source:HGNC Symbol;Acc:HGNC:28571]	-
ENSG00000102383	0	1.02366	3.97419	37.136	45.2388	45.2118	1.66595	42.5289	-4.64768	8.68E-10	6.06E-09	ZDHHC15	X	75368427	75523502	-	6820	protein_coding	zinc finger DHHC-type containing 15 [Source:HGNC Symbol;Acc:HGNC:20342]	-
ENSG00000189348	0	0	0	43.8014	30.8009	40.2974	0	38.2999	-7.67177	8.93E-10	6.23E-09	FAM90A27P	19	53281559	53284944	+	1381	transcribed_unprocessed_pseudogene	family with sequence similarity 90 member A27, pseudogene [Source:HGNC Symbol;Acc:HGNC:43617]	-
ENSG00000131480	199.976	189.376	241.432	85.6985	93.3652	113.029	210.262	97.3643	1.11217	9.36E-10	6.52E-09	AOC2	17	42844600	42850707	+	2657	protein_coding	amine oxidase, copper containing 2 [Source:HGNC Symbol;Acc:HGNC:549]	-
ENSG00000100092	73.2896	78.8215	75.5096	195.202	150.154	174.95	75.8736	173.435	-1.19273	9.67E-10	6.74E-09	SH3BP1	22	37634654	37656119	+	4892	protein_coding	SH3 domain binding protein 1 [Source:HGNC Symbol;Acc:HGNC:10824]	-
ENSG00000068615	63.8667	66.5377	56.6322	142.831	147.267	157.258	62.3455	149.119	-1.25864	1.01E-09	7.00E-09	REEP1	2	86213993	86338083	-	5846	protein_coding	receptor accessory protein 1 [Source:HGNC Symbol;Acc:HGNC:25786]	-
ENSG00000140459	71.1956	72.6796	72.529	164.732	158.817	165.121	72.1347	162.89	-1.17501	1.04E-09	7.25E-09	CYP11A1	15	74337759	74367740	-	3491	protein_coding	cytochrome P450 family 11 subfamily A member 1 [Source:HGNC Symbol;Acc:HGNC:2590]	-
ENSG00000115616	33.5038	34.8043	28.8129	112.36	82.7774	112.047	32.3737	102.395	-1.6621	1.08E-09	7.48E-09	SLC9A2	2	102619707	102711318	+	5984	protein_coding	solute carrier family 9 member A2 [Source:HGNC Symbol;Acc:HGNC:11072]	-
ENSG00000164949	183.224	274.34	173.871	91.4117	92.4026	88.4578	210.478	90.7574	1.21329	1.20E-09	8.30E-09	GEM	8	94249253	94262350	-	2648	protein_coding	GTP binding protein overexpressed in skeletal muscle [Source:HGNC Symbol;Acc:HGNC:4234]	-
ENSG00000043591	116.216	87.0108	112.271	205.676	215.606	231.956	105.166	217.746	-1.04983	1.22E-09	8.43E-09	ADRB1	10	114044056	114046908	+	2853	protein_coding	adrenoceptor beta 1 [Source:HGNC Symbol;Acc:HGNC:285]	-
ENSG00000152464	240.809	204.731	244.413	124.739	117.428	98.2864	229.984	113.485	1.01842	1.26E-09	8.74E-09	RPP38	10	15097180	15139818	+	1930	protein_coding	ribonuclease P/MRP subunit p38 [Source:HGNC Symbol;Acc:HGNC:30329]	-
ENSG00000274020	138.203	111.579	154.993	43.8014	62.5643	39.3146	134.925	48.5601	1.47413	1.28E-09	8.80E-09	LINC01138	1	148290889	148519604	-	7495	processed_transcript	long intergenic non-protein coding RNA 1138 [Source:HGNC Symbol;Acc:HGNC:49454]	-
ENSG00000171435	82.7126	94.1764	113.264	195.202	209.831	208.367	96.7178	204.467	-1.07826	1.29E-09	8.89E-09	KSR2	12	117453012	117968983	-	18294	protein_coding	kinase suppressor of ras 2 [Source:HGNC Symbol;Acc:HGNC:18610]	-
ENSG00000174469	49.2087	37.8753	34.7742	1.90441	4.81264	2.94859	40.6194	3.22188	3.65627	1.29E-09	8.92E-09	CNTNAP2	7	146116002	148420998	+	16666	protein_coding	contactin associated protein like 2 [Source:HGNC Symbol;Acc:HGNC:13830]	-
ENSG00000135338	85.8535	95.2001	93.3935	29.5184	27.9133	28.5031	91.4824	28.6449	1.67536	1.33E-09	9.19E-09	LCA5	6	79484991	79537458	-	5964	protein_coding	LCA5, lebercilin [Source:HGNC Symbol;Acc:HGNC:31923]	-
ENSG00000142227	120.404	110.555	93.3935	28.5662	38.5011	41.2803	108.118	36.1159	1.58232	1.38E-09	9.51E-09	EMP3	19	48321509	48330553	+	1667	protein_coding	epithelial membrane protein 3 [Source:HGNC Symbol;Acc:HGNC:3335]	-
ENSG00000157613	102.605	97.2474	86.4387	28.5662	32.7259	30.4688	95.4305	30.587	1.64114	1.45E-09	9.94E-09	CREB3L1	11	46277661	46321422	+	4037	protein_coding	cAMP responsive element binding protein 3 like 1 [Source:HGNC Symbol;Acc:HGNC:18856]	TF_bZIP
ENSG00000105792	193.694	165.832	150.026	69.511	80.8523	72.732	169.851	74.3651	1.19083	1.48E-09	1.01E-08	CFAP69	7	90245174	90311063	+	9139	protein_coding	cilia and flagella associated protein 69 [Source:HGNC Symbol;Acc:HGNC:26107]	-
ENSG00000182463	224.057	188.353	211.626	92.3639	97.2153	112.047	208.012	100.542	1.04935	1.49E-09	1.02E-08	TSHZ2	20	52972407	53495330	+	12581	protein_coding	teashirt zinc finger homeobox 2 [Source:HGNC Symbol;Acc:HGNC:13010]	Others
ENSG00000167995	71.1956	55.2775	71.5354	7.61764	20.2131	11.7944	66.0028	13.2084	2.32175	1.52E-09	1.04E-08	BEST1	11	61949821	61965515	+	8930	protein_coding	bestrophin 1 [Source:HGNC Symbol;Acc:HGNC:12703]	-
ENSG00000109819	185.318	169.927	156.981	74.272	56.7891	87.4749	170.742	72.8454	1.22919	1.55E-09	1.06E-08	PPARGC1A	4	23755041	23904089	-	10870	protein_coding	PPARG coactivator 1 alpha [Source:HGNC Symbol;Acc:HGNC:9237]	-
ENSG00000138134	216.728	224.181	176.852	101.886	101.065	92.3893	205.92	98.4469	1.06371	1.65E-09	1.13E-08	STAMBPL1	10	88879734	88975153	+	6323	protein_coding	STAM binding protein like 1 [Source:HGNC Symbol;Acc:HGNC:24105]	-
ENSG00000214189	0	0	0	31.4228	31.7634	44.2289	0	35.805	-7.57402	1.71E-09	1.17E-08	ZNF788P	19	12092263	12137235	+	5692	transcribed_unprocessed_pseudogene	zinc finger family member 788, pseudogene [Source:HGNC Symbol;Acc:HGNC:33112]	-
ENSG00000010318	87.9475	111.579	86.4387	193.298	219.456	191.659	95.3216	201.471	-1.07996	1.88E-09	1.28E-08	PHF7	3	52410657	52423641	+	3367	protein_coding	PHD finger protein 7 [Source:HGNC Symbol;Acc:HGNC:18458]	-
ENSG00000266369	102.605	93.1527	104.323	29.5184	40.4262	28.5031	100.027	32.8159	1.60762	1.94E-09	1.32E-08	AC090774.2	17	20855946	20857317	+	1372	antisense	novel transcript, antisense to CCDC144NL	-
ENSG00000174514	35.5978	48.1119	68.5548	159.018	119.353	145.464	50.7548	141.279	-1.47369	2.07E-09	1.40E-08	MFSD4A	1	205568885	205602918	+	5790	protein_coding	major facilitator superfamily domain containing 4A [Source:HGNC Symbol;Acc:HGNC:25433]	-
ENSG00000272566	0	0	0	34.2794	39.4636	30.4688	0	34.7373	-7.53109	2.12E-09	1.44E-08	AF250324.1	4	189703881	189704490	-	610	lincRNA	novel transcript	-
ENSG00000231551	105.746	99.2947	106.31	32.375	44.2763	21.623	103.784	32.7581	1.66217	2.17E-09	1.46E-08	AC245100.4	1	148402516	148432545	+	3330	transcribed_unprocessed_pseudogene	phosphodiesterase 4D interacting protein (PDE4DIP) pseudogene	-
ENSG00000227568	52.3497	56.3011	59.6129	0	0	0.982864	56.0879	0.327621	7.34105	2.20E-09	1.49E-08	SNX18P26	13	18807279	18808018	-	740	processed_pseudogene	sorting nexin 18 pseudogene 26 [Source:HGNC Symbol;Acc:HGNC:39634]	-
ENSG00000272602	0	0	0	33.3272	33.6885	36.366	0	34.4605	-7.5192	2.20E-09	1.49E-08	ZNF595	4	53285	88211	+	3933	protein_coding	zinc finger protein 595 [Source:HGNC Symbol;Acc:HGNC:27196]	zf-C2H2
ENSG00000072954	112.028	93.1527	94.387	191.393	200.206	226.059	99.8561	205.886	-1.04446	2.36E-09	1.59E-08	TMEM38A	19	16661127	16690029	+	3005	protein_coding	transmembrane protein 38A [Source:HGNC Symbol;Acc:HGNC:28462]	-
ENSG00000254285	8.37596	14.3312	4.96774	54.2757	52.939	57.0061	9.22496	54.7403	-2.57236	2.58E-09	1.73E-08	KRT8P3	8	61578220	61579668	+	1449	processed_pseudogene	keratin 8 pseudogene 3 [Source:HGNC Symbol;Acc:HGNC:31056]	-
ENSG00000130508	1.04699	6.14194	0	33.3272	42.3512	47.1775	2.39631	40.952	-4.10125	2.63E-09	1.76E-08	PXDN	2	1631887	1744852	-	11257	protein_coding	peroxidasin [Source:HGNC Symbol;Acc:HGNC:14966]	-
ENSG00000131080	39.7858	39.9226	20.8645	0	0	0	33.5243	0	7.55878	2.68E-09	1.80E-08	EDA2R	X	66595637	66639298	-	3579	protein_coding	ectodysplasin A2 receptor [Source:HGNC Symbol;Acc:HGNC:17756]	-
ENSG00000006377	37.6918	36.8516	22.8516	108.551	103.953	90.4235	32.465	100.976	-1.64025	2.69E-09	1.80E-08	DLX6	7	97005548	97011039	+	3449	protein_coding	distal-less homeobox 6 [Source:HGNC Symbol;Acc:HGNC:2919]	Homeobox
ENSG00000272674	0	0	0	35.2316	35.6135	30.4688	0	33.7713	-7.49041	2.69E-09	1.80E-08	PCDHB16	5	141181399	141186399	+	5001	protein_coding	protocadherin beta 16 [Source:HGNC Symbol;Acc:HGNC:14546]	-
ENSG00000196083	40.8328	42.9936	42.7226	123.787	117.428	102.218	42.183	114.478	-1.44045	2.74E-09	1.83E-08	IL1RAP	3	190514051	190659750	+	11558	protein_coding	interleukin 1 receptor accessory protein [Source:HGNC Symbol;Acc:HGNC:5995]	-
ENSG00000125848	57.5847	36.8516	13.9097	0	0	0	36.1153	0	7.66543	2.84E-09	1.90E-08	FLRT3	20	14322988	14337616	-	5190	protein_coding	fibronectin leucine rich transmembrane protein 3 [Source:HGNC Symbol;Acc:HGNC:3762]	-
ENSG00000132334	28.2688	51.1828	27.8193	104.743	104.915	121.875	35.757	110.511	-1.62804	2.87E-09	1.92E-08	PTPRE	10	127907061	128085855	+	11235	protein_coding	protein tyrosine phosphatase, receptor type E [Source:HGNC Symbol;Acc:HGNC:9669]	-
ENSG00000263826	61.7727	66.5377	60.6064	154.257	141.492	143.498	62.9723	146.416	-1.21756	3.09E-09	2.06E-08	AC112907.3	3	186781780	186784179	-	2400	antisense	novel transcript, antisense to eukaryotic translation initiation factor 4A, isoform 2 EIF4A2	-
ENSG00000219665	0	0	0	32.375	43.3137	25.5545	0	33.7477	-7.48957	3.18E-09	2.11E-08	ZNF433-AS1	19	11987617	12046275	+	5890	processed_transcript	ZNF433 and ZNF878 antisense RNA 1 [Source:HGNC Symbol;Acc:HGNC:53776]	-
ENSG00000253508	64.9137	74.7269	80.4774	155.209	156.892	183.796	73.3727	165.299	-1.17027	3.22E-09	2.14E-08	AC004080.2	7	27186573	27193448	-	556	lincRNA	novel transcript	-
ENSG00000188868	0	0	0	38.0882	31.7634	29.4859	0	33.1125	-7.46211	3.31E-09	2.20E-08	ZNF563	19	12317477	12333720	-	2847	protein_coding	zinc finger protein 563 [Source:HGNC Symbol;Acc:HGNC:30498]	zf-C2H2
ENSG00000158691	5.23497	4.09463	12.9161	53.3235	55.8266	44.2289	7.41524	51.1263	-2.77712	3.33E-09	2.21E-08	ZSCAN12	6	28378955	28399734	-	5495	protein_coding	zinc finger and SCAN domain containing 12 [Source:HGNC Symbol;Acc:HGNC:13172]	zf-C2H2
ENSG00000230627	0	0	0	42.8492	34.651	23.5887	0	33.6963	-7.48773	3.36E-09	2.23E-08	Z97205.1	6	164108620	164109694	-	448	lincRNA	novel transcript	-
ENSG00000280128	226.151	160.714	200.697	91.4117	98.1778	80.5949	195.854	90.0615	1.12007	3.53E-09	2.34E-08	AL662795.2	6	30282349	30286054	-	3706	TEC	TEC	-
ENSG00000155093	10.4699	20.4731	10.929	44.7537	77.9647	87.4749	13.9574	70.0644	-2.32713	3.62E-09	2.39E-08	PTPRN2	7	157539056	158587788	-	4833	protein_coding	protein tyrosine phosphatase, receptor type N2 [Source:HGNC Symbol;Acc:HGNC:9677]	-
ENSG00000173253	86.9005	103.389	70.5419	191.393	191.543	179.864	86.9439	187.6	-1.11072	3.65E-09	2.41E-08	DMRT2	9	1049858	1057552	+	3560	protein_coding	doublesex and mab-3 related transcription factor 2 [Source:HGNC Symbol;Acc:HGNC:2935]	DM
ENSG00000238164	47.1147	49.1355	51.6645	8.56985	10.5878	3.93146	49.3049	7.69637	2.6763	3.69E-09	2.44E-08	TNFRSF14-AS1	1	2549920	2557031	-	6137	antisense	TNFRSF14 antisense RNA 1 [Source:HGNC Symbol;Acc:HGNC:26966]	-
ENSG00000077585	67.0076	68.585	44.7097	132.357	150.154	163.155	60.1008	148.555	-1.30727	3.72E-09	2.46E-08	GPR137B	1	236142505	236221865	+	2309	protein_coding	G protein-coupled receptor 137B [Source:HGNC Symbol;Acc:HGNC:11862]	-
ENSG00000166704	1.04699	2.04731	0	49.5147	55.8266	29.4859	1.03144	44.9424	-5.4593	3.80E-09	2.50E-08	ZNF606	19	57977053	58003349	-	7635	protein_coding	zinc finger protein 606 [Source:HGNC Symbol;Acc:HGNC:25879]	zf-C2H2
ENSG00000131127	0	0	0	25.7095	39.4636	33.4174	0	32.8635	-7.45065	3.82E-09	2.52E-08	ZNF141	4	337814	384864	+	5744	protein_coding	zinc finger protein 141 [Source:HGNC Symbol;Acc:HGNC:12926]	zf-C2H2
ENSG00000078295	0	0	0	40.9448	22.1381	36.366	0	33.1496	-7.46342	4.01E-09	2.64E-08	ADCY2	5	7396208	7830081	+	17538	protein_coding	adenylate cyclase 2 [Source:HGNC Symbol;Acc:HGNC:233]	-
ENSG00000268416	0	0	0	37.136	30.8009	28.5031	0	32.1467	-7.41941	4.36E-09	2.86E-08	AC010329.1	19	20746923	20755250	-	8328	lincRNA	novel transcript	-
ENSG00000108379	99.4645	90.0818	66.5677	200.915	179.03	178.881	85.3713	186.276	-1.12777	4.40E-09	2.89E-08	WNT3	17	46762506	46833154	-	4334	protein_coding	Wnt family member 3 [Source:HGNC Symbol;Acc:HGNC:12782]	-
ENSG00000250208	3.14098	1.02366	6.95483	41.897	37.5386	43.246	3.70649	40.8939	-3.45327	4.42E-09	2.90E-08	FZD10-DT	12	130144315	130162256	-	11498	processed_transcript	FZD10 divergent transcript [Source:HGNC Symbol;Acc:HGNC:48632]	-
ENSG00000170222	117.263	144.336	110.284	56.1801	45.2388	35.3831	123.961	45.6007	1.44108	4.66E-09	3.05E-08	ADPRM	17	10697594	10711233	+	1620	protein_coding	ADP-ribose/CDP-alcohol diphosphatase, manganese dependent [Source:HGNC Symbol;Acc:HGNC:30925]	-
ENSG00000084710	49.2087	53.2301	25.8322	119.026	119.353	127.772	42.757	122.05	-1.51623	4.79E-09	3.13E-08	EFR3B	2	25042130	25159137	+	10591	protein_coding	EFR3 homolog B [Source:HGNC Symbol;Acc:HGNC:29155]	-
ENSG00000069431	3.14098	5.11828	3.97419	35.2316	35.6135	52.0918	4.07782	40.979	-3.32681	5.08E-09	3.31E-08	ABCC9	12	21797401	21942529	-	11616	protein_coding	ATP binding cassette subfamily C member 9 [Source:HGNC Symbol;Acc:HGNC:60]	-
ENSG00000104368	21.9869	37.8753	20.8645	84.7463	101.065	86.4921	26.9089	90.7679	-1.75473	5.11E-09	3.34E-08	PLAT	8	42175233	42207724	-	6618	protein_coding	plasminogen activator, tissue type [Source:HGNC Symbol;Acc:HGNC:9051]	-
ENSG00000187260	64.9137	62.443	47.6903	7.61764	11.5503	15.7258	58.349	11.6313	2.32889	5.16E-09	3.37E-08	WDR86	7	151375909	151410727	-	4044	protein_coding	WD repeat domain 86 [Source:HGNC Symbol;Acc:HGNC:28020]	-
ENSG00000181333	17.7989	28.6624	22.8516	71.4154	89.5151	82.5606	23.1043	81.1637	-1.8113	5.59E-09	3.64E-08	HEPHL1	11	94021361	94113751	+	5345	protein_coding	hephaestin like 1 [Source:HGNC Symbol;Acc:HGNC:30477]	-
ENSG00000134072	34.5508	36.8516	37.7548	0.952205	4.81264	0.982864	36.3858	2.24924	4.014	5.87E-09	3.81E-08	CAMK1	3	9757342	9769992	-	2720	protein_coding	calcium/calmodulin dependent protein kinase I [Source:HGNC Symbol;Acc:HGNC:1459]	-
ENSG00000260160	6.28197	0	1.9871	39.0404	41.3887	36.366	2.75635	38.9317	-3.83395	5.90E-09	3.83E-08	AC011468.1	19	52058490	52063703	-	675	sense_overlapping	novel transcript	-
ENSG00000257446	0	0	0	26.6618	38.5011	28.5031	0	31.222	-7.37698	6.01E-09	3.90E-08	ZNF878	19	12043805	12052939	-	1734	protein_coding	zinc finger protein 878 [Source:HGNC Symbol;Acc:HGNC:37246]	zf-C2H2
ENSG00000176593	0	0	0	26.6618	38.5011	28.5031	0	31.222	-7.37698	6.01E-09	3.90E-08	AC008969.1	19	58002061	58011232	+	8787	processed_transcript	uncharacterized LOC100128398 [Source:NCBI gene;Acc:100128398]	-
ENSG00000006468	152.861	197.566	163.935	82.8419	82.7774	64.869	171.454	76.8294	1.15745	6.03E-09	3.91E-08	ETV1	7	13891228	13991425	-	9616	protein_coding	ETS variant 1 [Source:HGNC Symbol;Acc:HGNC:3490]	ETS
ENSG00000126337	105.746	154.572	119.226	53.3235	43.3137	47.1775	126.515	47.9382	1.39996	6.07E-09	3.94E-08	KRT36	17	41486136	41492546	-	1865	protein_coding	keratin 36 [Source:HGNC Symbol;Acc:HGNC:6454]	-
ENSG00000281692	0	0	0	26.6618	25.0257	43.246	0	31.6445	-7.39559	6.09E-09	3.95E-08	PACRG-AS1	6	163309985	163324530	-	2192	antisense	PACRG antisense RNA 1 [Source:HGNC Symbol;Acc:HGNC:27772]	-
ENSG00000188487	0	0	2.98064	46.6581	51.014	31.4517	0.993548	43.0412	-5.40215	6.12E-09	3.97E-08	INSC	11	15112424	15247208	+	3435	protein_coding	INSC, spindle orientation adaptor protein [Source:HGNC Symbol;Acc:HGNC:33116]	-
ENSG00000150551	11.5169	12.2839	5.96129	59.9889	55.8266	46.1946	9.9207	54.0034	-2.44948	6.65E-09	4.29E-08	LYPD1	2	132644853	132671579	-	2412	protein_coding	LY6/PLAUR domain containing 1 [Source:HGNC Symbol;Acc:HGNC:28431]	-
ENSG00000224597	167.519	136.146	161.948	58.0845	72.1896	73.7148	155.205	67.9963	1.19125	6.94E-09	4.47E-08	SVIL-AS1	10	29409402	29487745	+	4995	transcribed_unprocessed_pseudogene	SVIL antisense RNA 1 [Source:HGNC Symbol;Acc:HGNC:51219]	-
ENSG00000273002	54.4437	71.656	63.5871	18.0919	12.5129	13.7601	63.2289	14.7883	2.09548	7.17E-09	4.61E-08	AL355388.2	1	155978799	155982986	+	2157	antisense	uncharacterized LOC107985209 [Source:NCBI gene;Acc:107985209]	-
ENSG00000203635	0	0	0	36.1838	25.0257	30.4688	0	30.5594	-7.34618	7.19E-09	4.62E-08	AC144450.1	2	1620510	1625419	-	1641	lincRNA	novel transcript	-
ENSG00000122547	63.8667	70.6323	55.6387	145.687	149.192	141.532	63.3792	145.471	-1.19954	7.46E-09	4.79E-08	EEPD1	7	36153149	36301543	+	4847	protein_coding	endonuclease/exonuclease/phosphatase family domain containing 1 [Source:HGNC Symbol;Acc:HGNC:22223]	-
ENSG00000196418	93.1825	73.7033	79.4838	208.533	195.393	145.464	82.1232	183.13	-1.15832	7.62E-09	4.89E-08	ZNF124	1	247121975	247172016	-	4517	protein_coding	zinc finger protein 124 [Source:HGNC Symbol;Acc:HGNC:12907]	zf-C2H2
ENSG00000170006	143.438	139.217	121.213	53.3235	65.4519	45.2118	134.623	54.6624	1.2991	7.67E-09	4.92E-08	TMEM154	4	152618632	152680165	-	11587	protein_coding	transmembrane protein 154 [Source:HGNC Symbol;Acc:HGNC:26489]	-
ENSG00000124802	181.13	184.258	172.877	90.4595	93.3652	72.732	179.422	85.5189	1.06814	7.91E-09	5.07E-08	EEF1E1	6	8073360	8102578	-	2107	protein_coding	eukaryotic translation elongation factor 1 epsilon 1 [Source:HGNC Symbol;Acc:HGNC:3212]	-
ENSG00000110436	7.32896	7.1656	3.97419	32.375	52.939	52.0918	6.15625	45.8019	-2.89941	8.06E-09	5.16E-08	SLC1A2	11	35251205	35420063	-	22835	protein_coding	solute carrier family 1 member 2 [Source:HGNC Symbol;Acc:HGNC:10940]	-
ENSG00000065534	83.7596	89.0581	108.297	219.007	178.068	188.71	93.7048	195.262	-1.05809	8.46E-09	5.40E-08	MYLK	3	123610049	123884331	-	22167	protein_coding	myosin light chain kinase [Source:HGNC Symbol;Acc:HGNC:7590]	-
ENSG00000137941	121.451	115.673	104.323	42.8492	48.1264	40.2974	113.816	43.7577	1.37828	8.56E-09	5.46E-08	TTLL7	1	83865028	83999150	-	10543	protein_coding	tubulin tyrosine ligase like 7 [Source:HGNC Symbol;Acc:HGNC:26242]	-
ENSG00000255874	193.694	146.383	197.716	85.6985	86.6275	75.6806	179.264	82.6688	1.11641	9.28E-09	5.92E-08	LINC00346	13	110863987	110870251	-	6265	lincRNA	long intergenic non-protein coding RNA 346 [Source:HGNC Symbol;Acc:HGNC:27492]	-
ENSG00000102001	65.9606	71.656	59.6129	19.0441	12.5129	17.6916	65.7432	16.4162	2.00137	9.29E-09	5.92E-08	CACNA1F	X	49205063	49233371	-	6928	protein_coding	calcium voltage-gated channel subunit alpha1 F [Source:HGNC Symbol;Acc:HGNC:1393]	-
ENSG00000101307	0	0	0	30.4706	36.576	22.6059	0	29.8842	-7.31422	9.29E-09	5.92E-08	SIRPB1	20	1563521	1620061	-	6091	protein_coding	signal regulatory protein beta 1 [Source:HGNC Symbol;Acc:HGNC:15928]	-
ENSG00000163121	42.9268	42.9936	59.6129	6.66544	10.5878	6.88005	48.5111	8.04443	2.59288	9.48E-09	6.03E-08	NEURL3	2	96497643	96508109	-	2497	protein_coding	neuralized E3 ubiquitin protein ligase 3 [Source:HGNC Symbol;Acc:HGNC:25162]	-
ENSG00000280027	5.23497	4.09463	6.95483	47.6103	39.4636	39.3146	5.42814	42.1295	-2.95354	1.00E-08	6.37E-08	AC007342.9	16	53391089	53392473	+	1385	TEC	novel transcript	-
ENSG00000261742	43.9738	40.9463	35.7677	2.85662	6.73769	4.91432	40.2292	4.83621	3.0573	1.03E-08	6.53E-08	LINC00922	16	65284499	65576300	-	2089	lincRNA	long intergenic non-protein coding RNA 922 [Source:HGNC Symbol;Acc:HGNC:27545]	-
ENSG00000225963	36.6448	39.9226	46.6967	5.71323	2.88758	6.88005	41.0881	5.16029	2.99574	1.04E-08	6.60E-08	AC009950.1	2	230121370	230174223	+	3734	antisense	novel transcript, antisense to SP110	-
ENSG00000152422	143.438	136.146	117.239	49.5147	58.7142	57.0061	132.274	55.0783	1.26371	1.06E-08	6.72E-08	XRCC4	5	83077498	83353787	+	2676	protein_coding	X-ray repair cross complementing 4 [Source:HGNC Symbol;Acc:HGNC:12831]	-
ENSG00000170961	24.0809	21.4968	39.7419	0	0	0	28.4399	0	7.32404	1.15E-08	7.29E-08	HAS2	8	121612116	121641390	-	4190	protein_coding	hyaluronan synthase 2 [Source:HGNC Symbol;Acc:HGNC:4819]	-
ENSG00000258839	183.224	150.478	211.626	87.6029	77.9647	88.4578	181.776	84.6751	1.10278	1.23E-08	7.75E-08	MC1R	16	89912119	89920977	+	5566	protein_coding	melanocortin 1 receptor [Source:HGNC Symbol;Acc:HGNC:6929]	-
ENSG00000164972	35.5978	26.6151	38.7484	90.4595	91.4401	114.995	33.6537	98.9649	-1.55495	1.24E-08	7.81E-08	C9orf24	9	34379019	34397832	-	1439	protein_coding	chromosome 9 open reading frame 24 [Source:HGNC Symbol;Acc:HGNC:19919]	-
ENSG00000167601	75.3836	71.656	86.4387	18.0919	27.9133	22.6059	77.8261	22.8704	1.76772	1.33E-08	8.39E-08	AXL	19	41219203	41261766	+	5154	protein_coding	AXL receptor tyrosine kinase [Source:HGNC Symbol;Acc:HGNC:905]	-
ENSG00000265485	36.6448	47.0882	30.8	3.80882	1.92505	5.89719	38.1777	3.87702	3.30298	1.40E-08	8.82E-08	LINC01915	18	24628182	24708542	+	6350	lincRNA	long intergenic non-protein coding RNA 1915 [Source:HGNC Symbol;Acc:HGNC:52734]	-
ENSG00000203814	50.2557	66.5377	54.6451	10.4743	15.4004	11.7944	57.1462	12.5564	2.18654	1.50E-08	9.38E-08	HIST2H2BF	1	149782689	149812373	-	3196	protein_coding	histone cluster 2 H2B family member f [Source:HGNC Symbol;Acc:HGNC:24700]	-
ENSG00000245685	1.04699	1.02366	1.9871	43.8014	27.9133	37.3488	1.35258	36.3545	-4.74053	1.50E-08	9.43E-08	FRG1-DT	4	189780336	189940271	-	2304	lincRNA	FRG1 divergent transcript [Source:HGNC Symbol;Acc:HGNC:51590]	-
ENSG00000233461	173.801	156.619	139.097	46.6581	67.3769	82.5606	156.506	65.5319	1.25689	1.57E-08	9.86E-08	AL445524.1	1	231522388	231528556	-	1021	antisense	novel transcript	-
ENSG00000131037	36.6448	23.5441	22.8516	77.1286	94.3277	92.3893	27.6802	87.9485	-1.67048	1.65E-08	1.03E-07	EPS8L1	19	55072020	55087923	+	5341	protein_coding	EPS8 like 1 [Source:HGNC Symbol;Acc:HGNC:21295]	-
ENSG00000179965	84.8065	75.7506	108.297	216.151	163.63	195.59	89.6179	191.79	-1.09643	1.65E-08	1.03E-07	ZNF771	16	30407297	30431108	+	5637	protein_coding	zinc finger protein 771 [Source:HGNC Symbol;Acc:HGNC:29653]	zf-C2H2
ENSG00000135638	25.1279	41.9699	14.9032	100.934	84.7024	95.3378	27.3337	93.658	-1.77923	1.82E-08	1.13E-07	EMX1	2	72916260	72936071	+	5516	protein_coding	empty spiracles homeobox 1 [Source:HGNC Symbol;Acc:HGNC:3340]	Homeobox
ENSG00000272666	28.2688	31.7334	44.7097	3.80882	0.962527	2.94859	34.904	2.57331	3.76209	1.83E-08	1.14E-07	U62317.1	22	50542305	50542906	-	602	lincRNA	novel transcript	-
ENSG00000173432	25.1279	33.7807	42.7226	1.90441	2.88758	0.982864	33.877	1.92495	4.13481	1.93E-08	1.20E-07	SAA1	11	18266174	18269977	+	796	protein_coding	serum amyloid A1 [Source:HGNC Symbol;Acc:HGNC:10513]	-
ENSG00000136383	50.2557	56.3011	68.5548	12.3787	7.70022	17.6916	58.3705	12.5901	2.21605	1.95E-08	1.21E-07	ALPK3	15	84816680	84873482	+	10940	protein_coding	alpha kinase 3 [Source:HGNC Symbol;Acc:HGNC:17574]	-
ENSG00000135547	65.9606	69.6086	60.6064	16.1875	16.363	19.6573	65.3919	17.4026	1.91042	1.95E-08	1.22E-07	HEY2	6	125747664	125761269	+	2741	protein_coding	hes related family bHLH transcription factor with YRPW motif 2 [Source:HGNC Symbol;Acc:HGNC:4881]	bHLH
ENSG00000232386	131.921	157.643	136.116	56.1801	52.939	73.7148	141.893	60.9447	1.22032	2.04E-08	1.26E-07	AC015712.1	15	100849561	100861756	+	1479	lincRNA	novel transcript	-
ENSG00000111254	215.681	170.951	223.548	112.36	95.2902	95.3378	203.393	100.996	1.00972	2.04E-08	1.27E-07	AKAP3	12	4615508	4649047	-	3668	protein_coding	A-kinase anchoring protein 3 [Source:HGNC Symbol;Acc:HGNC:373]	-
ENSG00000203446	31.4098	27.6387	19.871	0	0	0	26.3065	0	7.20923	2.06E-08	1.28E-07	AC004988.1	7	40538127	40546928	-	1771	antisense	novel transcript	-
ENSG00000197016	0	0	0	28.5662	28.8758	23.5887	0	27.0102	-7.16819	2.08E-08	1.29E-07	ZNF470	19	56567511	56588911	+	9627	protein_coding	zinc finger protein 470 [Source:HGNC Symbol;Acc:HGNC:22220]	zf-C2H2
ENSG00000230487	109.934	119.768	102.335	38.0882	38.5011	51.1089	110.679	42.5661	1.37951	2.23E-08	1.38E-07	PSMG3-AS1	7	1570073	1589626	+	6355	lincRNA	PSMG3 antisense RNA 1 (head to head) [Source:HGNC Symbol;Acc:HGNC:22230]	-
ENSG00000205100	0	0	0	28.5662	25.9882	25.5545	0	26.703	-7.15154	2.26E-08	1.40E-07	HSP90AA4P	4	189472965	189475192	+	2228	transcribed_processed_pseudogene	heat shock protein 90 alpha family class A member 4, pseudogene [Source:HGNC Symbol;Acc:HGNC:5255]	-
ENSG00000101276	199.976	189.376	159.961	93.3161	88.5525	88.4578	183.105	90.1088	1.02205	2.29E-08	1.42E-07	SLC52A3	20	760080	776015	-	3776	protein_coding	solute carrier family 52 member 3 [Source:HGNC Symbol;Acc:HGNC:16187]	-
ENSG00000198105	65.9606	76.7742	71.5354	160.923	156.892	143.498	71.4234	153.771	-1.10617	2.51E-08	1.54E-07	ZNF248	10	37776526	37858106	-	7289	protein_coding	zinc finger protein 248 [Source:HGNC Symbol;Acc:HGNC:13041]	zf-C2H2
ENSG00000267682	0	0	0	33.3272	24.0632	22.6059	0	26.6654	-7.14986	2.51E-08	1.55E-07	AC016590.2	19	37337236	37337743	+	375	sense_intronic	novel transcript, sense intronic to HKR1	-
ENSG00000167701	151.814	106.46	133.135	58.0845	51.9765	51.1089	130.47	53.7233	1.27936	2.57E-08	1.58E-07	GPT	8	144502973	144507174	+	2756	protein_coding	glutamic--pyruvic transaminase [Source:HGNC Symbol;Acc:HGNC:4552]	-
ENSG00000172548	25.1279	31.7334	19.871	0	0	0	25.5774	0	7.16916	2.65E-08	1.63E-07	NIPAL4	5	157460019	157474717	+	4208	protein_coding	NIPA like domain containing 4 [Source:HGNC Symbol;Acc:HGNC:28018]	-
ENSG00000188766	182.177	137.17	168.903	79.033	69.302	77.6463	162.75	75.3271	1.11125	2.66E-08	1.63E-07	SPRED3	19	38388421	38399587	+	5864	protein_coding	sprouty related EVH1 domain containing 3 [Source:HGNC Symbol;Acc:HGNC:31041]	-
ENSG00000111341	40.8328	51.1828	38.7484	1.90441	0	0	43.588	0.634804	6.08227	2.73E-08	1.67E-07	MGP	12	14881181	14885926	-	2639	protein_coding	matrix Gla protein [Source:HGNC Symbol;Acc:HGNC:7060]	-
ENSG00000261650	0	0	0	30.4706	20.2131	28.5031	0	26.3956	-7.13469	2.76E-08	1.69E-07	AC055717.2	12	130024493	130044956	-	577	lincRNA	novel transcript	-
ENSG00000188624	2.09399	1.02366	0	21.9007	48.1264	46.1946	1.03922	38.7406	-5.24219	2.93E-08	1.79E-07	IGFL3	19	46120071	46124674	-	662	protein_coding	IGF like family member 3 [Source:HGNC Symbol;Acc:HGNC:32930]	-
ENSG00000187372	0	0	0	33.3272	18.288	27.5202	0	26.3785	-7.13391	3.04E-08	1.86E-07	PCDHB13	5	141213919	141218979	+	5061	protein_coding	protocadherin beta 13 [Source:HGNC Symbol;Acc:HGNC:8684]	-
ENSG00000204860	12.5639	13.3075	14.9032	62.8456	51.014	58.9719	13.5916	57.6105	-2.08241	3.14E-08	1.91E-07	FAM201A	9	38620474	38624990	+	3847	antisense	family with sequence similarity 201 member A [Source:HGNC Symbol;Acc:HGNC:27239]	-
ENSG00000248049	152.861	121.815	158.968	51.4191	72.1896	63.8862	144.548	62.4983	1.2103	3.20E-08	1.95E-07	UBA6-AS1	4	67701280	68080952	+	5575	antisense	UBA6 antisense RNA 1 (head to head) [Source:HGNC Symbol;Acc:HGNC:49083]	-
ENSG00000178150	48.1617	45.0409	51.6645	105.695	128.016	120.892	48.289	118.201	-1.29081	3.34E-08	2.03E-07	ZNF114	19	48270102	48287608	+	2993	protein_coding	zinc finger protein 114 [Source:HGNC Symbol;Acc:HGNC:12894]	zf-C2H2
ENSG00000285744	47.1147	32.757	31.7935	5.71323	4.81264	1.96573	37.2218	4.16387	3.15421	3.76E-08	2.28E-07	AC083837.2	8	78805293	78956082	+	2921	bidirectional_promoter_lncRNA	novel transcript	-
ENSG00000138794	84.8065	131.028	80.4774	202.82	195.393	221.144	98.7707	206.452	-1.06388	3.82E-08	2.31E-07	CASP6	4	109688622	109703583	-	1943	protein_coding	caspase 6 [Source:HGNC Symbol;Acc:HGNC:1507]	-
ENSG00000156500	167.519	213.944	163.935	66.6544	89.5151	98.2864	181.8	84.8186	1.10075	3.98E-08	2.40E-07	FAM122C	X	134796395	134854835	+	7959	protein_coding	family with sequence similarity 122C [Source:HGNC Symbol;Acc:HGNC:25202]	-
ENSG00000167757	14.6579	7.1656	8.94193	51.4191	50.0514	51.1089	10.2551	50.8598	-2.31403	4.07E-08	2.46E-07	KLK11	19	51022216	51028039	-	3113	protein_coding	kallikrein related peptidase 11 [Source:HGNC Symbol;Acc:HGNC:6359]	-
ENSG00000148219	38.7388	51.1828	43.7161	108.551	111.653	114.012	44.5459	111.406	-1.32183	4.14E-08	2.50E-07	ASTN2	9	116425225	117415070	-	8290	protein_coding	astrotactin 2 [Source:HGNC Symbol;Acc:HGNC:17021]	-
ENSG00000239467	90.0415	106.46	88.4258	36.1838	32.7259	35.3831	94.9759	34.7643	1.44983	4.25E-08	2.56E-07	AC007405.3	2	170771113	170778148	+	967	lincRNA	glutamate rich 2 [Source:NCBI gene;Acc:285141]	-
ENSG00000267470	0	0	0	29.5184	16.363	30.4688	0	25.45	-7.08186	4.37E-08	2.63E-07	ZNF571-AS1	19	37548914	37587348	+	4560	antisense	ZNF571 antisense RNA 1 [Source:HGNC Symbol;Acc:HGNC:44324]	-
ENSG00000124260	21.9869	25.5914	23.8451	0	0	0	23.8078	0	7.06644	4.51E-08	2.71E-07	MAGEA10	X	152133310	152138578	-	2899	protein_coding	MAGE family member A10 [Source:HGNC Symbol;Acc:HGNC:6797]	-
ENSG00000100271	72.2426	62.443	45.7032	12.3787	8.66275	19.6573	60.1296	13.5662	2.14948	4.64E-08	2.78E-07	TTLL1	22	43039644	43089428	-	1749	protein_coding	tubulin tyrosine ligase like 1 [Source:HGNC Symbol;Acc:HGNC:1312]	-
ENSG00000279296	45.0208	28.6624	32.7871	0	6.73769	0.982864	35.4901	2.57352	3.78421	4.69E-08	2.81E-07	PRAL	17	6772831	6776116	-	3286	TEC	p53 regulation associated lncRNA [Source:HGNC Symbol;Acc:HGNC:52646]	-
ENSG00000196872	1.04699	2.04731	0	36.1838	28.8758	41.2803	1.03144	35.4466	-5.11577	4.88E-08	2.92E-07	KIAA1211L	2	98793846	98936259	-	4705	protein_coding	KIAA1211 like [Source:HGNC Symbol;Acc:HGNC:33454]	-
ENSG00000234883	52.3497	68.585	43.7161	17.1397	7.70022	8.84578	54.8836	11.2286	2.28612	4.95E-08	2.96E-07	MIR155HG	21	25561909	25575168	+	1600	lincRNA	MIR155 host gene [Source:HGNC Symbol;Acc:HGNC:35460]	-
ENSG00000197308	18.8459	23.5441	28.8129	0	0	0	23.7343	0	7.0628	5.02E-08	3.00E-07	GATA3-AS1	10	8050450	8053484	-	2372	lincRNA	GATA3 antisense RNA 1 [Source:HGNC Symbol;Acc:HGNC:33786]	-
ENSG00000237928	68.0546	61.4194	42.7226	13.3309	10.5878	15.7258	57.3989	13.2148	2.11862	5.31E-08	3.17E-07	NFIA-AS2	1	60940239	60970776	-	1843	antisense	NFIA antisense RNA 2 [Source:HGNC Symbol;Acc:HGNC:40401]	-
ENSG00000120324	0	0	0	29.5184	24.0632	19.6573	0	24.4129	-7.02258	5.42E-08	3.23E-07	PCDHB10	5	141192353	141195642	+	3290	protein_coding	protocadherin beta 10 [Source:HGNC Symbol;Acc:HGNC:8681]	-
ENSG00000205364	34.5508	36.8516	57.6258	101.886	112.616	126.79	43.0094	113.764	-1.39996	5.44E-08	3.24E-07	MT1M	16	56632233	56633986	+	942	protein_coding	metallothionein 1M [Source:HGNC Symbol;Acc:HGNC:14296]	-
ENSG00000267530	34.5508	36.8516	29.8064	83.7941	98.1778	97.3036	33.7363	93.0918	-1.46505	5.51E-08	3.28E-07	LINC01836	19	782755	785080	+	870	lincRNA	long intergenic non-protein coding RNA 1836 [Source:HGNC Symbol;Acc:HGNC:52652]	-
ENSG00000134533	24.0809	21.4968	23.8451	0	0	0	23.1409	0	7.02529	5.79E-08	3.44E-07	RERG	12	15107783	15348675	-	4157	protein_coding	RAS like estrogen regulated growth inhibitor [Source:HGNC Symbol;Acc:HGNC:15980]	-
ENSG00000181617	33.5038	21.4968	15.8968	0	0	0	23.6325	0	7.054	6.40E-08	3.79E-07	FDCSP	4	70226071	70235252	+	566	protein_coding	follicular dendritic cell secreted protein [Source:HGNC Symbol;Acc:HGNC:19215]	-
ENSG00000272941	38.7388	27.6387	27.8193	1.90441	1.92505	2.94859	31.399	2.25935	3.79887	6.42E-08	3.79E-07	AC083862.2	7	135168403	135169547	+	1145	antisense	novel transcript, antisense to C7orf49	-
ENSG00000274419	112.028	123.862	126.181	41.897	46.2013	61.9205	120.69	50.0063	1.27286	6.63E-08	3.91E-07	TBC1D3D	17	38003976	38014902	+	2116	protein_coding	TBC1 domain family member 3D [Source:HGNC Symbol;Acc:HGNC:28944]	-
ENSG00000170175	125.639	121.815	116.245	50.4669	55.8266	51.1089	121.233	52.4675	1.20799	6.63E-08	3.92E-07	CHRNB1	17	7445061	7457707	+	4329	protein_coding	cholinergic receptor nicotinic beta 1 subunit [Source:HGNC Symbol;Acc:HGNC:1961]	-
ENSG00000106003	37.6918	36.8516	43.7161	91.4117	118.391	99.2693	39.4198	103.024	-1.38499	6.88E-08	4.06E-07	LFNG	7	2512529	2529177	+	3418	protein_coding	LFNG O-fucosylpeptide 3-beta-N-acetylglucosaminyltransferase [Source:HGNC Symbol;Acc:HGNC:6560]	-
ENSG00000181264	165.425	124.886	143.071	70.4632	53.9015	69.7834	144.461	64.716	1.1582	7.88E-08	4.63E-07	TMEM136	11	120325129	120333682	+	4468	protein_coding	transmembrane protein 136 [Source:HGNC Symbol;Acc:HGNC:28280]	-
ENSG00000236473	145.532	93.1527	97.3677	21.9007	46.2013	45.2118	112.018	37.7713	1.56901	7.97E-08	4.68E-07	KRT43P	17	41448183	41454055	-	910	unprocessed_pseudogene	keratin 43 pseudogene [Source:HGNC Symbol;Acc:HGNC:48870]	-
ENSG00000197744	18.8459	22.5204	18.8774	68.5588	60.6392	75.6806	20.0813	68.2929	-1.76574	8.33E-08	4.88E-07	PTMAP2	5	118973796	118974122	+	327	processed_pseudogene	prothymosin alpha pseudogene 2 [Source:HGNC Symbol;Acc:HGNC:9625]	-
ENSG00000006047	38.7388	36.8516	23.8451	102.838	95.2902	82.5606	33.1452	93.563	-1.50023	8.39E-08	4.91E-07	YBX2	17	7288252	7294615	-	4618	protein_coding	Y-box binding protein 2 [Source:HGNC Symbol;Acc:HGNC:17948]	CSD
ENSG00000228707	23.0339	25.5914	17.8839	0	0	0	22.1697	0	6.96283	8.99E-08	5.25E-07	AL691426.1	9	116012361	116012965	+	509	lincRNA	novel transcript	-
ENSG00000206077	84.8065	87.0108	60.6064	167.588	161.705	157.258	77.4746	162.184	-1.06764	9.08E-08	5.30E-07	ZDHHC11B	5	710360	766952	-	4840	protein_coding	zinc finger DHHC-type containing 11B [Source:HGNC Symbol;Acc:HGNC:32962]	-
ENSG00000258498	2.09399	4.09463	0.993548	36.1838	34.651	25.5545	2.39405	32.1298	-3.7524	9.09E-08	5.30E-07	DIO3OS	14	101552221	101560431	-	5603	lincRNA	DIO3 opposite strand upstream RNA [Source:HGNC Symbol;Acc:HGNC:20348]	-
ENSG00000186352	219.869	271.269	181.819	133.309	91.4401	107.132	224.319	110.627	1.01896	9.35E-08	5.45E-07	ANKRD37	4	185396021	185400628	+	2580	protein_coding	ankyrin repeat domain 37 [Source:HGNC Symbol;Acc:HGNC:29593]	-
ENSG00000260364	33.5038	36.8516	47.6903	4.76103	3.85011	8.84578	39.3486	5.81897	2.76235	9.77E-08	5.68E-07	AC009055.1	16	65233056	65432820	+	781	lincRNA	novel transcript	-
ENSG00000112530	1.04699	3.07097	0.993548	29.5184	27.9133	35.3831	1.70384	30.9383	-4.18376	1.02E-07	5.91E-07	PACRG	6	162727132	163315492	+	2612	protein_coding	parkin coregulated [Source:HGNC Symbol;Acc:HGNC:19152]	-
ENSG00000106701	205.211	191.424	147.045	95.2205	91.4401	79.612	181.227	88.7576	1.02837	1.04E-07	6.01E-07	FSD1L	9	105447796	105552433	+	9877	protein_coding	fibronectin type III and SPRY domain containing 1 like [Source:HGNC Symbol;Acc:HGNC:13753]	-
ENSG00000265790	67.0076	68.585	57.6258	17.1397	23.1007	13.7601	64.4061	18.0002	1.83765	1.06E-07	6.15E-07	RNASEH1P1	17	20901939	20902680	-	742	processed_pseudogene	ribonuclease H1 pseudogene 1 [Source:HGNC Symbol;Acc:HGNC:10049]	-
ENSG00000273760	1.04699	0	1.9871	35.2316	31.7634	31.4517	1.01136	32.8156	-5.00811	1.07E-07	6.21E-07	AC245041.1	10	47970043	47973496	-	826	lincRNA	novel transcript	-
ENSG00000121966	108.887	217.015	99.3548	52.3713	52.939	46.1946	141.752	50.5016	1.48841	1.12E-07	6.45E-07	CXCR4	2	136114349	136118165	-	2224	protein_coding	C-X-C motif chemokine receptor 4 [Source:HGNC Symbol;Acc:HGNC:2561]	-
ENSG00000235538	0	0	0	23.8051	14.4379	30.4688	0	22.9039	-6.92946	1.14E-07	6.59E-07	AL137005.1	6	163703904	163759841	+	719	lincRNA	novel transcript	-
ENSG00000185630	31.4098	24.5678	33.7806	2.85662	1.92505	0	29.9194	1.59389	4.21928	1.18E-07	6.78E-07	PBX1	1	164555584	164899296	+	21249	protein_coding	PBX homeobox 1 [Source:HGNC Symbol;Acc:HGNC:8632]	Homeobox
ENSG00000267073	51.3027	71.656	63.5871	12.3787	18.288	19.6573	62.1819	16.7747	1.8923	1.23E-07	7.08E-07	AC005256.1	19	1748056	1748745	+	458	lincRNA	novel transcript	-
ENSG00000278318	0	0	0	19.9963	21.1756	24.5716	0	21.9145	-6.86597	1.31E-07	7.53E-07	ZNF229	19	44417519	44448578	-	5505	protein_coding	zinc finger protein 229 [Source:HGNC Symbol;Acc:HGNC:13022]	-
ENSG00000087085	131.921	151.501	93.3935	57.1323	51.9765	43.246	125.605	50.7849	1.30472	1.31E-07	7.55E-07	ACHE	7	100889994	100896974	-	3783	protein_coding	acetylcholinesterase (Cartwright blood group) [Source:HGNC Symbol;Acc:HGNC:108]	-
ENSG00000260597	51.3027	71.656	48.6838	127.596	134.754	128.755	57.2142	130.368	-1.18858	1.34E-07	7.70E-07	AC012531.1	12	54019910	54022589	+	2680	lincRNA	novel transcript	-
ENSG00000255284	76.4306	73.7033	76.5032	153.305	139.566	173.967	75.5457	155.613	-1.0422	1.38E-07	7.93E-07	AP006621.3	11	777578	784297	+	1059	lincRNA	uncharacterized LOC171391 [Source:NCBI gene;Acc:171391]	-
ENSG00000218226	72.2426	85.9871	74.5161	148.544	160.742	163.155	77.5819	157.481	-1.02113	1.43E-07	8.19E-07	TATDN2P2	6	158609706	158621636	-	2226	processed_pseudogene	TatD DNase domain containing 2 pseudogene 2 [Source:HGNC Symbol;Acc:HGNC:39255]	-
ENSG00000197467	61.7727	101.342	59.6129	22.8529	22.1381	20.6402	74.2425	21.8771	1.76225	1.44E-07	8.23E-07	COL13A1	10	69801867	69964275	+	5888	protein_coding	collagen type XIII alpha 1 chain [Source:HGNC Symbol;Acc:HGNC:2190]	-
ENSG00000249042	28.2688	35.828	33.7806	96.1727	85.6649	84.5263	32.6258	88.788	-1.44363	1.44E-07	8.23E-07	AC008771.1	5	80482293	80488063	-	1261	antisense	uncharacterized LOC105379049 [Source:NCBI gene;Acc:105379049]	-
ENSG00000196605	2.09399	0	2.98064	22.8529	31.7634	38.3317	1.69154	30.9827	-4.18752	1.44E-07	8.26E-07	ZNF846	19	9751993	9793180	-	3912	protein_coding	zinc finger protein 846 [Source:HGNC Symbol;Acc:HGNC:27260]	zf-C2H2
ENSG00000138639	116.216	112.602	98.3612	51.4191	34.651	46.1946	109.06	44.0882	1.30597	1.45E-07	8.30E-07	ARHGAP24	4	85475114	86002670	+	7908	protein_coding	Rho GTPase activating protein 24 [Source:HGNC Symbol;Acc:HGNC:25361]	-
ENSG00000250739	0	0	0	17.1397	28.8758	19.6573	0	21.8909	-6.86471	1.50E-07	8.55E-07	LINC01262	4	189659605	189661486	+	879	lincRNA	long intergenic non-protein coding RNA 1262 [Source:HGNC Symbol;Acc:HGNC:50275]	-
ENSG00000174599	11.5169	12.2839	14.9032	56.1801	57.7516	46.1946	12.9013	53.3755	-2.04711	1.51E-07	8.60E-07	TRAM1L1	4	117083554	117085576	-	2023	protein_coding	translocation associated membrane protein 1 like 1 [Source:HGNC Symbol;Acc:HGNC:28371]	-
ENSG00000133019	64.9137	58.3484	50.6709	10.4743	14.4379	19.6573	57.9777	14.8565	1.96619	1.51E-07	8.62E-07	CHRM3	1	239386565	239915452	+	12170	protein_coding	cholinergic receptor muscarinic 3 [Source:HGNC Symbol;Acc:HGNC:1952]	-
ENSG00000197614	2.09399	1.02366	0	27.614	32.7259	35.3831	1.03922	31.9077	-4.96262	1.54E-07	8.76E-07	MFAP5	12	8637346	8662888	-	3876	protein_coding	microfibril associated protein 5 [Source:HGNC Symbol;Acc:HGNC:29673]	-
ENSG00000166106	7.32896	10.2366	13.9097	53.3235	44.2763	49.1432	10.4917	48.9143	-2.21649	1.55E-07	8.80E-07	ADAMTS15	11	130448974	130476641	+	5673	protein_coding	ADAM metallopeptidase with thrombospondin type 1 motif 15 [Source:HGNC Symbol;Acc:HGNC:16305]	-
ENSG00000125872	25.1279	16.3785	15.8968	64.75	72.1896	60.9376	19.1344	65.959	-1.78858	1.58E-07	8.98E-07	LRRN4	20	6040778	6054049	-	2692	protein_coding	leucine rich repeat neuronal 4 [Source:HGNC Symbol;Acc:HGNC:16208]	-
ENSG00000232677	0	0	0.993548	36.1838	33.6885	34.4003	0.331183	34.7575	-6.56998	1.64E-07	9.30E-07	LINC00665	19	36313067	36331718	-	7201	lincRNA	long intergenic non-protein coding RNA 665 [Source:HGNC Symbol;Acc:HGNC:44323]	-
ENSG00000067836	67.0076	80.8689	80.4774	140.926	154.004	176.916	76.118	157.282	-1.04573	1.73E-07	9.82E-07	ROGDI	16	4796968	4802950	-	3683	protein_coding	rogdi homolog [Source:HGNC Symbol;Acc:HGNC:29478]	-
ENSG00000239264	150.767	180.164	236.464	86.6507	97.2153	93.3721	189.132	92.4127	1.03459	1.75E-07	9.88E-07	TXNDC5	6	7881517	7910814	-	4387	protein_coding	thioredoxin domain containing 5 [Source:HGNC Symbol;Acc:HGNC:21073]	-
ENSG00000264345	15.7049	27.6387	18.8774	0	0	0	20.7403	0	6.86753	1.76E-07	9.97E-07	LINC01894	18	24933487	24987682	-	564	lincRNA	long intergenic non-protein coding RNA 1894 [Source:HGNC Symbol;Acc:HGNC:52713]	-
ENSG00000087237	34.5508	25.5914	27.8193	0	0.962527	2.94859	29.3205	1.30371	4.50572	1.77E-07	9.99E-07	CETP	16	56961850	56983845	+	3464	protein_coding	cholesteryl ester transfer protein [Source:HGNC Symbol;Acc:HGNC:1869]	-
ENSG00000162444	21.9869	12.2839	21.8581	59.0367	66.4144	70.7662	18.7096	65.4058	-1.80508	1.86E-07	1.05E-06	RBP7	1	9997206	10016020	+	861	protein_coding	retinol binding protein 7 [Source:HGNC Symbol;Acc:HGNC:30316]	-
ENSG00000172031	59.6787	82.9162	47.6903	140.926	143.417	142.515	63.4284	142.286	-1.16673	1.86E-07	1.05E-06	EPHX4	1	92029982	92063536	+	2251	protein_coding	epoxide hydrolase 4 [Source:HGNC Symbol;Acc:HGNC:23758]	-
ENSG00000197123	0	0	0	19.0441	24.0632	19.6573	0	20.9215	-6.79941	1.97E-07	1.11E-06	ZNF679	7	64228474	64266931	+	1567	protein_coding	zinc finger protein 679 [Source:HGNC Symbol;Acc:HGNC:28650]	zf-C2H2
ENSG00000120784	0	0	0	23.8051	16.363	22.6059	0	20.9247	-6.79958	2.05E-07	1.15E-06	ZFP30	19	37613749	37692337	-	7705	protein_coding	ZFP30 zinc finger protein [Source:HGNC Symbol;Acc:HGNC:29555]	zf-C2H2
ENSG00000185480	62.8197	80.8689	67.5613	156.162	152.079	133.67	70.4166	147.304	-1.06486	2.19E-07	1.23E-06	PARPBP	12	102120185	102197520	+	4745	protein_coding	PARP1 binding protein [Source:HGNC Symbol;Acc:HGNC:26074]	-
ENSG00000264230	0	0	0	12.3787	25.9882	25.5545	0	21.3071	-6.82503	2.20E-07	1.23E-06	ANXA8L1	10	46375627	46391784	+	2860	protein_coding	annexin A8 like 1 [Source:HGNC Symbol;Acc:HGNC:23334]	-
ENSG00000198521	0	2.04731	0	38.0882	34.651	35.3831	0.682438	36.0408	-5.7264	2.20E-07	1.23E-06	ZNF43	19	21804949	21852125	-	8649	protein_coding	zinc finger protein 43 [Source:HGNC Symbol;Acc:HGNC:13109]	zf-C2H2
ENSG00000000971	18.8459	16.3785	24.8387	0	0	0	20.021	0	6.81712	2.22E-07	1.24E-06	CFH	1	196651878	196747504	+	8145	protein_coding	complement factor H [Source:HGNC Symbol;Acc:HGNC:4883]	-
ENSG00000238243	35.5978	29.686	33.7806	95.2205	91.4401	78.6291	33.0215	88.4299	-1.42175	2.25E-07	1.26E-06	OR2W3	1	247895587	247896531	+	945	protein_coding	olfactory receptor family 2 subfamily W member 3 [Source:HGNC Symbol;Acc:HGNC:15021]	-
ENSG00000160185	45.0208	20.4731	27.8193	1.90441	3.85011	1.96573	31.1044	2.57342	3.59344	2.28E-07	1.28E-06	UBASH3A	21	42403447	42447681	+	3915	protein_coding	ubiquitin associated and SH3 domain containing A [Source:HGNC Symbol;Acc:HGNC:12462]	-
ENSG00000172197	51.3027	52.2065	36.7613	108.551	120.316	106.149	46.7568	111.672	-1.25794	2.29E-07	1.28E-06	MBOAT1	6	20102145	20212399	-	1794	protein_coding	membrane bound O-acyltransferase domain containing 1 [Source:HGNC Symbol;Acc:HGNC:21579]	-
ENSG00000284753	81.6656	77.7979	68.5548	146.64	150.154	164.138	76.0061	153.644	-1.01611	2.31E-07	1.29E-06	EEF1AKMT4	3	184249650	184259585	+	1823	protein_coding	EEF1A lysine methyltransferase 4 [Source:HGNC Symbol;Acc:HGNC:53611]	-
ENSG00000248100	29.3158	23.5441	30.8	76.1764	87.59	75.6806	27.8866	79.8157	-1.5167	2.36E-07	1.31E-06	AC087257.1	12	27547050	27552773	-	2639	lincRNA	novel transcript	-
ENSG00000172482	0	0	0	27.614	11.5503	24.5716	0	21.2453	-6.82153	2.40E-07	1.34E-06	AGXT	2	240868479	240880502	+	4459	protein_coding	alanine--glyoxylate and serine--pyruvate aminotransferase [Source:HGNC Symbol;Acc:HGNC:341]	-
ENSG00000214514	1.04699	9.21291	0.993548	38.0882	37.5386	31.4517	3.75115	35.6928	-3.25237	2.42E-07	1.35E-06	KRT42P	17	41626327	41640199	-	4512	transcribed_unprocessed_pseudogene	keratin 42 pseudogene [Source:HGNC Symbol;Acc:HGNC:27581]	-
ENSG00000235500	15.7049	17.4022	26.8258	0	0	0	19.9776	0	6.81454	2.42E-07	1.35E-06	SNX19P2	13	18892260	18895230	-	2971	processed_pseudogene	sorting nexin 19 pseudogene 2 [Source:HGNC Symbol;Acc:HGNC:38115]	-
ENSG00000242837	0	0	0	27.614	21.1756	13.7601	0	20.8499	-6.7953	2.44E-07	1.36E-06	RPL21P13	14	103241492	103241972	+	481	processed_pseudogene	ribosomal protein L21 pseudogene 13 [Source:HGNC Symbol;Acc:HGNC:19812]	-
ENSG00000281344	17.7989	10.2366	18.8774	64.75	59.6767	52.0918	15.6376	58.8395	-1.91135	2.45E-07	1.36E-06	HELLPAR	12	102197585	102402596	+	205012	macro_lncRNA	HELLP associated long non-coding RNA [Source:HGNC Symbol;Acc:HGNC:43984]	-
ENSG00000109205	33.5038	30.7097	30.8	0	0	0.982864	31.6712	0.327621	6.51602	2.45E-07	1.37E-06	ODAM	4	70196496	70204576	+	1562	protein_coding	odontogenic, ameloblast associated [Source:HGNC Symbol;Acc:HGNC:26043]	-
ENSG00000162068	9.42295	21.4968	15.8968	59.9889	61.6018	56.0233	15.6055	59.2047	-1.9214	2.51E-07	1.40E-06	NTN3	16	2471499	2474145	+	1986	protein_coding	netrin 3 [Source:HGNC Symbol;Acc:HGNC:8030]	-
ENSG00000134538	62.8197	51.1828	35.7677	16.1875	7.70022	5.89719	49.9234	9.9283	2.32495	2.58E-07	1.43E-06	SLCO1B1	12	21131202	21239246	+	2229	protein_coding	solute carrier organic anion transporter family member 1B1 [Source:HGNC Symbol;Acc:HGNC:10959]	-
ENSG00000164265	0	1.02366	0	28.5662	37.5386	32.4345	0.341219	32.8464	-6.48823	2.64E-07	1.46E-06	SCGB3A2	5	147870682	147882191	+	1075	protein_coding	secretoglobin family 3A member 2 [Source:HGNC Symbol;Acc:HGNC:18391]	-
ENSG00000204815	122.498	107.484	118.232	43.8014	52.939	56.0233	116.071	50.9212	1.18934	2.81E-07	1.55E-06	TTC25	17	41930635	41965651	+	2500	protein_coding	tetratricopeptide repeat domain 25 [Source:HGNC Symbol;Acc:HGNC:25280]	-
ENSG00000251595	23.0339	22.5204	12.9161	78.0808	58.7142	62.9033	19.4901	66.5661	-1.77576	2.81E-07	1.55E-06	ABCA11P	4	425435	474129	-	2790	transcribed_processed_pseudogene	ATP binding cassette subfamily A member 11, pseudogene [Source:HGNC Symbol;Acc:HGNC:31]	-
ENSG00000089012	0	0	0	34.2794	12.5129	16.7087	0	21.167	-6.81703	2.86E-07	1.58E-06	SIRPG	20	1629152	1657779	-	2242	protein_coding	signal regulatory protein gamma [Source:HGNC Symbol;Acc:HGNC:15757]	-
ENSG00000229677	71.1956	31.7334	54.6451	15.2353	8.66275	8.84578	52.5247	10.9146	2.26413	2.87E-07	1.58E-06	AC018644.1	7	139049456	139050006	-	551	processed_pseudogene	ribosomal protein L17 (RPL17) pseudogene	-
ENSG00000196126	28.2688	22.5204	33.7806	0.952205	1.92505	2.94859	28.19	1.94195	3.86629	2.93E-07	1.62E-06	HLA-DRB1	6	32578769	32589848	-	1229	protein_coding	major histocompatibility complex, class II, DR beta 1 [Source:HGNC Symbol;Acc:HGNC:4948]	-
ENSG00000149043	0	0	0	19.9963	17.3255	22.6059	0	19.9759	-6.73241	2.93E-07	1.62E-06	SYT8	11	1828307	1837521	+	4704	protein_coding	synaptotagmin 8 [Source:HGNC Symbol;Acc:HGNC:19264]	-
ENSG00000225177	129.827	166.856	150.026	78.0808	63.5268	73.7148	148.903	71.7742	1.05314	2.97E-07	1.64E-06	FLJ46906	6	138692548	138697288	+	1220	antisense	uncharacterized LOC441172 [Source:NCBI gene;Acc:441172]	-
ENSG00000170482	70.1486	84.9635	59.6129	28.5662	16.363	21.623	71.575	22.184	1.68863	3.06E-07	1.68E-06	SLC23A1	5	139367196	139384553	-	3203	protein_coding	solute carrier family 23 member 1 [Source:HGNC Symbol;Acc:HGNC:10974]	-
ENSG00000229637	5.23497	2.04731	10.929	37.136	50.0514	33.4174	6.07044	40.2016	-2.71976	3.27E-07	1.79E-06	PRAC2	17	48723168	48724758	+	657	protein_coding	PRAC2 small nuclear protein [Source:HGNC Symbol;Acc:HGNC:30143]	-
ENSG00000112293	12.5639	10.2366	12.9161	49.5147	56.7891	43.246	11.9055	49.8499	-2.0659	3.35E-07	1.83E-06	GPLD1	6	24424565	24495205	-	4919	protein_coding	glycosylphosphatidylinositol specific phospholipase D1 [Source:HGNC Symbol;Acc:HGNC:4459]	-
ENSG00000154240	94.2295	71.656	79.4838	22.8529	27.9133	35.3831	81.7898	28.7164	1.5111	3.37E-07	1.84E-06	CEP112	17	65635538	66192084	-	7849	protein_coding	centrosomal protein 112 [Source:HGNC Symbol;Acc:HGNC:28514]	-
ENSG00000110031	121.451	132.052	100.348	53.3235	39.4636	57.989	117.95	50.2587	1.23066	3.43E-07	1.87E-06	LPXN	11	58526871	58578220	-	2467	protein_coding	leupaxin [Source:HGNC Symbol;Acc:HGNC:14061]	-
ENSG00000141854	28.2688	33.7807	35.7677	74.272	104.915	86.4921	32.6057	88.5599	-1.44008	3.46E-07	1.89E-06	MISP3	19	14072536	14075062	+	2354	protein_coding	MISP family member 3 [Source:HGNC Symbol;Acc:HGNC:26963]	-
ENSG00000228302	59.6787	62.443	71.5354	16.1875	26.9508	11.7944	64.5524	18.3109	1.81686	3.52E-07	1.92E-06	AL512770.1	10	12244751	12247845	-	2510	antisense	novel transcript	-
ENSG00000186162	139.25	128.981	112.271	57.1323	59.6767	58.9719	126.834	58.5936	1.11349	3.65E-07	1.99E-06	CIDECP	3	10014238	10026365	-	3017	transcribed_unprocessed_pseudogene	cell death-inducing DFFA-like effector c pseudogene [Source:HGNC Symbol;Acc:HGNC:24230]	-
ENSG00000111087	88.9945	110.555	110.284	41.897	45.2388	42.2632	103.278	43.133	1.26028	3.74E-07	2.04E-06	GLI1	12	57460135	57472262	+	4204	protein_coding	GLI family zinc finger 1 [Source:HGNC Symbol;Acc:HGNC:4317]	zf-C2H2
ENSG00000168661	35.5978	21.4968	30.8	89.5073	87.59	71.7491	29.2982	82.9488	-1.50256	3.77E-07	2.05E-06	ZNF30	19	34926903	34945170	+	2745	protein_coding	zinc finger protein 30 [Source:HGNC Symbol;Acc:HGNC:13090]	zf-C2H2
ENSG00000143355	20.9399	29.686	29.8064	77.1286	73.1521	80.5949	26.8108	76.9585	-1.5192	4.01E-07	2.18E-06	LHX9	1	197911902	197935478	+	10442	protein_coding	LIM homeobox 9 [Source:HGNC Symbol;Acc:HGNC:14222]	Homeobox
ENSG00000154646	21.9869	31.7334	36.7613	0	0.962527	0	30.1605	0.320842	6.44683	4.02E-07	2.18E-06	TMPRSS15	21	18269116	18485879	-	4233	protein_coding	transmembrane serine protease 15 [Source:HGNC Symbol;Acc:HGNC:9490]	-
ENSG00000184786	28.2688	32.757	36.7613	108.551	81.8148	75.6806	32.5957	88.6823	-1.44307	4.16E-07	2.25E-06	TCTE3	6	169740114	169751587	-	2626	protein_coding	t-complex-associated-testis-expressed 3 [Source:HGNC Symbol;Acc:HGNC:11695]	-
ENSG00000105877	49.2087	55.2775	62.5935	16.1875	15.4004	14.743	55.6932	15.4436	1.85087	4.17E-07	2.26E-06	DNAH11	7	21543215	21901839	+	15998	protein_coding	dynein axonemal heavy chain 11 [Source:HGNC Symbol;Acc:HGNC:2942]	-
ENSG00000258102	123.545	137.17	122.206	52.3713	67.3769	57.989	127.641	59.2457	1.1074	4.19E-07	2.27E-06	MAP1LC3B2	12	116548105	116576448	+	1767	protein_coding	microtubule associated protein 1 light chain 3 beta 2 [Source:HGNC Symbol;Acc:HGNC:34390]	-
ENSG00000196110	27.2219	29.686	25.8322	82.8419	62.5643	93.3721	27.58	79.5928	-1.52903	4.24E-07	2.29E-06	ZNF699	19	9294275	9309838	-	3623	protein_coding	zinc finger protein 699 [Source:HGNC Symbol;Acc:HGNC:24750]	zf-C2H2
ENSG00000257452	36.6448	27.6387	24.8387	0	0.962527	0	29.7074	0.320842	6.42294	4.36E-07	2.35E-06	AC004551.1	12	112907628	113017751	-	575	antisense	novel transcript, antisense to OAS1, OAS2 and OAS3	-
ENSG00000248309	25.1279	39.9226	33.7806	4.76103	1.92505	5.89719	32.9437	4.19442	2.97629	4.41E-07	2.38E-06	MEF2C-AS1	5	88883328	89466398	+	7865	antisense	MEF2C antisense RNA 1 [Source:HGNC Symbol;Acc:HGNC:48908]	-
ENSG00000182093	75.3836	100.318	67.5613	185.68	179.03	138.584	81.0877	167.765	-1.04995	4.45E-07	2.40E-06	WRB	21	39377698	39428528	+	8721	protein_coding	tryptophan rich basic protein [Source:HGNC Symbol;Acc:HGNC:12790]	-
ENSG00000121207	3.14098	2.04731	3.97419	26.6618	37.5386	26.5373	3.05416	30.2459	-3.30509	4.54E-07	2.44E-06	LRAT	4	154626945	154753118	+	7562	protein_coding	lecithin retinol acyltransferase [Source:HGNC Symbol;Acc:HGNC:6685]	-
ENSG00000245680	71.1956	66.5377	75.5096	145.687	142.454	141.532	71.081	143.225	-1.01042	4.66E-07	2.51E-06	ZNF585B	19	37181579	37218153	-	7538	protein_coding	zinc finger protein 585B [Source:HGNC Symbol;Acc:HGNC:30948]	zf-C2H2
ENSG00000206538	13.6109	27.6387	21.8581	77.1286	70.2645	58.9719	21.0359	68.7883	-1.70763	4.71E-07	2.54E-06	VGLL3	3	86876388	86991119	-	12714	protein_coding	vestigial like family member 3 [Source:HGNC Symbol;Acc:HGNC:24327]	-
ENSG00000278570	84.8065	70.6323	80.4774	35.2316	23.1007	24.5716	78.6387	27.6346	1.50746	4.80E-07	2.58E-06	NR2E3	15	71792638	71818259	+	3244	protein_coding	nuclear receptor subfamily 2 group E member 3 [Source:HGNC Symbol;Acc:HGNC:7974]	-
ENSG00000250903	48.1617	35.828	51.6645	10.4743	2.88758	12.7772	45.2181	8.71303	2.37788	4.82E-07	2.59E-06	GMDS-DT	6	2245748	2482022	+	13177	lincRNA	GMDS divergent transcript [Source:HGNC Symbol;Acc:HGNC:48993]	-
ENSG00000139133	69.1016	57.3248	55.6387	136.165	128.016	122.858	60.6884	129.013	-1.0894	5.03E-07	2.69E-06	ALG10	12	34022281	34029694	+	4389	protein_coding	ALG10, alpha-1,2-glucosyltransferase [Source:HGNC Symbol;Acc:HGNC:23162]	-
ENSG00000133983	15.7049	13.3075	17.8839	48.5625	59.6767	60.9376	15.6321	56.3923	-1.84955	5.04E-07	2.70E-06	COX16	14	70325081	70359731	-	1863	protein_coding	cytochrome c oxidase assembly factor COX16 [Source:HGNC Symbol;Acc:HGNC:20213]	-
ENSG00000236242	30.3628	31.7334	31.7935	0.952205	0.962527	0	31.2966	0.638244	5.60434	5.12E-07	2.74E-06	MYO16-AS1	13	109163902	109201483	-	580	antisense	MYO16 antisense RNA 1 [Source:HGNC Symbol;Acc:HGNC:39913]	-
ENSG00000214535	40.8328	68.585	51.6645	13.3309	17.3255	8.84578	53.6941	13.1674	2.02653	5.33E-07	2.84E-06	RPS15AP1	20	21166206	21166596	-	391	processed_pseudogene	ribosomal protein S15a pseudogene 1 [Source:HGNC Symbol;Acc:HGNC:16598]	-
ENSG00000187730	28.2688	30.7097	37.7548	79.9853	76.0397	106.149	32.2445	87.3914	-1.43613	5.34E-07	2.85E-06	GABRD	1	2019298	2030758	+	5556	protein_coding	gamma-aminobutyric acid type A receptor delta subunit [Source:HGNC Symbol;Acc:HGNC:4084]	-
ENSG00000261156	68.0546	49.1355	58.6193	11.4265	23.1007	12.7772	58.6032	15.7681	1.89335	5.37E-07	2.86E-06	LINC01989	17	34169372	34195937	-	1284	lincRNA	long intergenic non-protein coding RNA 1989 [Source:HGNC Symbol;Acc:HGNC:52821]	-
ENSG00000255442	0	0	0	10.4743	17.3255	30.4688	0	19.4228	-6.69087	5.80E-07	3.08E-06	AC109635.5	11	50170156	50190441	+	962	unprocessed_pseudogene	glutamyl aminopeptidase (aminopeptidase A) (ENPEP) pseudogene	-
ENSG00000163536	61.7727	53.2301	75.5096	20.9485	18.288	19.6573	63.5041	19.6313	1.69426	5.93E-07	3.15E-06	SERPINI1	3	167735243	167825568	+	2418	protein_coding	serpin family I member 1 [Source:HGNC Symbol;Acc:HGNC:8943]	-
ENSG00000226091	55.4907	55.2775	47.6903	105.695	119.353	124.824	52.8195	116.624	-1.14328	6.34E-07	3.35E-06	LINC00937	12	8295986	8396803	-	5663	lincRNA	long intergenic non-protein coding RNA 937 [Source:HGNC Symbol;Acc:HGNC:48629]	-
ENSG00000236384	8.37596	12.2839	1.9871	39.0404	42.3512	44.2289	7.54898	41.8735	-2.47833	6.60E-07	3.49E-06	LINC00479	21	41711520	41715775	-	2114	lincRNA	long intergenic non-protein coding RNA 479 [Source:HGNC Symbol;Acc:HGNC:19727]	-
ENSG00000138449	7.32896	14.3312	9.93548	40.9448	51.9765	46.1946	10.5319	46.372	-2.13697	6.68E-07	3.52E-06	SLC40A1	2	189560579	189583758	-	4330	protein_coding	solute carrier family 40 member 1 [Source:HGNC Symbol;Acc:HGNC:10909]	-
ENSG00000105737	59.6787	24.5678	43.7161	2.85662	9.62527	8.84578	42.6542	7.10922	2.58724	6.69E-07	3.53E-06	GRIK5	19	41998321	42069498	-	5014	protein_coding	glutamate ionotropic receptor kainate type subunit 5 [Source:HGNC Symbol;Acc:HGNC:4583]	-
ENSG00000274265	79.5716	68.585	79.4838	37.136	14.4379	19.6573	75.8801	23.7437	1.67422	6.81E-07	3.59E-06	AC245297.3	1	149176022	149251013	+	1331	lincRNA	novel transcript	-
ENSG00000277462	65.9606	50.1592	54.6451	121.882	135.716	113.029	56.9216	123.543	-1.11914	7.13E-07	3.75E-06	ZNF670	1	247036784	247078755	-	1994	protein_coding	zinc finger protein 670 [Source:HGNC Symbol;Acc:HGNC:28167]	-
ENSG00000231327	74.3366	75.7506	98.3612	41.897	18.288	20.6402	82.8161	26.9417	1.61868	7.15E-07	3.76E-06	LINC01816	2	70124036	70125317	-	662	lincRNA	long intergenic non-protein coding RNA 1816 [Source:HGNC Symbol;Acc:HGNC:52621]	-
ENSG00000169507	56.5377	74.7269	100.348	28.5662	27.9133	19.6573	77.2043	25.3789	1.60529	7.31E-07	3.84E-06	SLC38A11	2	164896186	164955525	-	5552	protein_coding	solute carrier family 38 member 11 [Source:HGNC Symbol;Acc:HGNC:26836]	-
ENSG00000242173	4.18798	23.5441	19.871	78.0808	54.8641	60.9376	15.8677	64.6275	-2.02118	7.41E-07	3.89E-06	ARHGDIG	16	268727	283010	+	2429	protein_coding	Rho GDP dissociation inhibitor gamma [Source:HGNC Symbol;Acc:HGNC:680]	-
ENSG00000184635	55.4907	52.2065	55.6387	106.647	124.166	123.841	54.4453	118.218	-1.11827	7.48E-07	3.93E-06	ZNF93	19	19900913	19963464	+	5579	protein_coding	zinc finger protein 93 [Source:HGNC Symbol;Acc:HGNC:13169]	zf-C2H2
ENSG00000094755	1.04699	3.07097	0	26.6618	16.363	43.246	1.37265	28.7569	-4.39765	7.59E-07	3.98E-06	GABRP	5	170763350	170814047	+	4621	protein_coding	gamma-aminobutyric acid type A receptor pi subunit [Source:HGNC Symbol;Acc:HGNC:4089]	-
ENSG00000179873	10.4699	13.3075	7.94838	54.2757	30.8009	59.9547	10.5753	48.3438	-2.19414	7.80E-07	4.09E-06	NLRP11	19	55785397	55836800	-	4312	protein_coding	NLR family pyrin domain containing 11 [Source:HGNC Symbol;Acc:HGNC:22945]	-
ENSG00000145781	146.579	139.217	160.955	69.511	88.5525	62.9033	148.917	73.6556	1.01551	8.12E-07	4.25E-06	COMMD10	5	116084991	116412762	+	2464	protein_coding	COMM domain containing 10 [Source:HGNC Symbol;Acc:HGNC:30201]	-
ENSG00000278704	0	0	0	16.1875	15.4004	21.623	0	17.737	-6.56067	8.18E-07	4.28E-06	BX004987.1	GL000009.2	56140	58376	-	2237	protein_coding	-	-
ENSG00000214456	20.9399	33.7807	35.7677	0	0.962527	0.982864	30.1628	0.648464	5.55019	8.28E-07	4.33E-06	PLIN5	19	4522531	4535224	-	4815	protein_coding	perilipin 5 [Source:HGNC Symbol;Acc:HGNC:33196]	-
ENSG00000164406	96.3235	98.271	88.4258	36.1838	27.9133	48.1604	94.3401	37.4192	1.33513	8.34E-07	4.35E-06	LEAP2	5	132872322	132875046	+	2405	protein_coding	liver enriched antimicrobial peptide 2 [Source:HGNC Symbol;Acc:HGNC:29571]	-
ENSG00000130489	41.8798	42.9936	49.6774	11.4265	11.5503	8.84578	44.8502	10.6075	2.07941	8.34E-07	4.35E-06	SCO2	22	50523568	50525606	-	1022	protein_coding	SCO2, cytochrome c oxidase assembly protein [Source:HGNC Symbol;Acc:HGNC:10604]	-
ENSG00000231503	15.7049	6.14194	13.9097	52.3713	39.4636	59.9547	11.9188	50.5965	-2.08601	8.34E-07	4.36E-06	PTMAP4	12	9239986	9240331	-	346	processed_pseudogene	prothymosin alpha pseudogene 4 [Source:HGNC Symbol;Acc:HGNC:9627]	-
ENSG00000283828	20.9399	18.4258	23.8451	67.6066	76.0397	54.0575	21.0703	65.9013	-1.64457	8.40E-07	4.38E-06	AL137002.2	13	113149432	113154002	-	2238	antisense	WAS/WASL-interacting protein family member 2-like [Source:NCBI gene;Acc:102724474]	-
ENSG00000133135	91.0885	85.9871	84.4516	42.8492	32.7259	22.6059	87.1757	32.727	1.41119	8.67E-07	4.52E-06	RNF128	X	106693794	106796993	+	3432	protein_coding	ring finger protein 128, E3 ubiquitin protein ligase [Source:HGNC Symbol;Acc:HGNC:21153]	-
ENSG00000181234	0	1.02366	0	26.6618	29.8384	27.5202	0.341219	28.0068	-6.25836	8.70E-07	4.53E-06	TMEM132C	12	128267403	128707915	+	4947	protein_coding	transmembrane protein 132C [Source:HGNC Symbol;Acc:HGNC:25436]	-
ENSG00000223962	16.7519	13.3075	20.8645	0	0	0	16.9746	0	6.57886	9.00E-07	4.68E-06	UBBP3	2	148863564	148863804	-	241	processed_pseudogene	ubiquitin B pseudogene 3 [Source:HGNC Symbol;Acc:HGNC:12466]	-
ENSG00000183196	51.3027	63.4667	76.5032	136.165	129.941	135.635	63.7575	133.914	-1.06856	9.04E-07	4.70E-06	CHST6	16	75472052	75495445	-	8620	protein_coding	carbohydrate sulfotransferase 6 [Source:HGNC Symbol;Acc:HGNC:6938]	-
ENSG00000254221	0	0	0	17.1397	17.3255	17.6916	0	17.3856	-6.53224	9.08E-07	4.72E-06	PCDHGB1	5	141350102	141512979	+	4773	protein_coding	protocadherin gamma subfamily B, 1 [Source:HGNC Symbol;Acc:HGNC:8708]	-
ENSG00000186684	23.0339	11.2602	5.96129	48.5625	52.939	65.8519	13.4185	55.7845	-2.06289	9.33E-07	4.84E-06	CYP27C1	2	127184120	127220078	-	4491	protein_coding	cytochrome P450 family 27 subfamily C member 1 [Source:HGNC Symbol;Acc:HGNC:33480]	-
ENSG00000101342	21.9869	30.7097	23.8451	1.90441	0	1.96573	25.5139	1.29005	4.30817	9.47E-07	4.91E-06	TLDC2	20	36876121	36894235	+	2553	protein_coding	TBC/LysM-associated domain containing 2 [Source:HGNC Symbol;Acc:HGNC:16112]	-
ENSG00000154133	43.9738	28.6624	33.7806	7.61764	6.73769	2.94859	35.4723	5.76798	2.61586	9.49E-07	4.91E-06	ROBO4	11	124883691	124898500	-	7033	protein_coding	roundabout guidance receptor 4 [Source:HGNC Symbol;Acc:HGNC:17985]	-
ENSG00000204128	76.4306	80.8689	65.5742	176.158	132.829	141.532	74.2912	150.173	-1.0165	9.56E-07	4.95E-06	C2orf72	2	231037490	231049719	+	3851	protein_coding	chromosome 2 open reading frame 72 [Source:HGNC Symbol;Acc:HGNC:27418]	-
ENSG00000243650	55.4907	23.5441	44.7097	9.52205	7.70022	4.91432	41.2482	7.37887	2.4797	9.70E-07	5.02E-06	RN7SL834P	2	230507101	230507386	+	286	misc_RNA	RNA, 7SL, cytoplasmic 834, pseudogene [Source:HGNC Symbol;Acc:HGNC:46850]	-
ENSG00000230778	9.42295	9.21291	18.8774	48.5625	46.2013	57.0061	12.5044	50.59	-2.01079	9.81E-07	5.07E-06	ANKRD63	15	40281444	40282586	-	1143	protein_coding	ankyrin repeat domain 63 [Source:HGNC Symbol;Acc:HGNC:40027]	-
ENSG00000224411	21.9869	9.21291	23.8451	59.9889	63.5268	64.869	18.3483	62.7949	-1.77384	9.93E-07	5.13E-06	HSP90AA2P	11	27888838	27891033	-	2196	processed_pseudogene	heat shock protein 90 alpha family class A member 2, pseudogene [Source:HGNC Symbol;Acc:HGNC:5256]	-
ENSG00000229950	75.3836	79.8452	62.5935	23.8051	22.1381	30.4688	72.6074	25.4707	1.51178	9.99E-07	5.16E-06	TFAP2A-AS1	6	10409340	10416446	+	1692	antisense	TFAP2A antisense RNA 1 [Source:HGNC Symbol;Acc:HGNC:40579]	-
ENSG00000276122	0	1.02366	0	27.614	32.7259	22.6059	0.341219	27.6486	-6.24014	1.01E-06	5.20E-06	AC026336.3	12	130138693	130140768	+	2076	lincRNA	novel transcript	-
ENSG00000187815	67.0076	63.4667	72.529	135.213	148.229	126.79	67.6678	136.744	-1.01462	1.04E-06	5.34E-06	ZFP69	1	40477215	40496343	+	3248	protein_coding	ZFP69 zinc finger protein [Source:HGNC Symbol;Acc:HGNC:24708]	zf-C2H2
ENSG00000196381	0	0	0	22.8529	13.4754	15.7258	0	17.3514	-6.5299	1.04E-06	5.38E-06	ZNF781	19	37667751	37692322	-	3617	protein_coding	zinc finger protein 781 [Source:HGNC Symbol;Acc:HGNC:26745]	zf-C2H2
ENSG00000232682	17.7989	28.6624	32.7871	3.80882	0.962527	0	26.4161	1.59045	4.04184	1.06E-06	5.46E-06	AL592430.1	10	60050668	60060743	+	1608	antisense	novel transcript, antisense to ANK3	-
ENSG00000204956	1.04699	1.02366	0.993548	20.9485	25.9882	33.4174	1.0214	26.7847	-4.71268	1.07E-06	5.51E-06	PCDHGA1	5	141330571	141512981	+	6252	protein_coding	protocadherin gamma subfamily A, 1 [Source:HGNC Symbol;Acc:HGNC:8696]	-
ENSG00000274813	36.6448	13.3075	32.7871	0	0.962527	0	27.5798	0.320842	6.31651	1.08E-06	5.55E-06	AC126915.2	5	178825382	178825571	+	190	unprocessed_pseudogene	immunoglobulin lambda variable 5-48 (non-functional) (IGLV5-48) pseudogene	-
ENSG00000180815	42.9268	53.2301	49.6774	18.0919	6.73769	9.82864	48.6114	11.5527	2.0711	1.09E-06	5.61E-06	MAP3K15	X	19360056	19515261	-	5573	protein_coding	mitogen-activated protein kinase kinase kinase 15 [Source:HGNC Symbol;Acc:HGNC:31689]	-
ENSG00000103647	30.3628	30.7097	31.7935	3.80882	5.77516	3.93146	30.9554	4.50515	2.78037	1.14E-06	5.84E-06	CORO2B	15	68578969	68727806	+	3998	protein_coding	coronin 2B [Source:HGNC Symbol;Acc:HGNC:2256]	-
ENSG00000243089	12.5639	23.5441	13.9097	0	0	0	16.6726	0	6.55238	1.17E-06	5.97E-06	AC107029.1	3	99507187	99527113	-	465	lincRNA	novel transcript	-
ENSG00000149131	113.075	124.886	91.4064	35.2316	44.2763	58.9719	109.789	46.1599	1.251	1.17E-06	5.97E-06	SERPING1	11	57597387	57614853	+	3603	protein_coding	serpin family G member 1 [Source:HGNC Symbol;Acc:HGNC:1228]	-
ENSG00000255660	14.6579	18.4258	15.8968	0	0	0	16.3268	0	6.52223	1.17E-06	5.99E-06	RERG-AS1	12	15151923	15155283	+	337	lincRNA	RERG antisense RNA 1 [Source:HGNC Symbol;Acc:HGNC:39990]	-
ENSG00000202215	0	0	0	17.1397	21.1756	12.7772	0	17.0308	-6.50299	1.19E-06	6.08E-06	RNU1-51P	4	189709539	189709714	-	176	snRNA	RNA, U1 small nuclear 51, pseudogene [Source:HGNC Symbol;Acc:HGNC:48393]	-
ENSG00000265190	0	2.04731	5.96129	32.375	29.8384	24.5716	2.66953	28.9283	-3.41797	1.19E-06	6.10E-06	ANXA8	10	47460162	47484158	-	4955	protein_coding	annexin A8 [Source:HGNC Symbol;Acc:HGNC:546]	-
ENSG00000259865	85.8535	75.7506	80.4774	182.823	194.431	119.909	80.6938	165.721	-1.03914	1.21E-06	6.18E-06	AL390728.6	1	247187281	247188526	-	1246	lincRNA	novel transcript	-
ENSG00000138207	37.6918	46.0645	27.8193	106.647	76.0397	102.218	37.1919	94.9682	-1.35402	1.22E-06	6.24E-06	RBP4	10	93591687	93601744	-	1449	protein_coding	retinol binding protein 4 [Source:HGNC Symbol;Acc:HGNC:9922]	-
ENSG00000164266	0	0	0	25.7095	10.5878	15.7258	0	17.3411	-6.52915	1.27E-06	6.45E-06	SPINK1	5	147824568	147831786	-	1480	protein_coding	serine peptidase inhibitor, Kazal type 1 [Source:HGNC Symbol;Acc:HGNC:11244]	-
ENSG00000260852	124.592	62.443	92.3999	39.9926	30.8009	30.4688	93.1451	33.7541	1.46294	1.28E-06	6.53E-06	FBXL19-AS1	16	30919319	30923269	-	3951	antisense	FBXL19 antisense RNA 1 [Source:HGNC Symbol;Acc:HGNC:27557]	-
ENSG00000134775	59.6787	97.2474	64.5806	170.445	131.866	161.19	73.8356	154.5	-1.06514	1.29E-06	6.56E-06	FHOD3	18	36297714	36780055	+	7965	protein_coding	formin homology 2 domain containing 3 [Source:HGNC Symbol;Acc:HGNC:26178]	-
ENSG00000268916	23.0339	13.3075	12.9161	0	0	0	16.4192	0	6.52887	1.31E-06	6.67E-06	CSAG3	X	152753921	152760222	+	1083	protein_coding	CSAG family member 3 [Source:HGNC Symbol;Acc:HGNC:26237]	-
ENSG00000154493	0	0	0.993548	26.6618	32.7259	20.6402	0.331183	26.6759	-6.18855	1.36E-06	6.89E-06	C10orf90	10	126424997	126670446	-	5255	protein_coding	chromosome 10 open reading frame 90 [Source:HGNC Symbol;Acc:HGNC:26563]	-
ENSG00000179674	23.0339	23.5441	32.7871	2.85662	1.92505	2.94859	26.455	2.57675	3.36158	1.39E-06	7.03E-06	ARL14	3	160677159	160678452	+	1294	protein_coding	ADP ribosylation factor like GTPase 14 [Source:HGNC Symbol;Acc:HGNC:22974]	-
ENSG00000266573	17.7989	10.2366	20.8645	0	0	0	16.3	0	6.52025	1.41E-06	7.16E-06	AC018697.1	18	24725781	24929076	+	908	lincRNA	uncharacterized LOC105372028 [Source:NCBI gene;Acc:105372028]	-
ENSG00000254004	0	0	0	18.0919	20.2131	11.7944	0	16.6998	-6.47482	1.42E-06	7.20E-06	ZNF260	19	36510695	36528660	-	5952	protein_coding	zinc finger protein 260 [Source:HGNC Symbol;Acc:HGNC:13499]	zf-C2H2
ENSG00000064225	39.7858	34.8043	35.7677	7.61764	9.62527	2.94859	36.7859	6.7305	2.44637	1.43E-06	7.23E-06	ST3GAL6	3	98732236	98821201	+	6288	protein_coding	ST3 beta-galactoside alpha-2,3-sialyltransferase 6 [Source:HGNC Symbol;Acc:HGNC:18080]	-
ENSG00000276850	1.04699	0	0	19.0441	35.6135	25.5545	0.348998	26.7374	-6.19128	1.44E-06	7.28E-06	AC245041.2	10	47908064	47991850	-	2467	lincRNA	novel transcript	-
ENSG00000152315	7.32896	4.09463	6.95483	29.5184	39.4636	36.366	6.12614	35.116	-2.51893	1.45E-06	7.36E-06	KCNK13	14	90061765	90185857	+	2522	protein_coding	potassium two pore domain channel subfamily K member 13 [Source:HGNC Symbol;Acc:HGNC:6275]	-
ENSG00000225206	28.2688	20.4731	26.8258	0.952205	0	0	25.1893	0.317402	6.18578	1.49E-06	7.51E-06	MIR137HG	1	97933474	98049863	-	7172	lincRNA	MIR137 host gene [Source:HGNC Symbol;Acc:HGNC:42871]	-
ENSG00000171227	10.4699	20.4731	11.9226	50.4669	59.6767	48.1604	14.2885	52.768	-1.88468	1.51E-06	7.63E-06	TMEM37	2	119429901	119438520	+	2292	protein_coding	transmembrane protein 37 [Source:HGNC Symbol;Acc:HGNC:18216]	-
ENSG00000166920	95.2765	80.8689	64.5806	35.2316	30.8009	20.6402	80.242	28.8909	1.47095	1.52E-06	7.70E-06	C15orf48	15	45430529	45448761	+	1405	protein_coding	chromosome 15 open reading frame 48 [Source:HGNC Symbol;Acc:HGNC:29898]	-
ENSG00000156869	83.7596	87.0108	72.529	34.2794	26.9508	33.4174	81.0998	31.5492	1.36168	1.53E-06	7.71E-06	FRRS1	1	99708632	99766631	-	3958	protein_coding	ferric chelate reductase 1 [Source:HGNC Symbol;Acc:HGNC:27622]	-
ENSG00000181016	118.31	98.271	96.3741	32.375	54.8641	45.2118	104.319	44.1503	1.24056	1.63E-06	8.22E-06	LSMEM1	7	112480853	112491062	+	2592	protein_coding	leucine rich single-pass membrane protein 1 [Source:HGNC Symbol;Acc:HGNC:22036]	-
ENSG00000100429	53.3967	38.8989	65.5742	106.647	122.241	123.841	52.6233	117.576	-1.15823	1.63E-06	8.23E-06	HDAC10	22	50245183	50251405	-	4951	protein_coding	histone deacetylase 10 [Source:HGNC Symbol;Acc:HGNC:18128]	-
ENSG00000126562	127.733	91.1054	111.277	41.897	54.8641	49.1432	110.039	48.6348	1.1779	1.64E-06	8.27E-06	WNK4	17	42780678	42796936	+	5089	protein_coding	WNK lysine deficient protein kinase 4 [Source:HGNC Symbol;Acc:HGNC:14544]	-
ENSG00000176697	56.5377	57.3248	55.6387	131.404	118.391	107.132	56.5004	118.976	-1.07483	1.71E-06	8.58E-06	BDNF	11	27654893	27722058	-	7740	protein_coding	brain derived neurotrophic factor [Source:HGNC Symbol;Acc:HGNC:1033]	-
ENSG00000196458	0	0	0	15.2353	16.363	16.7087	0	16.1023	-6.42154	1.71E-06	8.58E-06	ZNF605	12	132918308	132956306	-	10824	protein_coding	zinc finger protein 605 [Source:HGNC Symbol;Acc:HGNC:28068]	zf-C2H2
ENSG00000272463	17.7989	23.5441	34.7742	0.952205	1.92505	2.94859	25.3724	1.94195	3.71524	1.77E-06	8.89E-06	AL357054.4	6	708592	711405	-	2814	lincRNA	novel transcript	-
ENSG00000170382	55.4907	52.2065	82.4645	135.213	125.129	141.532	63.3872	133.958	-1.07719	1.79E-06	9.00E-06	LRRN2	1	204617170	204685733	-	5681	protein_coding	leucine rich repeat neuronal 2 [Source:HGNC Symbol;Acc:HGNC:16914]	-
ENSG00000204789	58.6317	68.585	60.6064	126.643	120.316	134.652	62.6077	127.204	-1.02247	1.89E-06	9.47E-06	ZNF204P	6	27357825	27360221	-	2397	processed_pseudogene	zinc finger protein 204, pseudogene [Source:HGNC Symbol;Acc:HGNC:12995]	-
ENSG00000238117	12.5639	13.3075	20.8645	0	0	0	15.5787	0	6.45569	1.90E-06	9.52E-06	AP000844.2	11	131877680	131897108	-	509	antisense	novel transcript	-
ENSG00000196787	63.8667	36.8516	59.6129	15.2353	13.4754	15.7258	53.4437	14.8122	1.85136	1.94E-06	9.69E-06	HIST1H2AG	6	27133042	27135291	+	2250	protein_coding	histone cluster 1 H2A family member g [Source:HGNC Symbol;Acc:HGNC:4737]	-
ENSG00000223478	33.5038	20.4731	19.871	77.1286	69.302	65.8519	24.616	70.7608	-1.52678	1.94E-06	9.71E-06	AL441992.1	9	128724445	128733194	+	544	antisense	uncharacterized LOC100506100 [Source:NCBI gene;Acc:100506100]	-
ENSG00000170439	34.5508	28.6624	13.9097	55.2279	84.7024	100.252	25.7076	80.0608	-1.64233	1.97E-06	9.82E-06	METTL7B	12	55681546	55684611	+	1506	protein_coding	methyltransferase like 7B [Source:HGNC Symbol;Acc:HGNC:28276]	-
ENSG00000285842	16.7519	13.3075	15.8968	0	0	0	15.3187	0	6.43005	1.98E-06	9.88E-06	AP000820.2	11	95571040	95748715	+	1354	lincRNA	novel transcript	-
ENSG00000183971	94.2295	79.8452	100.348	37.136	41.3887	37.3488	91.4743	38.6245	1.24407	2.05E-06	1.02E-05	NPW	16	2009926	2020755	+	1168	protein_coding	neuropeptide W [Source:HGNC Symbol;Acc:HGNC:30509]	-
ENSG00000277748	0	0	3.97419	28.5662	23.1007	24.5716	1.32473	25.4128	-4.23014	2.05E-06	1.02E-05	AC006262.4	19	46249394	46250163	-	286	unprocessed_pseudogene	IGF-like family member 4 (IGFL4) pseudogene	-
ENSG00000106772	49.2087	47.0882	43.7161	12.3787	13.4754	11.7944	46.671	12.5495	1.89424	2.09E-06	1.04E-05	PRUNE2	9	76611376	76906087	-	14656	protein_coding	prune homolog 2 [Source:HGNC Symbol;Acc:HGNC:25209]	-
ENSG00000123388	0	3.07097	0	37.136	17.3255	24.5716	1.02366	26.3444	-4.6893	2.12E-06	1.05E-05	HOXC11	12	53973126	53977643	+	3265	protein_coding	homeobox C11 [Source:HGNC Symbol;Acc:HGNC:5123]	Others
ENSG00000151322	25.1279	23.5441	22.8516	0.952205	0	0	23.8412	0.317402	6.10627	2.15E-06	1.07E-05	NPAS3	14	32934933	33804176	+	9241	protein_coding	neuronal PAS domain protein 3 [Source:HGNC Symbol;Acc:HGNC:19311]	-
ENSG00000159871	45.0208	39.9226	39.7419	71.4154	128.016	108.115	41.5618	102.516	-1.3027	2.16E-06	1.07E-05	LYPD5	19	43795929	43827206	-	5091	protein_coding	LY6/PLAUR domain containing 5 [Source:HGNC Symbol;Acc:HGNC:26397]	-
ENSG00000213139	48.1617	41.9699	53.6516	122.834	106.841	92.3893	47.9277	107.355	-1.16326	2.17E-06	1.08E-05	CRYGS	3	186538441	186546702	-	2151	protein_coding	crystallin gamma S [Source:HGNC Symbol;Acc:HGNC:2417]	-
ENSG00000189077	63.8667	106.46	64.5806	170.445	149.192	158.241	78.3025	159.293	-1.02481	2.18E-06	1.08E-05	TMEM120A	7	75986837	75994659	-	1997	protein_coding	transmembrane protein 120A [Source:HGNC Symbol;Acc:HGNC:21697]	-
ENSG00000180340	70.1486	57.3248	72.529	12.3787	25.9882	26.5373	66.6675	21.6347	1.6258	2.19E-06	1.08E-05	FZD2	17	44557459	44559570	+	2112	protein_coding	frizzled class receptor 2 [Source:HGNC Symbol;Acc:HGNC:4040]	-
ENSG00000173762	30.3628	17.4022	31.7935	2.85662	0.962527	3.93146	26.5195	2.58353	3.36318	2.19E-06	1.09E-05	CD7	17	82314868	82317602	-	2735	protein_coding	CD7 molecule [Source:HGNC Symbol;Acc:HGNC:1695]	-
ENSG00000166736	0	0	0	19.9963	10.5878	16.7087	0	15.7643	-6.39119	2.35E-06	1.16E-05	HTR3A	11	113974881	113990313	+	2772	protein_coding	5-hydroxytryptamine receptor 3A [Source:HGNC Symbol;Acc:HGNC:5297]	-
ENSG00000112299	63.8667	58.3484	55.6387	17.1397	25.9882	9.82864	59.2846	17.6522	1.74544	2.47E-06	1.22E-05	VNN1	6	132681590	132714049	-	3106	protein_coding	vanin 1 [Source:HGNC Symbol;Acc:HGNC:12705]	-
ENSG00000198756	23.0339	28.6624	31.7935	3.80882	1.92505	4.91432	27.8299	3.5494	2.97417	2.51E-06	1.24E-05	COLGALT2	1	183929854	184037729	-	7806	protein_coding	collagen beta(1-O)galactosyltransferase 2 [Source:HGNC Symbol;Acc:HGNC:16790]	-
ENSG00000111245	0	0	0	17.1397	11.5503	17.6916	0	15.4605	-6.36282	2.56E-06	1.26E-05	MYL2	12	110910819	110920722	-	1362	protein_coding	myosin light chain 2 [Source:HGNC Symbol;Acc:HGNC:7583]	-
ENSG00000261824	0	0	0	14.2831	19.2505	12.7772	0	15.437	-6.36102	2.56E-06	1.26E-05	LINC00662	19	27684580	27793940	-	7958	lincRNA	long intergenic non-protein coding RNA 662 [Source:HGNC Symbol;Acc:HGNC:27122]	-
ENSG00000139679	38.7388	53.2301	39.7419	101.886	118.391	85.5092	43.9036	101.929	-1.21555	2.62E-06	1.28E-05	LPAR6	13	48389567	48444704	-	4348	protein_coding	lysophosphatidic acid receptor 6 [Source:HGNC Symbol;Acc:HGNC:15520]	-
ENSG00000175445	52.3497	41.9699	50.6709	19.0441	8.66275	9.82864	48.3302	12.5118	1.94712	2.71E-06	1.33E-05	LPL	8	19901717	19967259	+	4383	protein_coding	lipoprotein lipase [Source:HGNC Symbol;Acc:HGNC:6677]	-
ENSG00000158406	28.2688	20.4731	38.7484	5.71323	2.88758	2.94859	29.1634	3.8498	2.91918	2.77E-06	1.36E-05	HIST1H4H	6	26277609	26285638	-	2163	protein_coding	histone cluster 1 H4 family member h [Source:HGNC Symbol;Acc:HGNC:4788]	-
ENSG00000011465	0	0	0	15.2353	14.4379	15.7258	0	15.133	-6.33203	2.81E-06	1.38E-05	DCN	12	91140484	91183123	-	12847	protein_coding	decorin [Source:HGNC Symbol;Acc:HGNC:2705]	-
ENSG00000229676	0	0	0	16.1875	20.2131	9.82864	0	15.4097	-6.35891	2.91E-06	1.42E-05	ZNF492	19	22634324	22667670	+	4245	protein_coding	zinc finger protein 492 [Source:HGNC Symbol;Acc:HGNC:23707]	zf-C2H2
ENSG00000177294	21.9869	9.21291	13.9097	0	0	0	15.0365	0	6.40223	2.95E-06	1.44E-05	FBXO39	17	6776223	6797101	+	2918	protein_coding	F-box protein 39 [Source:HGNC Symbol;Acc:HGNC:28565]	-
ENSG00000196735	49.2087	29.686	43.7161	13.3309	7.70022	4.91432	40.8703	8.64847	2.23647	3.07E-06	1.49E-05	HLA-DQA1	6	32628179	32647062	+	6927	protein_coding	major histocompatibility complex, class II, DQ alpha 1 [Source:HGNC Symbol;Acc:HGNC:4942]	-
ENSG00000223891	61.7727	62.443	72.529	20.9485	27.9133	20.6402	65.5816	23.1673	1.50146	3.07E-06	1.49E-05	OSER1-DT	20	44210960	44226027	+	2186	lincRNA	OSER1 divergent transcript [Source:HGNC Symbol;Acc:HGNC:48585]	-
ENSG00000198353	29.3158	25.5914	40.7355	93.3161	73.1521	79.612	31.8809	82.0267	-1.36146	3.08E-06	1.50E-05	HOXC4	12	54016931	54056030	+	2725	protein_coding	homeobox C4 [Source:HGNC Symbol;Acc:HGNC:5126]	Homeobox
ENSG00000256084	55.4907	40.9463	52.658	12.3787	16.363	13.7601	49.6983	14.1672	1.81072	3.10E-06	1.51E-05	AC092112.1	12	14216590	14221297	+	640	lincRNA	novel transcript	-
ENSG00000265728	50.2557	74.7269	65.5742	20.9485	20.2131	23.5887	63.5189	21.5834	1.55844	3.17E-06	1.54E-05	AP001099.1	18	10594590	10604798	+	855	lincRNA	novel transcript	-
ENSG00000267681	52.3497	38.8989	64.5806	17.1397	14.4379	12.7772	51.9431	14.7849	1.81249	3.18E-06	1.54E-05	AC135721.1	17	43144956	43145255	+	300	transcribed_processed_pseudogene	high mobility group nucleosome binding domain 1 (HMGN1) pseudogene	-
ENSG00000259803	20.9399	34.8043	43.7161	108.551	72.1896	84.5263	33.1534	88.4224	-1.41212	3.27E-06	1.59E-05	SLC22A31	16	89195761	89201664	-	2610	protein_coding	solute carrier family 22 member 31 [Source:HGNC Symbol;Acc:HGNC:27091]	-
ENSG00000242779	10.4699	18.4258	9.93548	45.7059	59.6767	41.2803	12.9437	48.8876	-1.91813	3.35E-06	1.62E-05	ZNF702P	19	52968251	53037898	-	4769	transcribed_processed_pseudogene	zinc finger protein 702, pseudogene [Source:HGNC Symbol;Acc:HGNC:25775]	-
ENSG00000279133	87.9475	81.8925	98.3612	43.8014	28.8758	39.3146	89.4004	37.3306	1.26017	3.37E-06	1.63E-05	AC018628.1	17	62003700	62007518	-	3819	TEC	TEC	-
ENSG00000276740	0	0	0	16.1875	14.4379	13.7601	0	14.7952	-6.29974	3.39E-06	1.64E-05	AL445649.1	13	107465984	107466674	-	691	sense_intronic	novel transcript, sense intronic to FAM155A	-
ENSG00000106686	69.1016	81.8925	87.4322	24.7573	32.7259	36.366	79.4755	31.2831	1.34704	3.45E-06	1.67E-05	SPATA6L	9	4553386	4666674	-	7361	protein_coding	spermatogenesis associated 6 like [Source:HGNC Symbol;Acc:HGNC:25472]	-
ENSG00000264876	24.0809	23.5441	19.871	0.952205	0.962527	1.96573	22.4986	1.29349	4.12535	3.46E-06	1.67E-05	AP005209.1	18	10323132	10372380	-	928	lincRNA	novel transcript	-
ENSG00000231367	0	0	0	17.1397	11.5503	15.7258	0	14.8053	-6.30054	3.55E-06	1.71E-05	AC011247.1	2	38406719	38515740	-	1768	lincRNA	novel transcript	-
ENSG00000135116	38.7388	46.0645	55.6387	98.0772	106.841	105.166	46.814	103.361	-1.14058	3.60E-06	1.74E-05	HRK	12	116856144	116881441	-	6853	protein_coding	harakiri, BCL2 interacting protein [Source:HGNC Symbol;Acc:HGNC:5185]	-
ENSG00000246223	39.7858	51.1828	62.5935	9.52205	19.2505	13.7601	51.1874	14.1776	1.85408	3.72E-06	1.79E-05	LINC01550	14	97925610	97978124	-	5850	lincRNA	long intergenic non-protein coding RNA 1550 [Source:HGNC Symbol;Acc:HGNC:20111]	-
ENSG00000187091	53.3967	53.2301	50.6709	124.739	112.616	96.3207	52.4326	111.225	-1.08574	3.72E-06	1.79E-05	PLCD1	3	38007496	38029762	-	4314	protein_coding	phospholipase C delta 1 [Source:HGNC Symbol;Acc:HGNC:9060]	-
ENSG00000095596	12.5639	9.21291	13.9097	49.5147	40.4262	45.2118	11.8955	45.0509	-1.92025	3.79E-06	1.82E-05	CYP26A1	10	93073475	93077890	+	2972	protein_coding	cytochrome P450 family 26 subfamily A member 1 [Source:HGNC Symbol;Acc:HGNC:2603]	-
[truncated: 1,094 more rows]
